# Supplementary material for: Integrated profiling of human pancreatic cancer organoids reveals chromatin accessibility features associated with drug sensitivity
Source: Nat Commun. 2022 Apr 21;13:2169. doi: 10.1038/s41467-022-29857-6 (PMC9023604; doi:10.1038/s41467-022-29857-6)
Supplement: Supplementary file 4 — Supplementary Data 1 [file 41467_2022_29857_MOESM4_ESM.xlsx]

## Sheet: 84 PDPCOs
Supplementary Data 1. Clinicopathologic variables and sample sequencing for the PDPCO biobank
Number	Sample ID	Diagnosis Age (y)	Sex	Informed Consent Verified	Number of Samples Per Patient	Sample Type	Tissue genomic sequence	Blood genomic sequence	Organoid genomic sequence	Organoid transcriptomic sequence	Organoid ATAC sequence	Center of Sequencing	Neoadjuvant Therapy Prior To Resection	Tumor Location	Tumor Type	Tumorr Type Detailed	Tumor Other Histologic Subtype	Oncotree Code	Histologic Differentiation Grade	WHO Grade for pancreatic neuroendocrine neoplasm	American Joint Committee on Cancer Stage	American Joint Committee on Cancer Version Type	American Joint Committee on Cancer Tumor Stage	merican Joint Committee on Cancer Lymph Node Stage	American Joint Committee on Cancer Metastasis Stage
1	CAS-DAC-1	66	Female	Yes	1	Primary	NO	Yes, WGS	Yes, WGS	Yes	Yes	Changhai Hospital	No	Head	Pancreatic Cancer	Pancreatic Adenocarcinoma	Pancreatic Ductal Adenocarcinoma	PAAD	2 - Moderately differentiated	NA	IB	8th	T2	N0	M0
2	CAS-DAC-2	53	Male	Yes	1	Primary	NO	Yes, WGS	Yes, WGS	Yes	Yes	Changhai Hospital	No	Body	Pancreatic Cancer	Pancreatic Adenocarcinoma	Pancreatic Ductal Adenocarcinoma	PAAD	2 - Moderately differentiated	NA	IB	8th	T2	N0	M0
3	CAS-DAC-3	67	Male	Yes	1	Primary	NO	NO	NO	Yes	Yes	Changhai Hospital	No	Head	Pancreatic Cancer	Pancreatic Adenocarcinoma	Pancreatic Ductal Adenocarcinoma	PAAD	2 - Moderately differentiated	NA	IIB	8th	T2	N1	M0
4	CAS-DAC-4	64	Male	Yes	1	Primary	NO	Yes, WGS	Yes, WGS	Yes	Yes	Changhai Hospital	No	Body	Pancreatic Cancer	Pancreatic Adenocarcinoma	Pancreatic Ductal Adenocarcinoma	PAAD	3 - Poorly differentiated	NA	IIB	8th	T3	N1	M0
5	CAS-DAC-5	65	Female	Yes	1	Primary	NO	Yes, WGS	Yes, WGS	Yes	Yes	Changhai Hospital	No	Head	Pancreatic Cancer	Pancreatic Adenocarcinoma	Pancreatic Ductal Adenocarcinoma	PAAD	2 - Moderately differentiated	NA	IIB	8th	T2	N1	M0
6	CAS-DAC-6	68	Male	Yes	1	Primary	NO	Yes, WGS	Yes, WGS	Yes	Yes	Changhai Hospital	No	Head	Pancreatic Cancer	Pancreatic Adenocarcinoma	Pancreatic Ductal Adenocarcinoma	PAAD	2 - Moderately differentiated	NA	IIB	8th	T2	N1	M0
7	CAS-DAC-7	59	Female	Yes	1	Primary	NO	Yes, WGS	Yes, WGS	Yes	Yes	Changhai Hospital	No	Tail	Pancreatic Cancer	Pancreatic Adenocarcinoma	Pancreatic Ductal Adenocarcinoma	PAAD	3 - Poorly differentiated	NA	IIB	8th	T2	N1	M0
8	CAS-DAC-8	62	Female	Yes	1	Primary	NO	NO	NO	Yes	Yes	Changhai Hospital	No	Head	Pancreatic Cancer	Pancreatic Adenocarcinoma	Pancreatic Ductal Adenocarcinoma	PAAD	2 - Moderately differentiated	NA	IB	8th	T2	N0	M0
9	CAS-DAC-9	66	Female	Yes	1	Primary	NO	NO	NO	Yes	Yes	Changhai Hospital	No	Head	Pancreatic Cancer	Pancreatic Adenocarcinoma	Pancreatic Ductal Adenocarcinoma	PAAD	2 - Moderately differentiated	NA	IIB	8th	T2	N1	M0
10	CAS-DAC-11	59	Female	Yes	1	Primary	NO	NO	NO	Yes	Yes	Changhai Hospital	No	Head	Pancreatic Cancer	Pancreatic Adenocarcinoma	Pancreatic Ductal Adenocarcinoma	PAAD	2 - Moderately differentiated	NA	IB	8th	T2	N0	M0
11	CAS-DAC-12	66	Male	Yes	1	Primary	NO	NO	NO	Yes	Yes	Changhai Hospital	No	Head	Pancreatic Cancer	Pancreatic Adenocarcinoma	Pancreatic Ductal Adenocarcinoma	PAAD	2 - Moderately differentiated	NA	IIA	8th	T3	N0	M0
12	CAS-DAC-13	66	Female	Yes	1	Primary	NO	Yes, WGS	Yes, WGS	Yes	Yes	Changhai Hospital	No	Head	Pancreatic Cancer	Pancreatic Adenocarcinoma	Pancreatic Ductal Adenocarcinoma	PAAD	2 - Moderately differentiated	NA	IA	8th	T1	N0	M0
13	CAS-DAC-14	72	Male	Yes	1	Primary	NO	Yes, WGS	Yes, WGS	Yes	Yes	Changhai Hospital	No	Head	Pancreatic Cancer	Pancreatic Adenocarcinoma	Pancreatic Ductal Adenocarcinoma	PAAD	3 - Poorly differentiated	NA	IIB	8th	T2	N1	M0
14	CAS-DAC-15	49	Male	Yes	1	Primary	NO	NO	NO	Yes	Yes	Changhai Hospital	No	Head	Pancreatic Cancer	Pancreatic Adenocarcinoma	Pancreatic Ductal Adenocarcinoma	PAAD	2 - Moderately differentiated	NA	IB	8th	T2	N0	M0
15	CAS-DAC-16	57	Male	Yes	1	Primary	Yes, WES	Yes, WGS	Yes, WGS	Yes	Yes	Changhai Hospital	No	Tail	Pancreatic Cancer	Pancreatic Adenocarcinoma	Pancreatic Ductal Adenocarcinoma	PAAD	2 - Moderately differentiated	NA	III	8th	T3	N2	M0
16	CAS-DAC-18	60	Male	Yes	1	Primary	NO	Yes, WGS	Yes, WGS	Yes	Yes	Changhai Hospital	No	Tail	Pancreatic Cancer	Pancreatic Adenocarcinoma	Pancreatic Ductal Adenocarcinoma	PAAD	2 - Moderately differentiated	NA	III	8th	T3	N2	M0
17	CAS-DAC-19	67	Female	Yes	1	Primary	NO	NO	NO	Yes	Yes	Changhai Hospital	No	Body	Pancreatic Cancer	Pancreatic Adenocarcinoma	Pancreatic Ductal Adenocarcinoma	PAAD	3 - Poorly differentiated	NA	IIB	8th	T3	N1	M0
18	CAS-DAC-20	60	Female	Yes	1	Primary	Yes, WES	Yes, WGS	Yes, WGS	Yes	Yes	Changhai Hospital	No	Head	Pancreatic Cancer	Pancreatic Adenocarcinoma	Pancreatic Ductal Adenocarcinoma	PAAD	2 - Moderately differentiated	NA	IIB	8th	T2	N1	M0
19	CAS-DAC-21	47	Male	Yes	1	Primary	NO	Yes, WGS	Yes, WGS	Yes	Yes	Changhai Hospital	No	Body	Pancreatic Cancer	Pancreatic Adenocarcinoma	Pancreatic Ductal Adenocarcinoma	PAAD	2 - Moderately differentiated	NA	IIB	8th	T3	N1	M0
20	CAS-DAC-22	72	Male	Yes	1	Primary	NO	Yes, WGS	Yes, WGS	Yes	Yes	Changhai Hospital	No	Body	Pancreatic Cancer	Pancreatic Adenocarcinoma	Pancreatic Ductal Adenocarcinoma	PAAD	3 - Poorly differentiated	NA	III	8th	T3	N2	M0
21	CAS-DAC-23	50	Male	Yes	1	Primary	NO	Yes, WES	Yes, WGS	Yes	Yes	Changhai Hospital	No	Head	Pancreatic Cancer	Pancreatic Adenocarcinoma	Pancreatic Ductal Adenocarcinoma	PAAD	3 - Poorly differentiated	NA	III	8th	T2	N2	M0
22	CAS-DAC-24	47	Male	Yes	1	Primary	NO	Yes, WGS	Yes, WGS	Yes	Yes	Changhai Hospital	No	Head	Pancreatic Cancer	Pancreatic Adenocarcinoma	Pancreatic Ductal Adenocarcinoma	PAAD	2 - Moderately differentiated	NA	IIB	8th	T1	N1	M0
23	CAS-DAC-25	67	Female	Yes	1	Primary	NO	Yes, WGS	Yes, WGS	Yes	Yes	Changhai Hospital	No	Head	Pancreatic Cancer	Pancreatic Adenocarcinoma	Pancreatic Ductal Adenocarcinoma	PAAD	2 - Moderately differentiated	NA	IB	8th	T2	N0	M0
24	CAS-DAC-26	40	Male	Yes	1	Primary	Yes, WES	Yes, WGS	Yes, WGS	Yes	Yes	Changhai Hospital	No	Head	Pancreatic Cancer	Pancreatic Adenocarcinoma	Pancreatic Ductal Adenocarcinoma	PAAD	2 - Moderately differentiated	NA	III	8th	T1	N2	M0
25	CAS-DAC-27	69	Male	Yes	1	Primary	NO	NO	NO	Yes	Yes	Changhai Hospital	No	Head	Pancreatic Cancer	Pancreatic Adenocarcinoma	Pancreatic Ductal Adenocarcinoma	PAAD	2 - Moderately differentiated	NA	III	8th	T1	N2	M0
26	CAS-DAC-28	76	Male	Yes	1	Primary	Yes, WES	Yes, WGS	Yes, WGS	Yes	Yes	Changhai Hospital	No	Head	Pancreatic Cancer	Pancreatic Adenocarcinoma	Pancreatic Ductal Adenocarcinoma	PAAD	2 - Moderately differentiated	NA	IIB	8th	T2	N1	M0
27	CAS-DAC-29	67	Male	Yes	1	Primary	Yes, WES	Yes, WGS	Yes, WGS	Yes	Yes	Changhai Hospital	No	Body	Pancreatic Cancer	Pancreatic Adenocarcinoma	Pancreatic Ductal Adenocarcinoma	PAAD	3 - Poorly differentiated	NA	IIA	8th	T3	N0	M0
28	CAS-DAC-30	76	Female	Yes	1	Primary	NO	Yes, WGS	Yes, WGS	Yes	Yes	Changhai Hospital	No	Head	Pancreatic Cancer	Pancreatic Adenocarcinoma	Pancreatic Ductal Adenocarcinoma	PAAD	3 - Poorly differentiated	NA	IIB	8th	T2	N1	M0
29	CAS-DAC-31	50	Male	Yes	1	Primary	NO	Yes, WGS	Yes, WGS	Yes	Yes	Changhai Hospital	No	Head	Pancreatic Cancer	Pancreatic Adenocarcinoma	Pancreatic Ductal Adenocarcinoma	PAAD	2 - Moderately differentiated	NA	IIB	8th	T1	N1	M0
30	CAS-DAC-32	69	Female	Yes	1	Primary	NO	Yes, WGS	Yes, WGS	Yes	Yes	Changhai Hospital	No	Body	Pancreatic Cancer	Pancreatic Adenocarcinoma	Pancreatic Ductal Adenocarcinoma	PAAD	2 - Moderately differentiated	NA	III	8th	T2	N2	M0
31	CAS-DAC-33	61	Female	Yes	1	Primary	Yes, WES	Yes, WGS	Yes, WGS	Yes	Yes	Changhai Hospital	No	Head	Pancreatic Cancer	Pancreatic Adenocarcinoma	Pancreatic Ductal Adenocarcinoma	PAAD	2 - Moderately differentiated	NA	III	8th	T2	N2	M0
32	CAS-DAC-34	64	Male	Yes	1	Primary	Yes, WES	Yes, WGS	Yes, WGS	Yes	Yes	Changhai Hospital	No	Body	Pancreatic Cancer	Pancreatic Adenocarcinoma	Pancreatic Ductal Adenocarcinoma	PAAD	3 - Poorly differentiated	NA	IB	8th	T2	N0	M0
33	CAS-DAC-35	66	Male	Yes	1	Primary	NO	Yes, WGS	Yes, WGS	Yes	Yes	Changhai Hospital	No	Head	Pancreatic Cancer	Pancreatic Adenocarcinoma	Pancreatic Ductal Adenocarcinoma	PAAD	2 - Moderately differentiated	NA	IIB	8th	T2	N1	M0
34	CAS-DAC-36	62	Female	Yes	1	Metastasis	NO	Yes, WGS	Yes, WGS	Yes	Yes	Changhai Hospital	Yes	Head	Pancreatic Cancer	Pancreatic Adenocarcinoma	Pancreatic Ductal Adenocarcinoma	PAAD	NA	NA	IV	8th	NA	NA	M1
35	CAS-DAC-37	68	Female	Yes	1	Primary	NO	Yes, WGS	Yes, WGS	Yes	Yes	Changhai Hospital	No	Head	Pancreatic Cancer	Pancreatic Adenocarcinoma	Pancreatic Ductal Adenocarcinoma	PAAD	2 - Moderately differentiated	NA	IIA	8th	T3	N0	M0
36	CAS-DAC-38	67	Male	Yes	1	Metastasis	NO	Yes, WGS	Yes, WGS	Yes	Yes	Changhai Hospital	No	Head	Pancreatic Cancer	Pancreatic Adenocarcinoma	Pancreatic Ductal Adenocarcinoma	PAAD	NA	NA	IV	8th	NA	NA	M1
37	CAS-DAC-39	70	Male	Yes	1	Primary	NO	Yes, WGS	Yes, WGS	Yes	Yes	Changhai Hospital	No	Body	Pancreatic Cancer	Pancreatic Adenocarcinoma	Pancreatic Ductal Adenocarcinoma	PAAD	2 - Moderately differentiated	NA	IIB	8th	T3	N1	M0
38	CAS-DAC-41	48	Male	Yes	1	Primary	NO	NO	NO	Yes	Yes	Changhai Hospital	No	Head	Pancreatic Cancer	Pancreatic Adenocarcinoma	Pancreatic Ductal Adenocarcinoma	PAAD	2 - Moderately differentiated	NA	IB	8th	T2	N0	M0
39	CAS-DAC-42	79	Male	Yes	1	Primary	Yes, WES	Yes, WGS	Yes, WGS	Yes	Yes	Changhai Hospital	No	Head	Pancreatic Cancer	Pancreatic Adenocarcinoma	Pancreatic Ductal Adenocarcinoma	PAAD	3 - Poorly differentiated	NA	IB	8th	T2	N0	M0
40	CAS-DAC-50	68	Female	Yes	1	Primary	NO	Yes, WGS	Yes, WGS	Yes	NO	Changhai Hospital	No	Head	Pancreatic Cancer	Pancreatic Adenocarcinoma	Pancreatic Ductal Adenocarcinoma	PAAD	2 - Moderately differentiated	NA	IIA	8th	T3	N0	M0
41	CAS-DAC-52	68	Male	Yes	1	Primary	NO	Yes, WGS	Yes, WGS	Yes	NO	Changhai Hospital	No	Head	Pancreatic Cancer	Pancreatic Adenocarcinoma	Pancreatic Ductal Adenocarcinoma	PAAD	2 - Moderately differentiated	NA	III	8th	T2	N2	M0
42	CAS-DAC-53	63	Female	Yes	1	Primary	NO	Yes, WGS	Yes, WGS	Yes	NO	Changhai Hospital	No	Body	Pancreatic Cancer	Pancreatic Adenocarcinoma	Pancreatic Ductal Adenocarcinoma	PAAD	2 - Moderately differentiated	NA	IIA	8th	T3	N0	M0
43	CAS-DAC-54	56	Female	Yes	1	Primary	NO	Yes, WGS	Yes, WGS	Yes	NO	Changhai Hospital	No	Head	Pancreatic Cancer	Pancreatic Adenocarcinoma	Pancreatic Ductal Adenocarcinoma	PAAD	3 - Poorly differentiated	NA	IIB	8th	T2	N1	M0
44	CAS-DAC-55	74	Male	Yes	1	Primary	NO	Yes, WGS	Yes, WGS	Yes	NO	Changhai Hospital	No	Head	Pancreatic Cancer	Pancreatic Adenocarcinoma	Pancreatic Ductal Adenocarcinoma	PAAD	2 - Moderately differentiated	NA	IIB	8th	T1	N1	M0
45	CAS-DAC-56	56	Female	Yes	1	Primary	NO	Yes, WGS	Yes, WGS	Yes	NO	Changhai Hospital	No	Body	Pancreatic Cancer	Pancreatic Adenocarcinoma	Pancreatic Ductal Adenocarcinoma	PAAD	2 - Moderately differentiated	NA	IIA	8th	T3	N0	M0
46	CAS-DAC-57	58	Male	Yes	1	Primary	NO	Yes, WGS	Yes, WGS	Yes	NO	Changhai Hospital	No	Body	Pancreatic Cancer	Pancreatic Adenocarcinoma	Pancreatic Ductal Adenocarcinoma	PAAD	2 - Moderately differentiated	NA	IB	8th	T2	N0	M0
47	CAS-DAC-58	62	Male	Yes	1	Primary	NO	Yes, WGS	Yes, WGS	Yes	NO	Changhai Hospital	No	Body	Pancreatic Cancer	Pancreatic Adenocarcinoma	Pancreatic Ductal Adenocarcinoma	PAAD	3 - Poorly differentiated	NA	IIB	8th	T2	N1	M0
48	CAS-DAC-60	60	Female	Yes	1	Metastasis	NO	Yes, WGS	Yes, WGS	Yes	NO	Changhai Hospital	No	Body	Pancreatic Cancer	Pancreatic Adenocarcinoma	Pancreatic Ductal Adenocarcinoma	PAAD	NA	NA	IV	8th	NA	NA	M1
49	CAS-DAC-61	57	Male	Yes	1	Primary	NO	Yes, WGS	Yes, WGS	Yes	NO	Changhai Hospital	No	Head	Pancreatic Cancer	Pancreatic Adenocarcinoma	Pancreatic Ductal Adenocarcinoma	PAAD	2 - Moderately differentiated	NA	IB	8th	T2	N0	M0
50	CAS-DAC-62	58	Male	Yes	1	Primary	NO	Yes, WGS	Yes, WGS	Yes	NO	Changhai Hospital	No	Tail	Pancreatic Cancer	Pancreatic Adenocarcinoma	Pancreatic Ductal Adenocarcinoma	PAAD	2 - Moderately differentiated	NA	IB	8th	T2	N0	M0
51	CAS-DAC-63	61	Male	Yes	1	Primary	NO	Yes, WGS	Yes, WGS	Yes	NO	Changhai Hospital	No	Tail	Pancreatic Cancer	Pancreatic Adenocarcinoma	Pancreatic Ductal Adenocarcinoma	PAAD	2 - Moderately differentiated	NA	III	8th	T3	N2	M0
52	CAS-DAC-64	74	Male	Yes	1	Primary	NO	Yes, WGS	Yes, WGS	Yes	NO	Changhai Hospital	No	Head	Pancreatic Cancer	Pancreatic Adenocarcinoma	Pancreatic Ductal Adenocarcinoma	PAAD	2 - Moderately differentiated	NA	IIB	8th	T2	N1	M0
53	CAS-DAC-65	74	Male	Yes	1	Primary	NO	Yes, WGS	Yes, WGS	Yes	NO	Changhai Hospital	No	Tail	Pancreatic Cancer	Pancreatic Adenocarcinoma	Pancreatic Ductal Adenocarcinoma	PAAD	3 - Poorly differentiated	NA	III	8th	T3	N2	M0
54	CAS-DAC-66	47	Male	Yes	1	Primary	NO	Yes, WGS	Yes, WGS	Yes	NO	Changhai Hospital	No	Head	Pancreatic Cancer	Pancreatic Adenocarcinoma	Pancreatic Ductal Adenocarcinoma	PAAD	2 - Moderately differentiated	NA	III	8th	T2	N2	M0
55	CAS-DAC-67	56	Female	Yes	1	Primary	NO	Yes, WGS	Yes, WGS	Yes	NO	Changhai Hospital	No	Head	Pancreatic Cancer	Pancreatic Adenocarcinoma	Pancreatic Ductal Adenocarcinoma	PAAD	3 - Poorly differentiated	NA	IB	8th	T2	N0	M0
56	CAS-DAC-68	49	Female	Yes	1	Primary	NO	Yes, WGS	Yes, WGS	Yes	NO	Changhai Hospital	No	Head	Pancreatic Cancer	Pancreatic Adenocarcinoma	Pancreatic Ductal Adenocarcinoma	PAAD	3 - Poorly differentiated	NA	III	8th	T2	N2	M0
57	CAS-DAC-69	73	Male	Yes	1	Primary	NO	Yes, WGS	Yes, WGS	Yes	NO	Changhai Hospital	No	Body	Pancreatic Cancer	Pancreatic Adenocarcinoma	Pancreatic Ductal Adenocarcinoma	PAAD	2 - Moderately differentiated	NA	IA	8th	T1	N0	M0
58	CAS-DAC-70	41	Male	Yes	1	Primary	NO	Yes, WGS	Yes, WGS	Yes	NO	Changhai Hospital	No	Head	Pancreatic Cancer	Pancreatic Adenocarcinoma	Pancreatic Ductal Adenocarcinoma	PAAD	2 - Moderately differentiated	NA	IIB	8th	T2	N1	M0
59	CAS-DAC-71	57	Female	Yes	1	Primary	NO	Yes, WGS	Yes, WGS	Yes	NO	Changhai Hospital	No	Head	Pancreatic Cancer	Pancreatic Adenocarcinoma	Pancreatic Ductal Adenocarcinoma	PAAD	2 - Moderately differentiated	NA	IIB	8th	T2	N1	M0
60	CAS-DAC-72	68	Male	Yes	1	Primary	NO	Yes, WGS	Yes, WGS	Yes	NO	Changhai Hospital	No	Head	Pancreatic Cancer	Pancreatic Adenocarcinoma	Pancreatic Ductal Adenocarcinoma	PAAD	3 - Poorly differentiated	NA	IB	8th	T2	N0	M0
61	CAS-DAC-73	65	Female	Yes	1	Primary	NO	Yes, WGS	Yes, WGS	Yes	NO	Changhai Hospital	No	Head	Pancreatic Cancer	Pancreatic Adenocarcinoma	Pancreatic Ductal Adenocarcinoma	PAAD	3 - Poorly differentiated	NA	IIB	8th	T3	N1	M0
62	CAS-DAC-75	54	Male	Yes	1	Primary	NO	Yes, WGS	Yes, WGS	Yes	NO	Changhai Hospital	No	Head	Pancreatic Cancer	Pancreatic Adenocarcinoma	Pancreatic Ductal Adenocarcinoma	PAAD	3 - Poorly differentiated	NA	III	8th	T2	N2	M0
63	CAS-DAC-76	76	Male	Yes	1	Primary	NO	Yes, WGS	Yes, WGS	Yes	NO	Changhai Hospital	No	Body	Pancreatic Cancer	Pancreatic Adenocarcinoma	Pancreatic Ductal Adenocarcinoma	PAAD	3 - Poorly differentiated	NA	IIB	8th	T2	N1	M0
64	CAS-DAC-77	60	Female	Yes	1	Primary	NO	Yes, WGS	Yes, WGS	Yes	NO	Changhai Hospital	No	Body	Pancreatic Cancer	Pancreatic Adenocarcinoma	Pancreatic Ductal Adenocarcinoma	PAAD	2 - Moderately differentiated	NA	IIB	8th	T1	N1	M0
65	CAS-DAC-78	41	Male	Yes	1	Primary	NO	Yes, WGS	Yes, WGS	Yes	NO	Changhai Hospital	No	Head	Pancreatic Cancer	Pancreatic Adenocarcinoma	Pancreatic Ductal Adenocarcinoma	PAAD	2 - Moderately differentiated	NA	III	8th	T2	N2	M0
66	CAS-DAC-79	75	Female	Yes	1	Primary	NO	NO	NO	Yes	NO	Changhai Hospital	No	Head	Pancreatic Cancer	Pancreatic Adenocarcinoma	Pancreatic Ductal Adenocarcinoma	PAAD	2 - Moderately differentiated	NA	IIB	8th	T2	N1	M0
67	CAS-DAC-80	66	Male	Yes	1	Primary	NO	Yes, WGS	Yes, WGS	Yes	NO	Changhai Hospital	No	Head	Pancreatic Cancer	Pancreatic Adenocarcinoma	Pancreatic Ductal Adenocarcinoma	PAAD	2 - Moderately differentiated	NA	IIB	8th	T2	N1	M0
68	CAS-DAC-81	61	Male	Yes	1	Primary	NO	Yes, WGS	Yes, WGS	Yes	NO	Changhai Hospital	No	Tail	Pancreatic Cancer	Pancreatic Adenocarcinoma	Pancreatic Ductal Adenocarcinoma	PAAD	3 - Poorly differentiated	NA	IIB	8th	T2	N1	M0
69	CAS-DAC-82	51	Female	Yes	1	Primary	NO	Yes, WGS	Yes, WGS	Yes	NO	Changhai Hospital	Yes	Body	Pancreatic Cancer	Pancreatic Adenocarcinoma	Pancreatic Ductal Adenocarcinoma	PAAD	2 - Moderately differentiated	NA	IB	8th	T2	N0	M0
70	CAS-DAC-83	73	Female	Yes	1	Primary	NO	Yes, WGS	Yes, WGS	Yes	NO	Changhai Hospital	No	Body	Pancreatic Cancer	Pancreatic Adenocarcinoma	Pancreatic Ductal Adenocarcinoma	PAAD	2 - Moderately differentiated	NA	IIB	8th	T2	N1	M0
71	CAS-DAC-84	58	Male	Yes	1	Primary	NO	Yes, WGS	Yes, WGS	Yes	NO	Changhai Hospital	No	Head	Pancreatic Cancer	Pancreatic Adenocarcinoma	Pancreatic Ductal Adenocarcinoma	PAAD	2 - Moderately differentiated	NA	IB	8th	T2	N0	M0
72	CAS-DAC-85	61	Male	Yes	1	Primary	NO	Yes, WGS	Yes, WGS	Yes	NO	Changhai Hospital	No	Head	Pancreatic Cancer	Pancreatic Adenocarcinoma	Pancreatic Ductal Adenocarcinoma	PAAD	2 - Moderately differentiated	NA	IB	8th	T2	N0	M0
73	CAS-DAC-86	64	Female	Yes	1	Primary	NO	Yes, WGS	Yes, WGS	Yes	NO	Changhai Hospital	No	Tail	Pancreatic Cancer	Pancreatic Adenocarcinoma	Pancreatic Ductal Adenocarcinoma	PAAD	2 - Moderately differentiated	NA	IB	8th	T2	N0	M0
74	CAS-DAC-88	67	Female	Yes	1	Primary	NO	Yes, WGS	Yes, WGS	Yes	NO	Changhai Hospital	No	Head	Pancreatic Cancer	Pancreatic Adenocarcinoma	Pancreatic Ductal Adenocarcinoma	PAAD	2 - Moderately differentiated	NA	IIB	8th	T3	N1	M0
75	CAS-DAC-89	54	Male	Yes	1	Primary	NO	Yes, WGS	Yes, WGS	Yes	NO	Changhai Hospital	No	Head	Pancreatic Cancer	Pancreatic Adenocarcinoma	Pancreatic Ductal Adenocarcinoma	PAAD	2 - Moderately differentiated	NA	IIB	8th	T3	N1	M0
76	CAS-IPMN-1	67	Male	Yes	1	Primary	NO	Yes, WGS	Yes, WGS	Yes	Yes	Changhai Hospital	No	Head	Pancreatic Cancer	Intraductal Papillary Mucinous Neoplasm	Intraductal Papillary Mucinous Neoplasm with invasion	IPMN	2 - Moderately differentiated	NA	IB	8th	T2	N0	M0
77	CAS-IPMN-2	64	Female	Yes	1	Primary	NO	Yes, WGS	Yes, WGS	Yes	NO	Changhai Hospital	No	Head	Pancreatic Cancer	Intraductal Papillary Mucinous Neoplasm	Intraductal Papillary Mucinous Neoplasm with invasion	IPMN	2 - Moderately differentiated	NA	IB	8th	T2	N0	M0
78	CAS-IPMN-3	59	Male	Yes	1	Primary	NO	Yes, WGS	Yes, WGS	Yes	NO	Changhai Hospital	No	Head	Pancreatic Cancer	Intraductal Papillary Mucinous Neoplasm	Intraductal Papillary Mucinous Neoplasm with invasion	IPMN	2 - Moderately differentiated	NA	IIB	8th	T3	N1	M0
79	CAS-IPMN-4	55	Female	Yes	1	Primary	NO	Yes, WGS	Yes, WGS	Yes	NO	Changhai Hospital	No	Head	Pancreatic Cancer	Intraductal Papillary Mucinous Neoplasm	Intraductal Papillary Mucinous Neoplasm with invasion	IPMN	2 - Moderately differentiated	NA	IA	8th	T1	N0	M0
80	CAS-ACC-1	66	Female	Yes	1	Primary	Yes, WES	Yes, WGS	Yes, WGS	Yes	Yes	Changhai Hospital	No	Head	Pancreatic Cancer	Pancreatic Acinar Cell Carcinoma	Pancreatic Acinar Cell Carcinoma	PAAC	3 - Poorly differentiated	NA	III	8th	T2	N2	M0
81	CAS-NEN-1	50	Male	Yes	1	Metastasis	Yes, WES	Yes, WGS	Yes, WGS	Yes	Yes	Changhai Hospital	No	Head	Pancreatic Cancer	Pancreatic Neuroendocrine Tumor	Pancreatic Neuroendocrine Tumor	PANET	NA	NEC	IV	8th	NA	NA	M1
82	CAS-NEN-2	42	Male	Yes	1	Primary	NO	Yes, WGS	Yes, WGS	Yes	Yes	Changhai Hospital	No	Body	Pancreatic Cancer	Pancreatic Neuroendocrine Tumor	Pancreatic Neuroendocrine Tumor	PANET	NA	G2	IV	8th	T2	N0	M1
83	CAS-NEN-3	71	Female	Yes	1	Primary	NO	Yes, WGS	Yes, WGS	Yes	NO	Changhai Hospital	No	Head	Pancreatic Cancer	Pancreatic Neuroendocrine Tumor	Pancreatic Neuroendocrine Tumor	PANET	NA	G1	IA	8th	T1	N0	M0
84	CAS-NEN-4	52	Male	Yes	1	Metastasis	NO	Yes, WGS	Yes, WGS	Yes	Yes	Changhai Hospital	No	Tail	Pancreatic Cancer	Pancreatic Neuroendocrine Tumor	Pancreatic Neuroendocrine Tumor	PANET	NA	NEC	IV	8th	NA	NA	M1

## Sheet: 6 NPOs
Supplementary Data 1. Clinicopathologic variables and sample sequencing for the PDPCO biobank
Number	Sample ID	Diagnosis Age (y)	Sex	Informed Consent Verified	Number of Samples Per Patient	Sample Type	Organoid genomic sequence	Organoid transcriptomic sequence	Organoid ATAC sequence	Center of Sequencing
1	NPO-1	60	Female	Yes	1	distant from tumor tissue	NO	NO	NO	Changhai Hospital
2	NPO-2	66	Female	Yes	1	distant from tumor tissue	NO	YES	NO	Changhai Hospital
3	NPO-3	64	Female	Yes	1	distant from tumor tissue	NO	YES	NO	Changhai Hospital
4	NPO-4	55	Female	Yes	1	distant from tumor tissue	NO	NO	NO	Changhai Hospital
5	NPO-5	19	Female	Yes	1	distant from tumor tissue	NO	YES	NO	Changhai Hospital
6	NPO-6	64	Male	Yes	1	distant from tumor tissue	NO	NO	NO	Changhai Hospital
