# Supplementary material for: Integrated profiling of human pancreatic cancer organoids reveals chromatin accessibility features associated with drug sensitivity
Source: Nat Commun. 2022 Apr 21;13:2169. doi: 10.1038/s41467-022-29857-6 (PMC9023604; doi:10.1038/s41467-022-29857-6)
Supplement: Supplementary file 6 — Supplementary Data 3 [file 41467_2022_29857_MOESM6_ESM.xlsx]

## Sheet: 40 PDPCOs
Supplementary Data 3. DEGs of four transcriptomic subtypes in the 40 exocrine PDPCOs and DEGs of validated subtypes in the 39 exocrine PDPCOs
Classical	Basal-like	Progenitor	Glycometabolism
CLDN23	PTPRR	SYP	ATP13A2
HSD17B2	GPX8	BEX5	TMEM8B
KLF9	HIST1H2BK	AUTS2	MIIP
CLU	ASPM	GLIDR	PEX11G
HIST1H2AD	ANXA6	VEGFA	HSD17B8
LPIN2	ARL4D	RPL37A	THAP11
CCDC25	SAA1	TRMT12	NDUFAF3
COA6	ZNF254	PCLO	RBM38
SLC9B2	C1QTNF3	RPS27A	KCNK15
ABHD2	DUOX1	EVL	ESPNP
PFKFB2	EFEMP1	SNHG6	FZD7
TMEM37	ZNF334	RPS10	VWA1
TMEM52	IQCJ-SCHIP1	LHFPL3-AS2	LINC00963
FKBP2	TGFB2	LINC01315	TRIOBP
B4GALNT3	ENTPD3	CACNB4	F8A3
SLC39A14	PROSER3	LYRM7	GNB2
GBP2	SNRPN	PABPC3	PRADC1
EPB41L4B	SRGN	SNHG4	SPHK1
FGFR3	EMB	ICOSLG	ITGB2-AS1
GULP1	RNF39	LGALS4	DNASE1L1
SERTAD4-AS1	ARHGEF26	COL27A1	TSHZ2
TMEM220	CENPF	SLFN11	HIST1H2AM
RPL11	HOXB2	RGS16	C2orf27A
CYP3A5	OSGIN2	KBTBD6	FLNA
HLA-DMA	ABCA12	RIMBP2	CCDC71L
SLC35D1	PGBD1	PAIP2B	SERPINH1
CD68	PDGFC	ANKRD13B	TMEM238
EP300-AS1	LY6G5B	RPS23	ALG1L
ARRB2	LCA5	METTL7B	KLHDC7A
TRMT10A	NAALADL2	CAPN6	TCIRG1
LAD1	CST4	TBCC	SERPINA3
PAFAH2	TUBB6	SPINK4	LIME1
FAM20C	MT2A	DCAF13	BSCL2
PSMG4	TAS2R4	HNF4A	PFKFB4
ANXA10	RFTN1	DLL4	WFDC2
NDUFS6	IL23A	SLC25A6	MAPRE3
XKR9	C19orf54	IGFBP2	WDR13
FNIP2	MYLK	TPD52	BRF2
FAM76A	RGL1	CDC42EP5	ALDOA
DENND1A	FBXO43	CRABP1	CCDC102A
TMC5	CLASRP	TPH1	HAPLN3
GPRC5B	TMEM169	LRRC31	ABCD1
SP140L	FGF2	ANG	SIX5
EMBP1	PLSCR4	NMNAT3	TMEM9B-AS1
MGST3	BCYRN1	SLC38A11	SCD5
DSC2	PSMD8	TP53	TSEN34
LDHD	VSTM2L	PABPC1	CDKN2D
SLC9A1	MYEF2	NME1-NME2	NTRK2
PLA2G10	ZSCAN12	KDELR3	UBE2MP1
LCN2	C5	ANKRD46	SEC16B
TPMT	ZNF695	SPRYD7	PWWP2B
SESTD1	SNCA	AARS2	TMEM102
SMCO4	MTCL1	SMAD4	ARHGEF19
NAT1	HOXB9	RPS4X	ZNF185
SLC39A5	HIST2H2BE	GALNT18	SLC7A5
C12orf75	UBA2	MCF2L-AS1	SMOX
SNX4	ANKRD1	DEGS2	MXRA5
MYOM1	PDGFB	CHRM3-AS2	GPRC5A
SLC35D2	CHST11	ATP1A3	TXNIP
IER3IP1	ZNF419	ADAT2	MPP7
TRNP1	C15orf65	PDCD4	PCBP4
HTR2B	FILIP1L	MYB	SLC2A1-AS1
GMDS	ARL4C	FAM83B	TRIB3
REPS2	MAP3K1	CCBE1	SCAMP5
AKR7L	POLR2I	CPQ	GDPD5
PRSS12	KCNS3	FABP5	SLC27A5
KIF16B	SPOCK2	CHRNG	ABTB2
ETFDH	KIF14	COX11	KCTD17
PER3	ZNF773	CLDN3	FAM157A
XK	IL18	RPL5	CBX8
RILP	MAATS1	PRUNE2	NAT14
MECOM	CXCL6	C2orf91	PRR29
GLYCTK	HOXA6	LHFPL5	FSTL4
IL32	DZIP1	SRPK1	GPAA1
CYP2C19	ALCAM	OLFM4	PDK1
EID3	EID2B	TFF3	HCN3
NFATC2	HOMER2	DGKD	MAN2B2
C9orf129	PPL	ZNF318	ENDOG
ARL14	KRBOX1	TRIM24	ORAI3
AKR7A3	ZKSCAN7	PLEKHF2	PROSER2
FER1L6	BICC1	RPL10	GRN
ACADM	HOXB-AS3	ARHGEF10L	ZSWIM4
AKR1C4	GDA	FGF9	GGT7
TC2N	PLCXD2	RPS28	GAS2L1
MPC2	LINC00923	RPL10A	RPS10P7
STX12	COL4A5	KCNH8	CEBPB
IDI1	FAM133CP	KBTBD11	FUT11
PTPRH	CMTM3	RAB3D	PHB
SULT1A3	SLITRK6	MVB12B	NUP210
CXCL1	S100A8	CACNA1A	FSCN1
GRK5	TFPI	BLNK	EMC10
RASEF	RARB	DGUOK-AS1	OBSL1
CAPN8	ARHGAP40	FKBP5	SCARNA5
ARFGAP3	KCNIP3	FANCE	USP35
CDHR2	PLXND1	GLYCTK1	TMEM129
LAMA3	CLDN1	FAM169A	C6orf48
SLC6A14	TXK	NDUFB9	RASSF7
ATP8B1	NANOS1	POLR1C	LAGE3
MED11	MMP24	RPL27A	STOML1
IHH	CCDC181	MAP2K6	HEXIM2
PRR26	CD109	RNASE4	HELZ2
SFN	TNRC6C-AS1	SIAE	DCDC2B
GLRX2	ANGEL2	XPO5	ZNF444
SH3KBP1	VEPH1	CLRN3	C4orf48
ALDOB	MCTP1	SOBP	TMUB1
GSR	NEDD4	CALCOCO2	AGRN
PIP5K1B	BHLHE41	TATDN1	PFKFB3
IQGAP2	FERMT2	HSP90AB1	RGS19
B4GALT4	SREK1	MIATNB	SEMA4C
HPGD	FER	KDM7A	LIMS3
IL1RN	ANKRD12	TOX	HIST1H3H
GATA4	ID2	MAPRE2	TRIM17
SCARNA7	SNURF	AGR2	OXLD1
UNC13B	RAB12	TOMM6	SOX21
VILL	CHMP1B	SRF	RPL21P28
SH3TC1	CCDC80	TPD52L1	FBXL14
PINX1	ETV1	CBR3-AS1	ADAM8
NPC1L1	ZNF549	UBR2	CLSTN3
FAM102A	NPIPA7	HMGCS2	SLC16A2
SDR16C5	ATAT1	NEUROG3	ARHGAP39
TPPP	DKK1	ATP8B11	CARD11
FBLIM1	TEC	DDX43	SLFN5
COLCA2	ANTXR1	TAF4B	SULF2
GSDMB	EPS8L2	PIGZ	ZBTB7B
MTUS1	PTMS	GJB2	CHST7
CDHR5	EID2	HIST1H3B	SHISA4
CYP2C18	ARHGAP11B	CD44	TMEM9
PSD3	MDM4	SLCO4A1-AS1	ATP6AP1
FER1L6-AS1	SMC4	ECSIT	BAHCC1
PRKCI	OR2B2	VIL1	HIST2H3D
AADAC	DNALI1	WASF3	SAP18
SEC14L2	FBXL2	TTLL6	ZNF320
C1orf21	ADRB2	EEF1G	SDHC
MUC3A	PDE3A	HIST1H4C	RNFT1
TARSL2	LXN	LIPC	SCD
ACY3	RASSF5	BTNL9	PPP1R35
RAPH1	PTGES	ZNF280B	ZNRF3
ALDH3A1	ZNF211	MAGED4B	HOXA3
PRDX1	TCF3	ZNF391	PLXNB3
ATF3	LIMCH1	CDX2	C15orf40
SYF2	MAP2	CYP2C181	BAIAP3
ENTPD5	APCDD1	BRPF3	NPTXR
EDF1	HOXB5	FMO5	FAM43A
ANKS4B	ZNF234	AOC1	NEU1
LIMK2	ZNF880	TIMM44	TP53I13
RDH10	ZNF532	ALDH1L2	LRRC61
LETM2	ZNF850	CUL7	UFSP1
SH3D19	EFCAB2	TTPA	LINC01124
MYO1D	BLM	FAM3D	TNK2
GAL3ST1	PHACTR3	EIF3E	HIST4H4
GALNT3	TGM2	MAGED4	LRFN4
LTB	PLEKHG4	LINC01123	MSRB2
RHOU	PLAUR	RPL30	SLC2A6
BCAS1	RIMS1	RPS3	LYPD3
TFCP2L1	LGALS8	PBOV1	GLS2
SDCBP2	HKR1	ANKS4B1	CCDC85B
IRAK2	CAV1	TOP1MT	RPARP-AS1
CTSE	ABL2	ALG5	TSPAN31
GRAMD1B	GADD45B	DEPTOR	DNER
ZDHHC7	INPP4B	KCNH2	ZBTB46
RPL36AL	CGGBP1	SLC43A1	SLC2A1
HCFC1-AS1	METAP1D	FAM171A1	IKBKG
BTNL8	PKIA	WNK4	EPHX1
HIST1H3G	METTL4	GAL	KHDRBS3
HTATIP2	FAM118A	RAB20	SLCO3A1
JAG1	SMCHD1	FOXA2	SPAG4
BIRC3	SEMA3A	B4GALNT4	S100P
SLC22A3	APOLD1	ARSE	SLC43A2
TM4SF5	ZFP36	CDH17	FAM131A
SEL1L3	ZNF146	MAN1A1	PKD1P6
FXYD3	ELK3	ETS2	LAMTOR4
NR0B2	RTKN2	CHRNA7	TPI1
CXCL16	SARS2	ADH6	ATP6V0E2
ACPP	ZNF461	TBC1D31	TMEM107
C2orf72	SERTAD3	OTUD7A	MGST1
ING2	ELOVL4	BCL11A	HILPDA
PPP1R1C	SCARNA71	STXBP6	CDIPT
IL2RG	TPBG	GSTZ1	SDF2L1
CXCL2	WNT10A	UHRF1BP1	B3GALT4
FAM189A2	HSPBAP1	PDE10A	ACAP1
GNG10	COL4A3	PPP1R1B	ANKRD9
VSIG1	BCAM	RAPGEF5	NAAA
PIGR	DNAH14	POP1	KIFC2
BMP2	SEMA4A	GNA14	FSTL3
PLS1	ZNF527	ACPP1	RNASEH2A
GCNT1	LINC00342	ST6GALNAC1	TRIM62
DBI	ANKRD18A	CLCN5	FOXJ1
PIN4	CCDC149	BAAT	GATSL2
SRD5A3	ZNF383	ZHX1	FGFBP1
HIST1H2BF	CDA	QRSL1	KATNAL1
NDUFA6	NTN4	PIK3R1	NME3
TNFSF10	LRRIQ1	CCL15	ANGPTL4
PCSK5	BCO2	GLI3	RBP5
CCDC68	ANKRD20A5P	TTC28-AS1	SPRN
NRARP	HOXB3	UQCRB	PGRMC1
SH2D4A	MYL12A	TBC1D4	TACSTD2
KIAA0513	CRIP2	ACSM3	FUZ
KLF6	FLOT1	GPRIN3	POMGNT1
NR3C2	CAP2	RNF125	TIGD5
CYSTM1	ITGB6	EPB41L4A-AS1	SCARNA12
LMO7	GACAT2	ZNF6251	NOXA1
CLDN18	HOXB8	TRERF1	P4HA1
HIST1H4E	ZNF780A	SETDB2	BLOC1S3
KCNE3	CITED2	LINC01106	SLC25A10
SBDS	ZNF502	SYBU	TMEM229B
BTG2	PPP1R18	ASIC1	SARM1
PLAC8	ST20-MTHFS	ZBTB7C	PLEKHB1
LURAP1L	C4orf19	BYSL	LRRC20
FGL2	TBCB	FAM91A1	PLEC
LINC00628	SCEL	SUPT3H	CDH24
OCIAD2	TSPAN2	HIST1H1E	SLC39A13
LRRC66	ZNF112	PTPRZ1	LAMB3
TXNRD1	ZNF671	SFMBT2	ORAI1
RNF103	CABP4	JAM3	LMO2
NUDT12	PTPN22	GDAP1	SCAND1
TBX18	EREG	TPT1	TIMP1
L3MBTL4	NEK10	ABCC10	ARHGAP23
SLC25A45	SEMA3C	RPL7L1	FRMD8
PDGFA	SLC9A3R2	RPL31	KCNC4
GOLM1	DRAM1	PSMG1	CELSR1
CXCL3	STS	NOS3	TBC1D16
HSD17B11	TNS3	TMEM98	TRIB2
ADAM9	PRRC2A	TIMM21	ZNF821
LRR1	NT5E	NDUFAF2	MFSD3
PELI2	RASSF8	RPL7	ITGA7
ZFPM1	RND3	TMEM198	RELT
EPHA1-AS1	TEX9	MAP7D2	ASB16-AS1
TIAM2	CSF1	NSA2	SLC10A3
EPS8L3	VAV1	PRR15L	AXIN2
JAK2	ZNF225	RPL17	ABLIM2
CA2	NR2F1	LRIG1	KLK8
ELOVL7	TRA2A	AZGP1	PSMG3-AS1
GALE	ZNF567	LRP12	SRD5A1
TMEM144	LINC00665	LSM7	ZBTB22
KLF2	CA1	FHIT	SOX12
PLEK2	NR2F2-AS1	SNHG5	ACTL10
HIST1H2BI	ZBED6	RPS18	TNXB
NUDC	SUPT5H	XBP1	TRAPPC6A
AGA	ZNF559	UST	QPCTL
TSPAN8	ZNF780B	KIAA1324	PSAP
ACBD5	ZSCAN26	DUS3L	PLCD3
NOSTRIN	ZNF860	DNPH1	JOSD2
CDC42BPA	PRICKLE1	BCL11B	POLM
CYTIP	ZSCAN23	CA8	EFEMP2
GSTA1	FAM171B	ADRA2A	PBXIP1
PBK	ZNF347	EPN3	TMEM154
COTL1	PAX9	FAM126A	B4GALT7
GCNT4	DCDC2	C17orf51	PELI3
MUC13	EFNA5	RSAD1	RGCC
STOM	SAMD9	PDE3B	THEM6
PLCG2	HOXB4	PCDHA4	FAM110A
NUDT9	COL12A1	DEF6	CFD
SMIM24	PROM1	ASPHD2	TAPBP
PLXNA2	ATP6AP1L	MYC	TMEM125
KBTBD12	ZKSCAN4	MRPS18A	UBTD1
DHDDS	RAB31	SLC9A3	FBXL15
DSG2	PRRG1	IRF8	SCAF1
TUBB2A	PLK2	C2CD4A	TRIM29
PFDN4	RPS6KA2	CCDC112	UCP2
GSTA4	NUDT4	LGR5	LTBP1
SGMS2	LAMC1	FBXO32	PAQR4
GPX2	GJA1	SNHG7	GALK1
FA2H	CIRBP-AS1	PCTP	SLC26A9
NDUFA1	F3	DDC	PPFIA4
CATSPERB	CAPNS1	ZNF253	SIPA1
MSRA	LTBP3	BAIAP2L2	HPS6
LSM6	GLIS2	CCDC136	RPS15
LIPH	KLHL5	PEX6	AMOT
SLC41A2	RNMT	SUGT1P3	FAM189B
GATM	GOLGA6L9	RFXAP	BCORL1
KIF12	ZNF331	ZBED3	TSPAN9
C11orf52	AQP3	HNF1A-AS1	CALCOCO1
LYST	ASAP1	F5	TFEB
DOK4	CLDN10	RASL11A	PHC2
FHDC1	C19orf33	RPL36	LBX2
CDRT1	ITGB8	MPP6	STK32C
SLC3A1	NNMT	GPR82	KLHL21
GTF2E2	IGF2BP3	STARD13	B3GAT3
CHCHD10	IKZF2	RPL26	FBXO41
GJB1	CHST9	RRP36	RNF122
FUT2	CTXN1	EPHB2	BLOC1S4
TTC39A	ECEL1P2	NDUFAF6	MCTS1
PLLP	BTN3A3	CLCA1	POLR2G
FAM114A1	EDN1	NUDT15	HIST2H2AC
CARD6	RARRES1	CGREF1	SLX1A-SULT1A3
CCL20	MNS1	CDKN2AIP	PTPRU
CD55	DST	ANKRD20A3	WDR38
TMEM163	HDX	CEBPA	LOXL2
	FUT6	ATP7B	UBL4A
	PPP1R1C1	ATP2C2	TMEM187
	ZNF302	KBTBD7	TYMP
	SLC38A2	ROBO3	ZNF74
	DCBLD2	FZD3	LZTS2
	LTB4R	ZNF397	MKNK2
	DYRK1B	MOB3B	FAM3A
	ZNF519	CDCA7	CREG2
	ZNF433	NEK3	EGLN3
	CYP39A1	EBPL	PHLDA3
	ANKRD36BP1	NEDD4L	PPAN-P2RY11
	KLF12	IL17RE	MTFP1
	ANGPTL1	TSPAN7	TRANK1
	RASD1	ZNF266	ZC3HAV1L
	COX17	PGAP1	ZBTB3
	PRC1	NPIPA2	HSPE1-MOB4
	PWAR5	PRR22	FAM182B
	ANKRD50	RPL21	IFITM10
	ABLIM3	TFF1	CTU1
	C2orf74	ACSS1	BST2
	CFH	TMPRSS5	CLDN4
	NEK2	MRPS31P5	ENC1
	ZNF625	SLC12A8	NOXO1
	MUC16	HIST1H4D	XKR8
	HDAC9	DZIP1L	HES4
	SKAP1	PDX1	PCSK9
	NUCKS1	OR7E91P	TUBA1A
	ERAP2	EEF2	SLC12A7
	CTHRC1	ZFP37	LINC00674
	ZSCAN9	ELF5	UBASH3B
	CDK14	SLC7A8	PGK1
	ARHGEF17	TTC28	PFKP
	RPGRIP1L	GUSBP9	MTCP1
	FIGN	SCAMP1-AS1	TMBIM1
	FADS1	TMEM168	SYNJ2BP-COX16
	ZNF354C	LCK	RAD9A
	TNFRSF11B	GPR34	IRAK1
	CNFN	MOCS1	LAMA5
	RAB34	MYH10	FBXL18
	VWDE	MASP2	KCTD11
	PRDM5	MAD2L1BP	BCL2L12
	IRS1	TRABD2A	GNB1L
	NUF2	ANO5	METRN
	CCDC144CP	RPS7	PLEKHG5
	PHLDB2	FAM84A	PMEL
	ZNF829	LINC00960	TRIM7
	INHBB	PRKX	RBM14
	ARHGDIB	SLC16A14	F8A2
	HEG1	CREB3L1	ENO2
	ZNF714	VSNL1	MAP1LC3B2
	CA11	TMEM178B	HIST2H3C
	CKLF-CMTM1	LYZ	PARD6A
	PDXDC2P	PTDSS1	ULK1
	IL1R1	COLCA1	ALDOC
	PKHD1	LIPG	SCRIB
	ZNF529	KCNJ2	FOXD2
	DTX3		RAB11FIP5
	RBMS2		ULBP2
	SKA2		RMRP
	CAMSAP2		TSPO
	COL4A4		HDAC4
	SOSTDC1		RPL39
	MIA3		LY6E
	ZFP90		ZNF775
	ZNF137P		MEGF6
	COMMD3-BMI1		TMEM185A
	NABP1		TMEM160
	TNRC6C		ZNHIT2
	HOXC6		LTC4S
	CNN3		HIST2H3A
	ZNF224		PMEPA1
	SYNPO		HIST1H3F
	FSIP1		FAM27E2
	RGS2		BOK
	PAF1		NMNAT2
	FSTL1		SIVA1
	PARP8		GATA2
	ZNF300		NUBP2
	NCF2		MYH14
	ZNF227		P4HA2
	SLC6A9		MSX2
	HIST1H3J		TINAGL1
	ACTR3C		HDAC11
	ARHGAP29		BIK
	PRPF3		FBXL19
	NOVA1		SLC16A3
	ZNF518B		RNF24
	GAMT		CTSD
	FAM214A		SDR39U1
	ZNF256		PAX8-AS1
	GPANK1		WDR54
	PPP2R3A		C19orf25
	PAK4		TEAD4
	CFL2		PLOD3
	QKI		ATP6V0B
	LRRC37A4P		PRR7
	DUSP6		KAZN
	HYI		NR2F6
	NDC80		TCTEX1D4
	PCDH7		PCSK4
	EPB41L4A		GSTT2
	KCNMB4		HIST3H2BB
	TEAD2		KLHDC8B
	NR2F1-AS1		SLC25A29
	KIAA0825		SLC2A8
	RASSF9		KIAA2013
	ITGA1		ESPN
	STEAP4		CENPB
	DUSP10		PGAM1
	ZNF713		GRHL1
	SNAI2		SAC3D1
	CNTNAP3		TKT
	INPP5D		C1orf122
	ZNF790		CBX7
	HCAR1		MIF
	ZNF260		FAM71E1
	S100A9		C8orf31
	U2AF1L4		ZDHHC24
	THBS1		CBX2
	G0S2		TMEM189-UBE2V1
	ALPK3		GPC1
	ZDBF2		SLC52A2
	CFI		MFSD10
	CIRBP		YTHDF3-AS1
	USP53		SNPH
	ZNF117		NKD2
	PLAGL1		HSD11B1L
	CNGA1		CD320
	ICA1L		SPR
	ZNF155		BAK1
	BDNF		SBK1
	ZNF431		TUBB3
	TUSC3		VLDLR
	HOXB6		FDXR
	SLC4A7		EVA1A
	VGLL3		PAX8
	CHKB-CPT1B		IER5L
	EID1		SDC3
	ISPD		QSOX1
	CDC42EP3		ZNF517
	CX3CL1		SLC26A1
	MAP9		SCARNA13
	CCDC173		PORCN
	GPR137B		CKS1B
	UACA		SMIM22
	PLCL2		SP5
	DNM3		C9orf50
	CELSR3		SLC25A42
	EDIL3		ANAPC11
	ZNF585B		CCAR2
	BMPR1B		SCART1
	ANXA1		CACHD1
	FKBP7		FLYWCH1
	SPEF2		FAM220A
	WTIP		SLC7A5P2
	PAX6		HIST1H1D
	AKT3		PDRG1
	ENAH		NBL1
	PRTG		SH2B2
	ZNF568		SCO2
	TRPV6		AKR1E2
	FAM50B		TMPRSS51
	STRA6		RIMKLB
	QPCT		NARF
	SAMD4B		ADM
	DHX16		PLTP
	NR2F2		HAGHL
	ZNF675		RCE1
	CST1		MIF4GD
	PPP1R14C		G6PD
	GLS		HIST1H4J
	ZNF284		APOL1
	ZBTB20		RNF187
	CEP89		PGAM4
	NEK11		GLUL
	CCDC152		CYB561D1
	CSNK2B		TM7SF3
	KIF3A		GPR157
	GRAMD1A		EVA1B
			HIST1H2AJ
			KCNAB2
			ICAM2
			ZNF672
			NUDT18
			POMK
			AP2B1
			ASPHD1
			PLEKHA2
			LINC01006
			ACADS
			GHDC
			C2orf81
			INTS5
			SCARNA6
			IDS
			FREM2
			BCAP31
			CACNA2D4
			CITED4
			DLG4
			ZNRF2P1
			ATF6B
			CDK20
			CHPF
			DDIT4
			SLC16A13
			TMEM219
			S100A2
			LINC00235
			CAPN1
			IRF3
			FAM129B
			IGFBP4
			RNF5P1
			F12
			PLIN3
			TMEM56

## Sheet: 39 PDPCOs
Supplementary Data 3. DEGs of four transcriptomic subtypes in the 40 exocrine PDPCOs and DEGs of validated subtypes in the 39 exocrine PDPCOs
Classical	Basal-like	Glycometabolism
GAL3ST1	DCDC2	ACTL10
ABHD2	ZNF519	C9orf50
RPL36AL	CNGA1	ZNF320
ING2	NNMT	TMEM125
KLF2	LCA5	PKD1P6
PSD3	NDC80	IRF3
BCAS1	IGF2BP3	RPL39
REPS2	ANXA6	EVA1B
PPP1R1C	FERMT2	SLC26A1
KBTBD12	GPX8	HAGHL
PTPRH	ZNF850	SLX1A-SULT1A3
GPX2	WTIP	JOSD2
ANXA10	MMP24	SLC26A9
COLCA2	PDGFB	HELZ2
TTC39A	EFEMP1	FBXL15
CYP3A5	G0S2	CYB561D1
SDR16C5	CDK14	THEM6
CYSTM1	PRC1	NAAA
GRAMD1B	BLM	KIFC2
LRRC66	POLR2I	QSOX1
	MYEF2	NME3
	PHLDB2	CLSTN3
	MNS1	BAIAP3
	MTCL1	SNPH
	RAB31	C19orf25
	MT2A	KCNC4
	CDC42EP3	NEU1
	SEMA3A	SH2B2
	CCDC152	NOXA1
	CFL2	TCIRG1
	FGF2	PWWP2B
	MAATS1	TIGD5
	SMC4	TMEM160
	ARHGEF26	CACHD1
	CNN3	TMEM187
	LRRIQ1	SLC25A29
	PRICKLE1	CCDC71L
	SKA2	MEGF6
	MAP2	NR2F6
	C15orf65	SPRN
	SCEL	ANKRD9
	NEK2	ZNF775
	APOLD1	MYH14
	MYLK	RPS15
	TNS3
	KIF14
	CEP89
	PTMS
	VEPH1
	ANKRD1
	IQCJ-SCHIP1
	PPP1R18
	ARHGAP29
	ASPM
	GPANK1
	ZNF254
	ARHGDIB
	GLIS2
	NUF2
	COX17
	HIST1H2BK
	HIST2H2BE
	ETV1
	UBA2
	CD109
	CAV1
	KLHL5
	CSNK2B
	WNT10A
	CX3CL1
	PLSCR4
	QKI
	CAP2
	CLDN1
	MAP3K1
	SEMA3C
	RND3
	BICC1
	TGFB2
	ZNF675
	RBMS2
	ZNF695
	HDX
	BCYRN1
	HDAC9
	CDA
	PROSER3
	FSTL1
	NEDD4
	CENPF
	BCAM
	C2orf74
	PHACTR3
	HIST1H3J
	ECEL1P2
	ZNF347
	PTGES
	TSPAN2
	ERAP2
	RPGRIP1L
	ADRB2
	IL18
	TXK
	HMGCS2
	RPL7
	FOXA2
	RPL26
	DDX43
	RPL36
	NDUFB9
	BEX5
	TBC1D4
	PPAN-P2RY11
	HSPE1-MOB4
	ACADS
	ULK1
	SLC7A5P2
	TMEM229B
	SCART1
	MKNK2
	METRN
	TMEM238
	CTU1
