# Supplementary material for: Integrated profiling of human pancreatic cancer organoids reveals chromatin accessibility features associated with drug sensitivity
Source: Nat Commun. 2022 Apr 21;13:2169. doi: 10.1038/s41467-022-29857-6 (PMC9023604; doi:10.1038/s41467-022-29857-6)
Supplement: Supplementary file 7 — Supplementary Data 4 [file 41467_2022_29857_MOESM7_ESM.xlsx]

## Sheet: TF regulon
Supplementary Data 4. The 283 TF regulons available for motif enrichment analysis and the enriched TF regulons in NEN as well as PDAC subtypes among 45 PDPCOs
TF	TG	CAS-DAC-18	CAS-DAC-7	CAS-DAC-37	CAS-DAC-30	CAS-DAC-20	CAS-DAC-1	CAS-DAC-10	CAS-DAC-6	CAS-DAC-36	CAS-DAC-2	CAS-DAC-15	CAS-DAC-19	CAS-DAC-28	CAS-DAC-33	CAS-DAC-12	CAS-DAC-14	CAS-DAC-25	CAS-DAC-8	CAS-DAC-31	CAS-DAC-27	CAS-DAC-11	CAS-DAC-9	CAS-DAC-5	CAS-DAC-4	CAS-DAC-38	CAS-DAC-29	CAS-DAC-34	CAS-DAC-23	CAS-DAC-32	CAS-DAC-42	CAS-DAC-41	CAS-DAC-39	CAS-DAC-35	CAS-DAC-3	CAS-DAC-26	CAS-DAC-24	CAS-DAC-22	CAS-DAC-21	CAS-DAC-13	CAS-DAC-16	CAS-ACC-1	CAS-NEN-4	CAS-NEN-3	CAS-NEN-1	CAS-NEN-2
ALX1 (12g)	ADAMTS3;ALX1;ANKRD34B;DACH1;HES5;KRTAP21-2;NPTX2;POU3F3;TBX1;UNCX;ZFYVE28;ZIC3	0.0213891	0.0532095	0.0395109	0.0164509	0.0570662	0.0451528	0.0276776	0.0451872	0.0166684	0.0496561	0.0508749	0.0460226	0.0152951	0.0479967	0.0534498	0.0685446	0.0327588	0.0615065	0.0256349	0.0260583	0.0700381	0.099255	0.0642245	0.0287019	0.0135327	0.0681155	0.0223103	0.0641158	0.0551779	0.0356027	0.0697062	0.0220185	0.0263959	0.0449182	0.0516817	0.0427667	0.0315572	0.0282498	0.0257665	0.0337659	0.0342523	0.030018	0.0481684	0.0490953	0.358877
ARID3A (89g)	ADAMTS4;ANK2;ANKRD13B;ARID3A;BCL11A;BCOR;C1orf61;CACNA1H;CACNB3;CCNE1;CDX1;CHST8;DLL4;DNMT3A;DNMT3B;DRP2;DYRK1A;EFNA3;EPHB3;FBXL16;FERMT2;FIBCD1;FLRT1;FOXA2;FOXD3;FOXO3;FOXP2;FST;GBX2;GFI1;HIC1;HIVEP2;HOXB13;HOXB2;HOXB8;HOXB9;HOXC11;HOXC12;HOXC6;HOXC9;HOXD9;IGF2BP1;INO80D;INSM1;IQSEC1;IRS2;KCNK9;KCNMA1;KDM4B;LDB1;MAP1B;MARCKS;MEIS2;MN1;MNX1;MSX1;NDRG1;NDUFA4L2;NKD1;NOTUM;NOVA1;NPTX1;NPTX2;NRXN2;N…	0.207175	0.233877	0.199804	0.19941	0.217165	0.239343	0.223676	0.234791	0.205773	0.247688	0.241248	0.226207	0.236036	0.238362	0.241194	0.246011	0.244043	0.254846	0.253598	0.223218	0.258716	0.311797	0.291603	0.224427	0.229294	0.216321	0.240892	0.225216	0.249929	0.261422	0.233686	0.20542	0.243455	0.269678	0.253424	0.212948	0.286622	0.264382	0.235959	0.240602	0.472629	0.231805	0.353903	0.381691	0.427692
ARNTL (60g)	A2ML1;ACTN1;AFF1;ARHGAP12;ARHGEF18;ARMCX6;ATP2C1;ATP6V1A;ATP7A;AXIN2;BAX;CBL;CBX6;CBX7;CD63;COMMD9;DYRK2;FAM104A;FAM168A;GM2A;GSK3B;GTPBP1;HNRNPH2;HOXA2;HOXA3;HPS5;IDS;IL1RAP;ITGA7;JOSD1;KCTD2;KRT4;LMTK2;LTBP3;MAFG;MBNL2;MFSD11;MLPH;MTCH1;NAA40;NUDCD3;PEPD;PIP4K2C;PLA2G2F;PLEC;PPM1H;PTPN6;RNF13;SIRT1;SLC35A5;SLC9A7;STAG2;STIM1;TCEAL3;TCEAL4;TMEM42;TPP1;UVRAG;VMA21	0.549103	0.579706	0.561742	0.59739	0.628543	0.588466	0.591728	0.564007	0.573226	0.56709	0.574717	0.551562	0.558216	0.62183	0.575821	0.697365	0.57943	0.591341	0.60579	0.588039	0.564679	0.563943	0.568161	0.582667	0.579135	0.555145	0.592066	0.649564	0.627539	0.586956	0.577331	0.516797	0.630125	0.586192	0.600172	0.602805	0.663232	0.619228	0.670796	0.6029	0.564232	0.60042	0.656235	0.552481	0.56352
ARX (23g)	AGTR1;AKAP2;AP1S2;CHD7;DACH1;DLL4;EFNA2;EPHB3;FOXP4;HOXC12;ISL1;KIAA1549;KRT20;NOTCH1;NRXN3;PAX4;PMFBP1;PPM1E;RGS8;SLAMF8;ST8SIA2;TAC3	0.15689	0.149355	0.151272	0.142435	0.163574	0.154375	0.160459	0.157947	0.157203	0.172342	0.175015	0.180104	0.157194	0.146311	0.193114	0.142889	0.151254	0.178193	0.14325	0.157499	0.23173	0.350989	0.305226	0.182045	0.232957	0.1709	0.13814	0.14962	0.186006	0.160184	0.151209	0.133254	0.197707	0.225106	0.179071	0.159855	0.157123	0.160736	0.170944	0.200371	0.553624	0.155519	0.224864	0.299103	0.224213
ASCL1 (39g)	ALKBH5;ATOH8;C2CD4C;CACNA1H;CBFA2T2;CBFA2T3;CNKSR3;DLL1;DLL4;GRASP;GSDMA;GUCA2A;HECW2;HERC2P4;HS3ST3B1;KIF19;MCF2L;MEG8;MIAT;MTSS1L;NEUROG3;NFASC;NOTUM;OLFM1;PROX1;PRPSAP2;PTPRS;RAP1GAP;RASD2;RET;RUNX1T1;SHC2;SPAG6;ST18;ST8SIA2;SYT7;TOX;ZMAT4	0.141711	0.162309	0.155578	0.139218	0.128699	0.137512	0.152729	0.139306	0.133154	0.155808	0.166695	0.15471	0.125451	0.130817	0.201838	0.143956	0.147453	0.158116	0.143963	0.160807	0.246436	0.413242	0.326291	0.159114	0.128039	0.15545	0.134259	0.144894	0.135267	0.133235	0.152443	0.131583	0.156923	0.20013	0.178023	0.156371	0.181396	0.168343	0.162873	0.140545	0.269585	0.164129	0.523838	0.480317	0.231509
ASCL2 (12g)	ASCL2;C16orf45;DUSP26;FSTL4;KCNN3;MEG3;OLFM1;PADI2;PPP1R1A;PURA;RORC;SMOC1	0.171559	0.113612	0.14783	0.168847	0.161185	0.189114	0.139344	0.0752738	0.198024	0.207145	0.0890811	0.0859569	0.13991	0.198767	0.250632	0.133565	0.107558	0.240024	0.162209	0.184388	0.26472	0.283837	0.300346	0.244121	0.123934	0.141192	0.104668	0.170106	0.102888	0.166541	0.167845	0.127425	0.227693	0.299052	0.161889	0.217381	0.238942	0.239926	0.167748	0.0931495	0.166449	0.227412	0.739881	0.197737	0.189921
ATF1 (21g)	ATG2B;BRD2;C12orf66;CDYL;ENAH;GPBP1;HIVEP1;HNRNPU;JARID2;MLF2;PDP1;PWP1;RACGAP1;SLC6A9;SMCHD1;TRA2B;TYRO3;WARS2;ZNF165;ZNF184	0.646957	0.647562	0.659101	0.587959	0.659494	0.662899	0.648606	0.679926	0.638447	0.676783	0.678062	0.690452	0.635594	0.686628	0.670245	0.607492	0.633573	0.674559	0.581859	0.619061	0.658617	0.638175	0.661401	0.650372	0.613899	0.648632	0.629265	0.624029	0.601186	0.597889	0.605186	0.619146	0.567006	0.637805	0.600051	0.661679	0.687158	0.59262	0.615299	0.632752	0.668943	0.63686	0.574673	0.601664	0.673228
ATF3 (136g)	ACVRL1;ANGPTL2;ATF3;ATF4;BBC3;BCLAF1;BLNK;C1orf21;C6;CCNL1;CD164L2;CD2AP;CDC14B;CDK5RAP2;CDKN1A;CDYL;CELF3;CHIC2;CIRBP;CLDN2;CSNK1G2;CSRNP1;DAZAP2;DDX3X;DHX40;DNAJC16;DNAJC25;DPCD;DUSP1;DUSP27;EFCAB10;EFCAB5;EGR1;EGR2;EGR3;FAM169B;FAM76B;FBXL16;FOS;FOSB;GATA6;GK;GOLPH3;GTPBP1;HABP2;HBEGF;HECA;HSPBAP1;IER2;IL1RAPL1;IL33;JUN;JUNB;KDM6A;KLF11;KLF4;KLF6;LMBRD1;LPP;LRRC6;LRRC66;MAFF;MARCH8;MIDN;MMAB;M…	0.595901	0.622003	0.662231	0.509857	0.585306	0.628387	0.557755	0.580627	0.55419	0.62014	0.57715	0.565035	0.55605	0.562482	0.62511	0.546075	0.600071	0.596755	0.557391	0.512286	0.609485	0.548667	0.603086	0.612078	0.535525	0.639807	0.533291	0.609027	0.526598	0.53191	0.600542	0.550441	0.478884	0.570423	0.590106	0.505339	0.566699	0.533251	0.548779	0.541717	0.502068	0.51876	0.517216	0.553041	0.540338
ATF4 (11g)	ALDH1L2;CBX4;EIF4EBP1;GARS;GTPBP1;HOXB9;JOSD1;SHMT2;TSC22D2;YARS	0.623786	0.697935	0.680226	0.632487	0.701044	0.717716	0.639204	0.733521	0.627182	0.74402	0.710101	0.724751	0.666213	0.627981	0.660389	0.754176	0.729876	0.758964	0.742241	0.70502	0.686756	0.688959	0.69105	0.703353	0.713122	0.691106	0.735369	0.665158	0.745643	0.665052	0.64607	0.622481	0.651469	0.703141	0.678148	0.67268	0.711505	0.700844	0.709914	0.714789	0.797003	0.683965	0.538982	0.680226	0.823694
ATOH1 (131g)	ACOT2;ADCK5;ANKRD2;ANKS4B;ARHGEF7;ATP2A3;ATP2C2;BLCAP;C16orf91;C2orf72;C3orf70;CABLES2;CACNA1A;CAMKK2;CANT1;CBFA2T2;CBFA2T3;CBX4;CCDC154;CD164;CD5;CDH11;CDH17;CDX1;CELF2;CGREF1;CHN2;CHRM1;CHST2;CS;DACH1;DEGS2;DGKD;DLGAP1;DLL1;DLL4;DPEP1;EBAG9;EFNA2;EFNA3;EI24;EIF1;EPHB3;FAM102B;FAM131B;FAM155B;FCGBP;FIBCD1;FITM1;FMOD;FOLH1B;FOXP4;GABBR2;GABRB2;GAL;GAS2L3;GFI1;GPA33;GPR37;GUCA2A;H19;HEPACAM2;HES2;…	0.32463	0.34118	0.301901	0.324054	0.280592	0.338097	0.291668	0.262456	0.274605	0.298099	0.27653	0.27158	0.287424	0.268447	0.340558	0.304689	0.27528	0.309781	0.303083	0.312427	0.384197	0.529061	0.474715	0.351038	0.323716	0.334608	0.310358	0.282878	0.344822	0.298276	0.294492	0.270591	0.320119	0.333003	0.332794	0.323082	0.283211	0.308789	0.277411	0.285207	0.585126	0.281008	0.358639	0.443905	0.281051
BACH1 (28g)	AXL;BACH1;CD109;CDA;COL17A1;DHRS9;DYRK1A;EMP3;EPHA7;EREG;FAM49B;IL19;ITGB2;ITGBL1;MAMDC2;MRPS6;NDP;PLAT;PTHLH;PTTG1IP;RASA1;RERE;SLC5A3;SPON1;SYNJ2;SYT12;TAB2;TNFSF11	0.313212	0.366256	0.29219	0.403004	0.355896	0.383125	0.390169	0.352108	0.457135	0.592893	0.345505	0.337788	0.403056	0.503337	0.572042	0.416688	0.596358	0.636259	0.355187	0.393955	0.452571	0.399201	0.40892	0.335978	0.328268	0.344072	0.330449	0.40695	0.353124	0.359587	0.353904	0.342401	0.346833	0.626283	0.320502	0.458496	0.373879	0.414691	0.642396	0.361859	0.295953	0.444272	0.324907	0.423539	0.358183
BATF (420g)	ABCA12;ABCD1;ABCE1;ABHD4;ABLIM3;ABTB2;ACOT9;ACSL1;ACSL4;ACSL5;ACTN4;ADAM15;ADAP1;ADAR;ADCK1;ADD3;AFF1;AGFG1;AGPAT3;AHDC1;AHNAK;AHNAK2;AKAP11;ALDH1A3;ALDH2;AMBRA1;ANKRD22;ANKRD52;ANXA1;ANXA10;ANXA2;ANXA2P2;ANXA3;ANXA9;AQP3;ARC;ARFRP1;ARHGAP23;ARHGDIB;ARHGEF18;ARL14;ARNTL2;ATP10B;ATP2B4;AVPI1;BAG3;BARX2;BCL9L;BID;BLVRB;C10orf55;C11orf45;C16orf74;C1GALT1;C1orf116;C9orf16;CACNA1E;CADM4;CALHM3;CAMK1;C…	0.638148	0.624315	0.578179	0.655253	0.600243	0.641166	0.661363	0.568773	0.645764	0.633282	0.559117	0.545587	0.643641	0.645778	0.656962	0.657522	0.672254	0.658092	0.644034	0.635326	0.632246	0.58816	0.606507	0.598512	0.562994	0.565625	0.582722	0.604933	0.621739	0.680514	0.583258	0.606661	0.61704	0.657203	0.592189	0.664907	0.613157	0.679953	0.691772	0.649435	0.447161	0.613875	0.435182	0.503356	0.413111
BCL6 (11g)	ACVR1;ADAMTS9;BCL6;CREB3L1;DRAM1;FOXP1;HS3ST1;KLF3;MITF;PIK3C2B;S100A10	0.697117	0.613955	0.714015	0.681799	0.709651	0.577189	0.738983	0.696456	0.660302	0.692892	0.74819	0.718265	0.68894	0.724695	0.685888	0.606121	0.667917	0.732872	0.65102	0.587957	0.680045	0.638629	0.619747	0.606895	0.642362	0.604604	0.572308	0.756735	0.73653	0.646107	0.664322	0.553538	0.596633	0.631832	0.60755	0.648592	0.67489	0.631008	0.682149	0.693672	0.474164	0.647799	0.416756	0.698478	0.371414
BRCA1 (525g)	AADAT;ABCA3;ABCD3;ABHD6;ABI2;ACTN2;ADCY2;ADCY3;AGAP2;AIF1L;AKAP1;AKAP7;ALG6;ALX1;AMZ2;ANAPC1;ANP32B;AP1S2;APEX1;ARG2;ARHGAP10;ARHGAP6;ARHGAP8;ARHGDIA;ARL2BP;ARL3;ARL6IP6;ARMC1;ARMC4;ASCL2;ASNA1;ASNSD1;ASPH;ATAD5;ATF4;ATXN2L;B3GNT2;BAZ1B;BICC1;BLMH;BMP4;BMS1;BRCA1;BRCA2;BRD7;BUB3;BZW1;C10orf67;C1orf198;C1QTNF1;CACYBP;CALR;CAPSL;CASP2;CASP8AP2;CBX2;CCDC144A;CCDC47;CCDC86;CCHCR1;CCM2;CCNA2;CCNE2;CCN…	0.597689	0.552291	0.57834	0.590587	0.59422	0.582267	0.563065	0.589263	0.612	0.608358	0.556116	0.587887	0.587196	0.572537	0.596884	0.545287	0.585678	0.583117	0.549189	0.578454	0.596119	0.585952	0.592048	0.602507	0.61997	0.574239	0.56945	0.550773	0.585497	0.536828	0.551944	0.601448	0.607477	0.615538	0.562599	0.582294	0.538919	0.558719	0.560847	0.586334	0.553894	0.586414	0.482092	0.537501	0.622596
CEBPB (19g)	BCL9L;CCKBR;CEBPB;CLCF1;CLDN4;DHRS3;FAM110A;FHL2;KRT19;LAMB3;LGALS3;OLR1;PSCA;RARA;S100A2;SLC2A1;TAGLN2;TMEM110-MUSTN1;TRIM8	0.634688	0.633245	0.572159	0.652932	0.674573	0.65381	0.665583	0.616155	0.646945	0.643417	0.634532	0.61015	0.654388	0.669412	0.672965	0.683473	0.707165	0.676215	0.677122	0.691632	0.63373	0.611123	0.595637	0.580025	0.519437	0.613295	0.595478	0.728477	0.658925	0.706243	0.649653	0.621139	0.616086	0.698305	0.659648	0.680643	0.720738	0.68943	0.746396	0.697621	0.585758	0.647166	0.315005	0.55133	0.310136
CEBPD (330g)	ABHD4;ACOX1;ACSS1;ADAP1;ADAP2;ADCY2;ADD3;AHNAK;AKNA;ALDH3A1;ALDOA;ALS2CL;ALX3;ANAPC2;ANGPT1;ANGPTL4;ANXA1;ANXA2;ANXA2P2;AP2A2;APOC1;ARRB1;ASB6;ATG9B;AVL9;BAG3;BAIAP2L1;BARX2;BCL10;BCL6;BHLHE40;BIN3;BNIP3L;BSPRY;C11orf53;C17orf53;C2orf49;C2orf81;C6orf141;C8orf44;C9orf3;CASK;CCDC120;CCDC82;CD151;CD164L2;CD19;CD300A;CD63;CDADC1;CDC42EP1;CDC42EP4;CEBPB;CGN;CHMP4C;CHURC1;CIITA;CLDN4;CLIP2;CLU;CNKSR2;C…	0.630758	0.639896	0.639131	0.642089	0.643051	0.644138	0.634684	0.591861	0.605693	0.6134	0.598731	0.581621	0.620132	0.618614	0.621346	0.62154	0.617315	0.625962	0.6716	0.624174	0.610658	0.609674	0.604171	0.612645	0.560151	0.626229	0.632973	0.694606	0.66194	0.644471	0.658635	0.588422	0.625461	0.627744	0.637755	0.611982	0.618233	0.653726	0.639636	0.663366	0.475956	0.608226	0.436796	0.588232	0.43047
CEBPG (13g)	ALDH1L2;AMMECR1;CEBPG;CHAC1;EIF1;EIF4EBP1;GOT1;MTHFD2;PLAGL2;SLC38A1;SLC7A11;SPRED2;TARS	0.607488	0.643712	0.620006	0.649396	0.605259	0.621602	0.617297	0.601387	0.598656	0.724803	0.604408	0.603209	0.642778	0.631257	0.603003	0.666404	0.66717	0.743549	0.654145	0.646105	0.617814	0.670181	0.639946	0.666774	0.688299	0.626213	0.656506	0.535144	0.688468	0.594077	0.581437	0.654292	0.607847	0.652903	0.574771	0.672553	0.6284	0.668063	0.624723	0.642123	0.800041	0.640089	0.520075	0.728236	0.636825
CHD2 (115g)	ACVR2A;AHCTF1;ANKHD1;ANP32A;AP4E1;ASB7;ASPH;ATP10A;BCLAF1;C1QTNF7;CASC4;CAST;CCDC85A;CCNC;CCNT2;CCT5;CD2AP;CEP120;CLK4;CNOT3;CREBBP;CTDSPL2;CYLD;DCAF6;DDX20;DENR;DMXL1;DTX3;DZIP3;EFEMP1;EGR2;EIF3A;EMP2;ERGIC2;ETF1;ETV1;EYS;FBN1;FGFR1OP2;FSIP1;GAS8;GPBP1;GTDC1;HBP1;HMG20A;HOXC4;IGF2BP3;INO80;IREB2;KCNAB1;KIF14;LRRC28;LUM;MATR3;MBNL1;MBP;MBTPS1;MME;MYEF2;MYO18A;MYSM1;NFYB;NIF3L1;NIPBL;NOP58;NPAS2;N…	0.615432	0.641418	0.652897	0.590377	0.585477	0.582933	0.609061	0.686351	0.617334	0.662218	0.710314	0.706874	0.633681	0.629685	0.636461	0.666547	0.644495	0.64247	0.573543	0.580915	0.630079	0.589684	0.622029	0.634725	0.651621	0.637879	0.617209	0.567846	0.551746	0.604054	0.610266	0.60972	0.582715	0.597847	0.608168	0.579416	0.641847	0.573264	0.593418	0.575277	0.576632	0.637911	0.573743	0.600928	0.609875
CREB3 (38g)	AIM2;AP2B1;APTX;ARMCX3;ARMCX6;ASAH1;BCL9;BICD2;BIN3;BNIP3L;CDC42EP5;CLOCK;DAB2IP;DCAF12;FAM177B;FHL2;GCC1;HPS4;IGSF8;KDELR1;KIF24;LRP5L;MSRA;PPP1R9A;RPS6KA2;SEC16A;SMU1;SND1;SURF4;TCEAL8;TMEM8B;TSHZ2;UBAP1;VCP;XKR6;ZCCHC7;ZDBF2	0.616423	0.521129	0.57237	0.534869	0.529671	0.659927	0.635315	0.567635	0.532883	0.538417	0.563567	0.559386	0.639215	0.51881	0.586095	0.52703	0.645498	0.571789	0.622545	0.580401	0.593078	0.625363	0.584845	0.578468	0.511871	0.6335	0.6032	0.528206	0.643601	0.473999	0.61596	0.587661	0.599012	0.58928	0.634408	0.523281	0.551283	0.631772	0.588833	0.616228	0.513876	0.607727	0.607367	0.646706	0.560362
CREB3L1 (545g)	ABCA13;ABHD11;ABHD13;ACOT11;ACSS1;ACTL8;ACVR1C;ACYP1;ADD3;AFTPH;AGPAT5;AGR2;AKAP7;ALDH3A1;ALX1;ANG;ANKMY2;AP3S1;APOC1;ARCN1;ARF4;ARF6;ARFGEF2;ARFIP2;ARHGAP12;ARHGAP24;ARHGEF10;ARL4A;ARMCX1;ARMCX2;ARMCX3;ARRB1;ASCC2;ASTE1;ATF7;ATG3;ATP13A3;ATP13A4;ATP1B1;ATP6V1C1;ATP8B1;B3GNT3;B4GALNT3;B4GALT4;BAIAP2L1;BCAS1;BCL3;BCL6;BDH1;BET1;BLNK;BLOC1S1;BRD1;BRI3;BTAF1;C11orf24;C11orf53;C12orf66;C15orf41;C1GAL…	0.689654	0.691253	0.700915	0.664519	0.667662	0.680463	0.661579	0.663111	0.61115	0.636615	0.686447	0.674755	0.658377	0.641312	0.657229	0.643497	0.624965	0.654422	0.66639	0.648919	0.670184	0.678544	0.677335	0.698824	0.661552	0.702704	0.698882	0.651438	0.671544	0.610968	0.658171	0.586011	0.659877	0.613366	0.673161	0.650643	0.644038	0.634704	0.596691	0.647177	0.567223	0.632764	0.528503	0.610064	0.480462
CREB3L2 (19g)	ADAMTS6;BRAF;CHGB;CREB3L2;DACH2;DHODH;DSCAML1;ENPP2;KLHL2;NAP1L5;PARP1;PDE4DIP;PEPD;PITPNM2;PRDM8;PRLR;RPH3AL;SPTB;WWC2	0.301186	0.321143	0.31349	0.322173	0.272058	0.301746	0.293605	0.342835	0.316997	0.354656	0.334803	0.350943	0.30312	0.329996	0.332935	0.350246	0.369979	0.370127	0.294003	0.292474	0.33305	0.350709	0.329717	0.302422	0.337269	0.300882	0.302895	0.248706	0.343027	0.277509	0.303561	0.315905	0.336589	0.331293	0.305346	0.332931	0.340168	0.320048	0.34949	0.342557	0.530057	0.373232	0.685794	0.456228	0.35937
CREB3L4 (83g)	ARFIP2;ARHGAP20;ASPSCR1;BTN3A3;C1orf109;C1RL;CDCA8;CDK11A;CDKN1B;CEPT1;CHRM1;COL18A1;COPA;COPB2;CSNK1G2;CX3CL1;CYLD;DCDC2;DCHS2;DDX47;E2F3;ENPP3;ERCC4;FAM110C;FAM90A1;GOLGA8B;HERPUD1;IRF2BP2;IRS2;IVNS1ABP;KLHL24;LRRC43;LY6G5C;MGAT5;MIDN;MKS1;MTMR12;MUC6;OSBPL1A;OSBPL8;PLAGL1;PRDM10;PRR4;RAD54L;RALYL;RGS5;RGS7BP;RHBDL3;RNF212;RPN1;SEMA4A;SLC22A23;SLC25A48;SLC39A8;SLC8A3;SMPD3;SPATA6;SPATS2;SPDEF;S…	0.530435	0.507855	0.536083	0.455575	0.539455	0.493497	0.496703	0.610385	0.517983	0.554718	0.615526	0.623087	0.52199	0.526692	0.546124	0.48043	0.506864	0.543584	0.466459	0.506219	0.543814	0.579899	0.541052	0.575705	0.506686	0.56227	0.486267	0.537904	0.48309	0.500168	0.580324	0.55429	0.486282	0.532754	0.561031	0.528769	0.551664	0.470318	0.512304	0.465437	0.545807	0.56417	0.49148	0.520603	0.513013
CREB5 (35g)	ACTBL2;ADAMTS12;AFF2;AKAP12;ANAPC4;ARHGAP26;CFTR;CREB5;DOCK1;DPYSL3;DUSP8;EDN1;ELOVL5;EN2;ETF1;FAM193B;FEM1C;GLIS3;IGF2BP2;IMP3;INHBA;KLF15;MAST4;NRF1;OTUB2;PTPN7;SCHIP1;SEMA7A;SGMS2;SH3RF1;SPDYE5;SYT7;THSD7B;TRPS1;WWC2	0.442631	0.461504	0.419306	0.404956	0.368941	0.364792	0.459263	0.543845	0.448877	0.430248	0.468705	0.473857	0.457267	0.386651	0.477415	0.369932	0.379141	0.39474	0.416893	0.409261	0.462203	0.400516	0.419807	0.422946	0.338636	0.385905	0.386875	0.362281	0.385337	0.43048	0.385465	0.453948	0.389392	0.408335	0.371222	0.413824	0.41309	0.446878	0.420706	0.385308	0.260066	0.447355	0.380908	0.42339	0.392771
CREM (17g)	ADCYAP1;B3GALT2;C3orf14;CDH10;CELF4;CHGA;CPNE1;CREM;DHDDS;DLK1;HIST1H4E;NEBL;NGF;PHF20;RAB18;SOCS2;WAC	0.460246	0.408937	0.414746	0.437135	0.447573	0.430408	0.440924	0.36565	0.398357	0.416952	0.357555	0.344231	0.44233	0.432986	0.267778	0.34899	0.414859	0.431673	0.380691	0.384233	0.331498	0.305643	0.322271	0.388455	0.455063	0.431641	0.344813	0.403822	0.422656	0.34794	0.364184	0.419545	0.416386	0.277922	0.390729	0.423173	0.385284	0.426316	0.416556	0.364733	0.397427	0.383207	0.752869	0.527065	0.447048
CTCF (787g)	ABCC4;ABHD10;ACBD3;ACOT13;ACTB;ACTL6A;ACTR3;ADAT1;ADI1;AFTPH;AGTPBP1;AHCTF1;AHSA1;AKT1S1;AMOTL1;ANAPC13;ANAPC4;ANKHD1;ANKRD11;ANKRD12;ANKRD13A;ANKRD17;ANKRD49;ANO1;ANO6;ANP32A;ANP32B;ANXA6;AP1G1;AP3B1;AP3M1;APBB2;AQP3;AQR;ARF4;ARF6;ARHGAP11B;ARID4A;ARL13B;ARL2BP;ARPC3;ASTE1;ATF6;ATF7;ATMIN;ATP6V0A4;ATXN7L3B;BBS2;BCAS2;BCCIP;BCLAF1;BDH1;BDP1;BLM;BLOC1S1;BMS1;BRAP;BRD7;BTF3;BTRC;BUB1B;C11orf24;C1or…	0.748574	0.734529	0.730414	0.731586	0.729352	0.724435	0.730216	0.764175	0.743411	0.741936	0.761317	0.772828	0.75153	0.735852	0.761732	0.7471	0.747183	0.742846	0.681139	0.689097	0.759513	0.718453	0.754445	0.751444	0.7588	0.73999	0.718941	0.677299	0.692304	0.68102	0.675082	0.684114	0.693482	0.728076	0.700491	0.703248	0.691744	0.676802	0.698567	0.711271	0.63844	0.710733	0.644938	0.676942	0.675408
CTCFL (20g)	ANKRD2;BTBD18;CD200R1;CDK3;CDX1;CHRDL2;CTCFL;FICD;GFAP;GGCX;HS3ST5;KAZALD1;LGI4;NUAK1;PHOSPHO1;PITPNM1;PLCB2;RAE1;SCGB1C1;VDR	0.225317	0.216405	0.201494	0.173083	0.261139	0.235005	0.217222	0.214863	0.198523	0.235568	0.236739	0.229493	0.205114	0.224228	0.190044	0.212899	0.214159	0.231938	0.200656	0.215447	0.207566	0.237714	0.23088	0.228943	0.21179	0.204485	0.212566	0.254459	0.222611	0.219929	0.23815	0.224651	0.215399	0.199674	0.207126	0.246447	0.257615	0.211388	0.205241	0.223167	0.509818	0.19579	0.20215	0.204633	0.215478
CUX1 (37g)	AP1S1;BMP7;CACNB3;CHD3;CNOT4;CUX1;EPHB2;FAM155A;FBN3;FGF9;GABRB2;GIT1;IGF1R;KDELR1;KLF8;LRRC4C;NIPBL;PAK6;PLEKHG3;PPM1L;PRKAG2;PRR12;PURA;RGMB;SATB1;SLC48A1;TSC22D1;UBE3A;USPL1;ZFHX3;ZMYM5;ZNF219;ZNF462;ZNF503;ZNF710;ZNF777;ZNF827	0.465444	0.455262	0.395043	0.409195	0.36697	0.464135	0.49824	0.46693	0.482584	0.448191	0.463379	0.474478	0.497986	0.458089	0.512815	0.547974	0.470498	0.451101	0.513084	0.50473	0.516439	0.559235	0.539487	0.493307	0.492707	0.439141	0.507215	0.370282	0.48465	0.53002	0.447082	0.450354	0.456731	0.534706	0.47628	0.506498	0.573233	0.538109	0.508616	0.521062	0.434299	0.512464	0.604758	0.508066	0.479973
DDIT3 (28g)	ACIN1;ALDH1L2;CC2D1B;CHAC1;CTDSP2;DDIT3;DOC2B;FGF21;FGF23;FYN;HOXB9;INHBE;MBD6;MKX;NDUFA4L2;NRL;NUPR1;ONECUT1;PCK2;PILRA;PPM1H;SEL1L;SH2D6;SLC13A2;SLC1A4;SPINK1;TMEM132B;TRIB3	0.323618	0.331092	0.386442	0.278061	0.310705	0.358519	0.314805	0.340649	0.301452	0.322019	0.336589	0.29558	0.30807	0.333759	0.302375	0.371953	0.319248	0.341172	0.361807	0.342421	0.315237	0.335673	0.314238	0.328543	0.306715	0.328224	0.383144	0.337084	0.367461	0.309559	0.305137	0.292086	0.314793	0.315423	0.322031	0.348214	0.400698	0.325186	0.318777	0.323967	0.5617	0.379012	0.297973	0.38921	0.338409
DLX1 (18g)	ALDH1A2;ANK2;BEND4;DLX1;FOXD3;GBX2;HOXA4;HOXB5;HOXB9;ISL1;KCTD15;LHX1;NXPH4;SLITRK5;TBX2;WNT5A;ZFHX4;ZIC3	0.0557368	0.0785153	0.0500784	0.0355375	0.0775004	0.0733033	0.0295587	0.105369	0.064356	0.0981575	0.119593	0.123141	0.0798393	0.09124	0.113015	0.136183	0.121161	0.108814	0.0935064	0.0669772	0.129479	0.13811	0.121161	0.0323287	0.0844675	0.0483958	0.10269	0.0741275	0.100065	0.103934	0.0366707	0.0380977	0.0996722	0.126957	0.05017	0.045931	0.0948037	0.100252	0.116045	0.186452	0.206174	0.104472	0.0594416	0.282946	0.40988
DLX4 (262g)	ACHE;ADAM11;ADAM22;ADAMTS13;ADAMTS20;ADAMTS3;ADCY2;ADORA2A;AFF2;AK5;ALG1L2;ANK3;ANKHD1;APOBEC2;ARL10;ATP6V1B1;ATP8B2;BEGAIN;BGN;C12orf66;C17orf53;CA8;CABP7;CACNA2D1;CAMK2B;CBX4;CCT6B;CDCA7L;CDH12;CELF6;CFTR;CGA;CLEC2D;CNIH3;CNTN2;COL11A2;COL25A1;COL2A1;COLEC10;CP;CRTAC1;CSNK1G2;CSRNP3;CYFIP2;CYLD;CYP26A1;DCLK2;DDI1;DHX40;DLG4;DLX1;DLX2;DMBX1;DNHD1;DPF3;DPY19L2;DPY19L3;DSC3;DTX2;DZIP1;EFNB3;ELMOD1…	0.196706	0.225483	0.232559	0.18222	0.19538	0.193573	0.188772	0.251845	0.191175	0.238526	0.271639	0.261617	0.206966	0.221699	0.223545	0.230505	0.214364	0.223578	0.224796	0.215053	0.221392	0.225392	0.227299	0.204372	0.22232	0.239273	0.23495	0.212797	0.227437	0.232113	0.247116	0.213519	0.224078	0.216881	0.243571	0.198733	0.247186	0.208912	0.208809	0.20355	0.245897	0.239702	0.320523	0.241435	0.372144
DLX6 (37g)	AAAS;ALPI;ARRB1;BCOR;C14orf28;CORO6;DLX6;FADS3;GNG8;HIC1;HMGB3;HOXB13;HOXD1;HOXD11;IGF2BP1;LRP4;MAFA;MOGAT3;MSX1;NFIL3;NRXN2;PFN4;POLR2A;POU3F2;PRRX1;RSPH9;SHOX2;SLC13A2;SNX20;SSTR5;SYCP2L;TLE1;TRPV1;WT1;ZC3H12D;ZIC5;ZNF232	0.170043	0.177532	0.207002	0.182443	0.192302	0.194022	0.172933	0.166484	0.16326	0.180747	0.164972	0.155516	0.168119	0.173035	0.159023	0.165622	0.161835	0.176392	0.210978	0.203096	0.168494	0.178639	0.184304	0.17704	0.176444	0.198656	0.251039	0.206877	0.201682	0.177372	0.186789	0.172376	0.181886	0.158605	0.20749	0.163971	0.214448	0.175528	0.175599	0.171692	0.405443	0.181457	0.168776	0.187518	0.35702
E2F1 (1593g)	AACS;AADAT;AATF;ABCB10;ABCB6;ABCB7;ABCB8;ABCE1;ABCF2;ABCG2;ABHD6;ABTB2;ACAA1;ACE;ACLY;ACOT4;ACOT7;ACTB;ACTG1;ACTN4;ACTR3B;ACY1;ADA;ADAM15;ADAM19;ADCK1;ADCY3;ADD2;ADIPOR2;ADK;ADNP2;ADORA1;ADRA2C;ADRM1;ADSL;AGAP3;AGFG1;AHCY;AHSA1;AIFM1;AIFM2;AK4;AKAP1;AKT1;ALDOA;ALG10;ALG9;AMIGO1;AMOTL1;ANAPC1;ANGEL1;ANKRD39;ANKRD9;ANO1;AP1B1;AP1M1;AP1S2;AP2S1;APBB1;APCDD1L;APEX2;APLN;ARC;ARG2;ARHGAP1;ARHGAP10;ARHG…	0.638896	0.604634	0.598334	0.65349	0.620806	0.625954	0.620053	0.621272	0.640885	0.634743	0.581318	0.605159	0.630143	0.597995	0.629789	0.602632	0.624425	0.623302	0.616882	0.648717	0.636897	0.656658	0.643128	0.640644	0.65211	0.585835	0.605006	0.587799	0.654977	0.612302	0.580601	0.664716	0.652331	0.680495	0.603223	0.664068	0.601803	0.643794	0.631553	0.635231	0.671668	0.60544	0.543315	0.597695	0.701045
E2F2 (1155g)	AATF;ABCB10;ABCB7;ABCD3;ABHD5;ABLIM2;ACAP3;ACOT1;ACOT11;ACOT7;ACTB;ACTG1;ACTN2;ACTN4;ACTR3B;ACY3;ADA;ADAL;ADAMTS20;ADCY3;ADNP2;AEN;AGTR1;AHCTF1;AHCY;AIDA;AIFM1;AK4;AKAP1;AKR1A1;AKT1;ALG6;AMD1;AMIGO1;AMMECR1;ANAPC13;ANAPC7;ANGPTL3;ANK2;ANKRD13B;ANO4;AP1S2;APEX2;APRT;ARAF;ARC;ARHGAP1;ARHGAP36;ARHGEF6;ARID1A;ARID5A;ARIH2;ARL8B;ARMC1;ARMC5;ARMC6;ARNTL2;ARRB2;ARX;ASB9;ASF1B;ASPM;ASRGL1;ATAD2;ATAD5;ATG…	0.578746	0.542739	0.545604	0.58694	0.567426	0.565506	0.554782	0.546499	0.574274	0.568103	0.513968	0.535125	0.568902	0.545253	0.557984	0.516074	0.556537	0.553891	0.537521	0.56646	0.568272	0.584741	0.576414	0.579249	0.595897	0.525258	0.544348	0.521331	0.564196	0.538067	0.509439	0.592971	0.573534	0.58373	0.524528	0.575869	0.534326	0.564129	0.55304	0.552001	0.634471	0.546491	0.492028	0.557779	0.638378
E2F3 (851g)	AASDH;ABCB10;ABCD3;ABL1;ABL2;ACAP3;ACBD6;ACTG1;ADAM11;ADAMTS3;ADAMTS6;ADAMTS7;ADAMTS9;ADAT3;ADCY2;ADIPOR1;ADSS;AGRN;AKAP5;ALG6;AMD1;AMOTL1;ANK2;ANK3;ANKRD1;ANKRD44;ANO6;APLN;APOBEC2;ARF1;ARHGAP18;ARHGAP25;ARHGAP28;ARHGAP36;ARHGEF11;ARL5B;ASAH2B;ASB18;ASF1A;ASPM;ASPN;ATF6;ATG4C;ATOH8;ATXN1;ATXN7L3B;B3GALNT2;B3GNT5;BACH1;BACH2;BAG3;BARD1;BARX1;BCHE;BCL7A;BCL7C;BCL9;BEND3;BEND4;BIRC2;BMP6;BMPR1A;BRD…	0.450287	0.466124	0.42871	0.431217	0.441915	0.449672	0.447508	0.452988	0.470329	0.484467	0.432694	0.442039	0.476157	0.482692	0.481094	0.417287	0.47957	0.471044	0.413182	0.439392	0.475659	0.48188	0.472397	0.454768	0.440369	0.440575	0.412274	0.421727	0.448885	0.455759	0.434659	0.465227	0.423014	0.49755	0.443572	0.463556	0.453504	0.444588	0.475615	0.437146	0.468455	0.463696	0.434808	0.507387	0.553169
E2F4 (986g)	AADAT;AAGAB;ABCB10;ABCB7;ABCE1;ABCF2;ABHD10;ACBD6;ACLY;ACSF3;ADCK1;ADPGK;ADRM1;AEN;AGAP3;AGFG1;AGGF1;AGK;AKAP1;AKT1S1;AKTIP;ALG14;ALG8;ALKBH3;AMD1;AMFR;ANAPC1;ANAPC7;ANKRD11;ANP32A;ANPEP;AP1B1;AP1G1;AP2S1;AP3B1;APEX2;API5;APOOL;ARFGAP1;ARHGAP19;ARHGAP31;ARHGEF19;ARHGEF5;ARIH1;ARL2BP;ARMC6;ARPC1A;ARRDC4;ASB7;ASB9;ASNSD1;ASPN;ASPSCR1;ATAD5;ATE1;ATF5;ATIC;ATMIN;ATP1A1;ATP2C2;ATP6V0D1;ATXN1L;ATXN2L;A…	0.701146	0.690239	0.673195	0.707726	0.640599	0.679596	0.675187	0.688728	0.701888	0.675924	0.660209	0.691473	0.688641	0.636829	0.693228	0.665587	0.681597	0.665518	0.656505	0.69729	0.703343	0.720829	0.713363	0.712049	0.721797	0.673585	0.666949	0.606189	0.693847	0.66712	0.648822	0.717854	0.69292	0.713767	0.674023	0.704901	0.639115	0.664478	0.661154	0.686605	0.682285	0.670562	0.579172	0.663545	0.70899
E2F6 (606g)	AATK;ABCB7;ABCB8;ABHD1;ABTB2;ACTL8;ACTR1A;ACTR3B;ACVR2A;ADAL;ADAP2;ADCY3;ADIPOR2;AFG3L2;AHNAK2;AIMP2;AK2;ALDOB;ALG6;ALG8;ALKBH1;ALOX12P2;AMOTL1;AMZ1;AMZ2;ANKMY2;ANKRD16;ANPEP;APBA3;APEX2;ARL17B;ARMC6;ARRB2;ASB1;ASB7;ASXL1;ATAD2B;ATAD3B;ATF5;ATL2;ATXN7L1;AUP1;AVEN;B3GALT6;B3GAT3;B4GALNT1;B4GALT2;BANP;BIN1;BIRC6;BLOC1S3;BPGM;BRAP;C18orf54;C1orf109;C1orf52;C1QTNF7;C20orf27;C3orf67;C5orf34;CABP1;CAD;…	0.550234	0.530199	0.521333	0.591665	0.538552	0.526124	0.543026	0.55614	0.560147	0.526548	0.543209	0.544272	0.532041	0.524159	0.521028	0.54458	0.528113	0.531657	0.548464	0.574407	0.531788	0.542582	0.543899	0.553729	0.600036	0.512647	0.547331	0.504585	0.540264	0.539918	0.507647	0.60211	0.57587	0.536366	0.518274	0.590014	0.554593	0.571667	0.535048	0.528333	0.613266	0.566931	0.514646	0.524206	0.61705
E2F7 (609g)	AADAT;ACTR6;ADAMTS15;ADAMTS9;AMFR;AMOTL2;ANKRD1;ANKRD33B;ANKRD44;ANLN;ANP32A;ANP32E;AP1S2;APBB2;APLP2;APOLD1;ARAP2;ARHGAP10;ARHGAP28;ARHGAP6;ARHGAP8;ARHGEF26;ARL4D;ARL6;ARL6IP6;ARSI;ASCL1;ASF1B;ASNSD1;ASPN;ATAD5;ATF7;ATM;ATP10A;ATP2B1;ATP2C1;ATP6V0A4;ATXN7L3B;BANF1;BARD1;BAZ1B;BCL2L11;BCL7A;BDNF;BICC1;BLM;BNC2;BRCA1;BRIP1;C10orf67;C16orf91;C17orf53;C18orf54;C19orf54;C4orf3;C5orf34;CA14;CACHD1;CAC…	0.564618	0.528417	0.556403	0.532477	0.591122	0.535713	0.543493	0.603629	0.586607	0.592757	0.564475	0.597595	0.578311	0.548068	0.580201	0.552036	0.57036	0.562735	0.508174	0.541533	0.575533	0.561391	0.567297	0.571162	0.552404	0.535506	0.527348	0.556514	0.549777	0.515432	0.521328	0.554355	0.54535	0.607419	0.535185	0.557257	0.544412	0.5175	0.555555	0.560473	0.518723	0.554839	0.439432	0.525745	0.620363
E2F8 (328g)	ACTL6A;ADRM1;AKAP7;ANAPC1;ANGPTL2;ANKRD28;ANKRD42;ANO6;ANP32B;ANXA11;ARHGAP6;ARHGAP8;ASCL2;ATAD2;ATAD5;ATF7;ATP6V0C;BARD1;BRCA1;BRCA2;BRI3BP;BRIP1;C11orf53;C1orf21;CA2;CABLES1;CASZ1;CBX3;CCDC34;CCDC68;CCDC82;CCDC90B;CCNA2;CCNE2;CD82;CD9;CDC45;CDC6;CDCA7;CDK5RAP2;CELF1;CENPH;CENPP;CENPQ;CEP152;CEP55;CEP57;CEP57L1;CFDP1;CHAC2;CHEK1;CISD1;CKAP5;CLDN16;CLIC1;CNBP;CNOT1;CNOT3;CPSF7;CPVL;CREM;CTCF;CYB5…	0.711633	0.689576	0.696341	0.6889	0.724324	0.702073	0.672719	0.702222	0.696722	0.708436	0.669078	0.696424	0.713493	0.679711	0.698633	0.654973	0.675954	0.691566	0.637189	0.665676	0.699084	0.677883	0.696696	0.720195	0.714805	0.686693	0.68171	0.668405	0.675069	0.634653	0.640196	0.690571	0.678614	0.693619	0.658245	0.675421	0.63419	0.6345	0.6387	0.67793	0.607168	0.629613	0.501446	0.600371	0.64689
EGR1 (11g)	ATF3;CCNL1;EGR2;EGR3;FOS;FOSB;JUN;JUNB;NR4A1;SIK1	0.7892	0.786572	0.847363	0.526897	0.659172	0.812433	0.596327	0.698884	0.595747	0.779163	0.660776	0.662936	0.634023	0.68786	0.813737	0.678423	0.828762	0.690632	0.726318	0.500312	0.804562	0.570292	0.765967	0.810011	0.660951	0.813688	0.617063	0.747222	0.602888	0.519544	0.655708	0.512528	0.498677	0.694533	0.713721	0.609479	0.742634	0.572607	0.677886	0.634709	0.576053	0.594055	0.505025	0.657056	0.647175
EGR2 (26g)	ATF3;ATP6V1C2;BACH1;CDYL;CSRNP1;DDX3X;DDX6;DUSP2;DUSP5;EGR1;EGR2;EGR3;ETV3;FAM169B;FOS;FOSB;HBEGF;HOXC4;IER2;JUNB;KCNE2;NR4A1;SIK1;SLC45A4;SMNDC1;ZFP36	0.63499	0.650199	0.688749	0.48223	0.532707	0.648394	0.504401	0.560548	0.501608	0.671593	0.537019	0.526035	0.528374	0.585557	0.682952	0.515635	0.673648	0.61739	0.577831	0.44452	0.651483	0.504065	0.644407	0.654458	0.539365	0.612658	0.468715	0.578512	0.498857	0.473254	0.510985	0.441545	0.421435	0.584161	0.53806	0.525404	0.593042	0.521818	0.573149	0.492857	0.548222	0.511675	0.404984	0.527052	0.512909
EGR3 (16g)	ATF3;BIN3;BRD3;CSRNP1;EGR1;EGR3;HABP2;MAPK1IP1L;MOV10;NR4A1;NR4A2;NR5A2;SLC6A19;SNX30;TRIB1;ZNF124	0.570267	0.571846	0.68879	0.386078	0.491205	0.593599	0.489261	0.505893	0.464504	0.572361	0.45898	0.452744	0.462384	0.481338	0.578023	0.416805	0.605917	0.516469	0.519688	0.38898	0.556922	0.454782	0.569176	0.600908	0.406144	0.58371	0.482454	0.563313	0.460293	0.407277	0.472449	0.384919	0.378872	0.478235	0.471882	0.415432	0.446872	0.433339	0.458959	0.468921	0.410221	0.445876	0.480956	0.493454	0.512413
EHF (196g)	AATF;ACSL5;ADAM17;AKAP10;AKT1S1;ALDH1A3;APBB2;APP;ARHGEF7;ARPC1B;BARX1;BCL9L;BIK;C15orf41;C2orf27A;CAPN1;CFLAR;CGN;CHMP2A;CHST11;CLDN7;CLINT1;CNOT3;COG3;COL11A2;CORO1B;CREB3L1;CSNK1G3;CXCL2;CYP2E1;DAB2IP;DCUN1D3;DDOST;DDX56;DGKZ;DHX8;DOCK10;DPP9;EIF3M;EIF4E2;ELAC2;ELK3;ENC1;ENPP1;ERBB2;ERCC3;ETV6;FAM81A;FAM83G;FBXO32;FHL2;FIBP;FOXB1;FRYL;GALNT10;GALNT3;GALNT7;GGA1;GNG11;GNL1;GRWD1;GTF2A2;GTF2F1;G…	0.671016	0.697087	0.653274	0.659139	0.627084	0.660789	0.693674	0.700531	0.672429	0.666567	0.702506	0.692353	0.675498	0.668705	0.692574	0.701918	0.677687	0.673927	0.700299	0.694449	0.69107	0.686555	0.68879	0.692555	0.674072	0.677524	0.699527	0.627228	0.660825	0.684143	0.670171	0.679672	0.682389	0.681156	0.674759	0.670734	0.694616	0.671699	0.668549	0.676248	0.579584	0.670379	0.556981	0.61757	0.542815
ELF1 (1429g)	ABCB7;ABCE1;ABHD13;ABHD2;ABI1;ABL1;ABLIM1;ABR;ACAA1;ACO1;ACP2;ACSL4;ACSL5;ACTN1;ACTN4;ACTR2;ACYP1;ADAM15;ADAMTS13;ADAMTSL4;ADAR;ADCK1;ADD3;ADO;ADRM1;ADSS;AFAP1L2;AFF1;AFTPH;AGFG2;AGPAT2;AGPAT3;AHCYL2;AHNAK2;AHSA1;AKAP11;AKNA;AKR1A1;AKT1;ALAD;ALDH18A1;ALDH1A1;ALG5;ALKBH3;ALKBH8;ALX3;AMBRA1;AMN;ANAPC13;ANKRD17;ANKS1A;ANXA2;ANXA3;ANXA4;ANXA7;AP1G1;AP1S1;AP2A2;AP2B1;AP3B1;AP3M1;APH1A;APOL3;APP;ARAP2;…	0.70669	0.72352	0.672416	0.701004	0.656318	0.703735	0.710953	0.625935	0.694641	0.674231	0.625169	0.613255	0.707694	0.692727	0.704348	0.677706	0.699041	0.698743	0.71217	0.694838	0.699234	0.68356	0.696652	0.682786	0.653705	0.689766	0.700375	0.652312	0.685936	0.72628	0.687801	0.693531	0.67489	0.69068	0.67981	0.679293	0.639863	0.706702	0.69321	0.705141	0.575368	0.665153	0.583004	0.636435	0.540819
ELF2 (74g)	ADAM28;ARFIP1;ARPC3;ARPC4-TTLL3;ATP6V1D;BANK1;BIN3;BLZF1;C11orf53;CD68;CDK9;CDKN2A;CHIC2;CHMP5;CLN5;COX15;CREB3;CTSS;CTTNBP2NL;CUTC;DCUN1D4;DNAJC14;DOCK11;DYNC1I2;EDEM3;EGR1;EIF4E;EIF4G3;ELF2;ELK4;EPB41L1;ETV3;FAM160A1;FBXO34;GABPB2;GMPR2;GNGT1;GPR107;HDAC9;HERC3;ING2;IPCEF1;JMJD1C;KBTBD12;KIFC3;KLHL28;LRP1;MEIS1;MMAA;MTF1;MUC20;MYO1B;NFKB1;OSTF1;PDGFC;PHF12;PIK3CG;PLEKHH2;PPM1H;RARA;RASGRP3;RND1…	0.599999	0.594509	0.60548	0.567982	0.637435	0.625213	0.598573	0.515259	0.564177	0.565858	0.543061	0.517447	0.605861	0.624047	0.561145	0.591218	0.583393	0.590241	0.564718	0.512958	0.553551	0.505846	0.515459	0.523266	0.479	0.589015	0.563032	0.653711	0.575851	0.57959	0.581149	0.541824	0.524413	0.535119	0.565159	0.518587	0.527132	0.559803	0.580712	0.609229	0.406542	0.602405	0.5508	0.601077	0.488792
ELF3 (579g)	A4GNT;ABCA1;ABCC3;ABLIM3;ACTN4;ADAM28;ADAM9;ADCY4;ADM;ADRB2;AFAP1L2;AFF1;AGTRAP;AKNA;ALDH3B1;ALDOA;ALS2CL;ANTXR2;ANXA1;AP1M2;APOL1;APOL2;APOL3;ARAP1;ARAP2;ARF1;ARGLU1;ARHGAP26;ARHGAP27;ARHGDIB;ARHGEF38;ARHGEF7;ARMC4;ARPC1B;ASAH1;ATP10B;ATP1B1;ATXN1;B3GNT2;B3GNT3;B9D2;BAIAP2L1;BAIAP3;BANK1;BARX2;BCAR1;BCL10;BCL2L15;BCL3;BCL6;BLNK;BNIP3L;BTBD3;C10orf67;C1orf116;C1orf198;C1orf226;C2CD4B;C2orf81;C3;C…	0.648457	0.66398	0.671526	0.620608	0.647527	0.668545	0.654459	0.636026	0.651641	0.668209	0.653416	0.631684	0.651227	0.669859	0.654402	0.639484	0.659862	0.677032	0.658119	0.622201	0.633515	0.588564	0.598527	0.612832	0.563638	0.659205	0.611904	0.699805	0.648487	0.681562	0.695655	0.627653	0.618231	0.63534	0.660336	0.61806	0.638996	0.648003	0.656192	0.684432	0.461865	0.652263	0.431655	0.603811	0.379515
ELF4 (36g)	BCL9L;BIRC2;CAPG;CLN3;CTTNBP2NL;CXorf38;DGUOK;DNAJC14;EHD4;ELK3;ELOVL1;EPB41L1;FAM110A;FAM53B;FAT1;G6PD;GNAI3;IGFBP4;IKBKG;IRF5;MAP2K1;MAP4K2;MTPN;PDCD11;PRDM8;RND1;RPS19BP1;RPS6KA1;TAX1BP3;TNIP1;TRIM8;TSSC4;USP6NL;WASF2;YKT6	0.617212	0.623735	0.585203	0.665189	0.621112	0.630825	0.644506	0.576857	0.643133	0.605694	0.565665	0.554676	0.635263	0.638289	0.614792	0.672586	0.653728	0.640845	0.642897	0.621435	0.594145	0.586056	0.584138	0.574183	0.584447	0.54121	0.575813	0.637556	0.652844	0.667539	0.563468	0.643422	0.621223	0.649645	0.593335	0.644506	0.656868	0.677158	0.692725	0.705771	0.639968	0.62542	0.522569	0.596914	0.523058
ELK1 (836g)	AATK;ABCB8;ACOT7;ACP2;ACTR1B;ACTR3B;ADAM15;ADAMTS17;ADCY3;ADO;ADPRHL2;ADRM1;AGAP3;AGK;AGPAT1;AGPAT3;AGTR1;AKT1;AKT1S1;AKT2;ALDH16A1;ALDH4A1;ALDOA;ALKBH3;ALX3;ANAPC11;ANK2;ANKRD13B;ANKRD16;ANKRD39;ANKRD46;ANKRD9;ANO4;AP1B1;AP1S2;AP2A1;AP2B1;AP2M1;AP2S1;AP3M1;APEX2;ARFGAP1;ARHGAP1;ARHGAP17;ARID5A;ARMC5;ARMCX3;ARMCX6;ARPC4;ASPHD2;ATP13A1;ATP13A2;ATP6V1F;ATXN7L1;ATXN7L3;AXIN1;B3GAT3;B4GALT2;BAHD1;BAI…	0.559725	0.558857	0.547718	0.577337	0.542429	0.571467	0.573544	0.548631	0.572034	0.550708	0.533619	0.540874	0.565788	0.540346	0.566694	0.570028	0.569292	0.551897	0.602011	0.61374	0.573586	0.62029	0.588006	0.587739	0.588951	0.550595	0.564868	0.547132	0.608604	0.577706	0.571377	0.624137	0.612549	0.618845	0.592694	0.620228	0.58135	0.621626	0.608548	0.604324	0.674288	0.576392	0.592515	0.58059	0.653397
ELK3 (31g)	ANKRD1;ARHGDIB;AXL;BCL2A1;C10orf55;CLCF1;CREB1;CXCL6;CYSLTR1;DAPP1;DCBLD2;EFNB2;ELK3;HLA-DQA1;KLK6;KRT23;KRT80;LGR6;MUC20;NCF2;NEK7;PHACTR3;PIK3CG;PLAU;PRRG1;RASA1;RBP1;REL;SEMA3A;TACSTD2;WNT10A	0.416316	0.347498	0.280843	0.341013	0.391465	0.393972	0.531786	0.520178	0.573344	0.552858	0.494683	0.438512	0.517064	0.532976	0.596781	0.564842	0.573344	0.546288	0.364966	0.444323	0.497283	0.343779	0.378142	0.303448	0.313385	0.321468	0.321608	0.38953	0.349114	0.584777	0.376458	0.456939	0.419492	0.568874	0.364059	0.477164	0.399881	0.433926	0.623012	0.491292	0.187755	0.50285	0.204484	0.273537	0.200331
ELK4 (218g)	ACBD3;ACTA2;ACTR6;ACVR1;ADIPOR1;AGTRAP;ANKRD1;ANKRD42;ANP32E;ARF1;ARFIP1;ARHGAP18;ASB3;ATP1B1;ATP6V1D;ATXN1L;BAMBI;BANK1;BCAS1;BCL2A1;BLZF1;BMP2;BRD3;BRF2;BTBD9;C11orf52;C16orf71;C1orf116;C1orf131;C1orf198;C1orf74;C20orf85;CALML4;CAPZA1;CCL5;CD68;CDC42BPA;CDKL5;CENPQ;CEP350;CHIC2;CHMP2A;CHRNA5;COPA;CORO2A;CRIPT;CRTC2;CSTF3;CTTNBP2NL;CUTC;DCAF4L1;DCAF6;DENND2D;DNAH5;DNAI1;E2F3;EDEM3;EFCAB5;EFCAB6;…	0.583668	0.622446	0.614398	0.563519	0.635512	0.603912	0.581571	0.562792	0.605783	0.638352	0.579951	0.574683	0.603652	0.653607	0.575674	0.517721	0.593324	0.620742	0.519917	0.515678	0.560353	0.513327	0.519911	0.550509	0.515493	0.612203	0.504144	0.653768	0.570602	0.604607	0.62671	0.603454	0.531172	0.547138	0.615428	0.545919	0.542515	0.530618	0.552159	0.609563	0.471899	0.595825	0.516143	0.537732	0.498867
EMX1 (226g)	ABR;ADORA2A;ALDH1A2;ANAPC1;ANKH;ANO4;APOBEC2;ARHGEF25;ASPRV1;B3GAT1;BCAT2;BCL11A;BCOR;BOC;BRSK2;C18orf25;C1QL1;CABP7;CACNA1B;CACNA1H;CACNA2D2;CACNB2;CBLN1;CD4;CDH22;CDK5R1;CELF4;CHD5;CHGA;CHRM1;CNIH3;CNTFR;COCH;CORO6;CPLX1;CRIP3;CSDC2;CTTNBP2;CXXC4;DACT1;DAGLA;DAPK2;DCLK2;DGKG;DIXDC1;DLGAP3;DLGAP4;DLL4;DOCK3;DPH1;DSCAML1;DYM;DYRK1A;EBF3;ELMO2;EMILIN3;ENPP1;EPHA8;EPHB3;EXTL1;FAM124A;FAM168A;FAM184…	0.209725	0.215014	0.219044	0.226069	0.229904	0.220528	0.21347	0.217977	0.209564	0.209209	0.221225	0.222831	0.200021	0.210727	0.214728	0.214723	0.20618	0.209846	0.24119	0.23835	0.230901	0.286269	0.270689	0.241194	0.259931	0.208993	0.237814	0.235876	0.227107	0.216519	0.217079	0.248996	0.240559	0.234784	0.220072	0.232206	0.238211	0.246358	0.219138	0.223734	0.374364	0.225038	0.578874	0.300747	0.365096
EN2 (28g)	ADAMTS3;CNTFR;COL2A1;CREB5;DACH1;DDX20;EN2;FOXD3;GALNT14;GAS7;GDNF;IGF2;KCNQ4;KIF26A;KRTAP21-2;NOTCH1;NPTX2;PAX3;PAX4;PCDH19;POU3F3;RGMA;SCN4B;SP9;UNC5A;UNCX;WNT3;ZFHX4	0.115087	0.0851077	0.071036	0.0852721	0.069078	0.0568121	0.0835521	0.104811	0.0943556	0.0737571	0.0822124	0.091767	0.0919436	0.0692325	0.154372	0.0701968	0.0949028	0.0639253	0.0813782	0.0956217	0.155719	0.185921	0.190628	0.106958	0.0789098	0.0836576	0.0642074	0.0646712	0.0581395	0.12918	0.0647816	0.122335	0.0632922	0.154789	0.0746306	0.107554	0.0764316	0.118868	0.108054	0.0732958	0.0824504	0.0837141	0.103289	0.0847961	0.34218
EP300 (405g)	A2ML1;ABCB9;ABHD12;ABHD15;ABHD2;ACACA;ACADS;ACO2;ACTR1B;ADCY6;ADK;ADSL;AGAP1;AHCYL2;AK2;AMBRA1;AP1B1;AP2A2;AP2B1;APTX;ARF4;ARFGAP3;ARHGEF18;ARPC4-TTLL3;ASCC2;ASPHD2;ATF4;ATF6B;ATF7;ATN1;ATOH8;ATP1A1;ATP2A2;ATP2C1;ATP6V1E1;ATXN10;B3GNT6;B4GALT3;BAHCC1;BASP1;BCAP31;BCAR3;BCL11B;BCL2L13;BCR;BET1;BET1L;BIK;BRD7;C11orf53;C12orf57;C14orf28;C18orf21;C19orf25;C1orf52;CA7;CACNB1;CAND1;CAPZB;CBX4;CCDC117;C…	0.569722	0.567479	0.560308	0.556379	0.556107	0.570468	0.586693	0.560644	0.515833	0.539161	0.563678	0.558997	0.561691	0.518022	0.568958	0.549301	0.551123	0.555853	0.602811	0.597747	0.577509	0.615455	0.580688	0.584737	0.564195	0.55926	0.581684	0.573101	0.613725	0.545482	0.583465	0.543738	0.578719	0.584839	0.583345	0.605618	0.630705	0.614336	0.598264	0.601015	0.602048	0.581872	0.580276	0.543622	0.585176
ERF (585g)	AATK;ABTB1;ACP2;ACTR1B;ADAM17;ADO;ADORA1;ADPRHL2;ADRM1;AFAP1L2;AGBL2;AGRN;AIP;AKT1S1;ALDH16A1;ALG10B;ALG8;ALK;AMMECR1L;ANKFY1;ANKHD1;ANKRD11;ANKRD13A;ANKRD13D;ANKRD16;ANKRD28;AP2A1;AP2S1;APC2;AQR;ARAP1;ARF3;ARHGAP11A;ARHGAP23;ARHGEF1;ARMC10;ARMC3;AVEN;BAIAP2L1;BANF1;BATF;BBS4;BCAP31;BCAR1;BCAT2;BCKDHA;BCL7C;BEGAIN;BIRC2;BMI1;BMPR1A;BRD9;BTBD16;C10orf88;C11orf49;C12orf66;C15orf41;C16orf91;C19orf48…	0.599069	0.595595	0.579849	0.591442	0.582018	0.617255	0.584229	0.594813	0.615923	0.596017	0.582311	0.585949	0.615068	0.611235	0.595895	0.621463	0.614141	0.59383	0.628161	0.61861	0.598076	0.598935	0.595609	0.606789	0.607671	0.593868	0.587213	0.580576	0.607644	0.634322	0.615281	0.642032	0.631509	0.620882	0.621287	0.606025	0.643092	0.63722	0.619407	0.635118	0.594419	0.58823	0.520912	0.564019	0.613799
ESR2 (27g)	ACSBG1;ADAMTSL4;AP2A2;AQP7;C8orf37;CASP7;CD164L2;CDKL5;CHD8;DCC;DLEC1;ESR2;FCHO1;GBA3;KCNH6;LHX6;LRMP;MKX;NR1H4;NR5A1;PBLD;PIWIL2;RASGRP3;RIPK3;SCGB3A1;SYNE2;YAP1	0.288314	0.298561	0.342837	0.236209	0.315354	0.309052	0.274623	0.21392	0.314723	0.255366	0.231395	0.204597	0.2693	0.28709	0.248718	0.300902	0.239234	0.233392	0.283294	0.266142	0.247181	0.24258	0.236453	0.276516	0.215233	0.311415	0.279551	0.322934	0.245115	0.269979	0.346651	0.229662	0.246952	0.221207	0.288989	0.239832	0.229054	0.280943	0.251659	0.281948	0.281968	0.337466	0.225935	0.21709	0.211352
ESRRA (37g)	ADRM1;ANKRD9;B4GALT5;BLCAP;CCDC85C;COX4I1;COX6A1;COX7B;CYC1;DGAT1;ESRRA;F12;GPR35;H6PD;HNRNPF;JUP;MAP2K3;NBL1;NDUFS8;PPIF;PRR5;PSMD3;PWWP2B;RAP2C;RPL39;RPP25;SAMD10;SLC25A5;SLC31A1;SMOX;STX3;TBC1D14;TMEM189;TPCN2;TPST2;ZBTB7B;ZDHHC5	0.695268	0.718942	0.661487	0.721903	0.659464	0.719679	0.696505	0.597228	0.667993	0.656697	0.588164	0.579143	0.666489	0.618145	0.67439	0.668642	0.665826	0.687431	0.738021	0.727718	0.696599	0.756764	0.708973	0.687561	0.659741	0.655237	0.646797	0.67937	0.761333	0.722982	0.688104	0.746727	0.724529	0.732995	0.699462	0.749574	0.682503	0.764989	0.710717	0.722514	0.758096	0.628555	0.544515	0.702985	0.627004
ETS1 (53g)	ADAMTS15;AHNAK;ARHGEF7;B3GNT7;BANK1;BCL9L;C16orf74;CBWD6;CD82;CDX1;CYP4F12;DAB2IP;DOK4;DYSF;EMP1;EXOC6;FAM129B;FAT1;FOSL2;HERC3;IL1R2;INF2;KLF10;KRT16;LNX1;LRRC8A;MMAA;MMP28;MPRIP;NEK6;NINJ1;NUMB;PLEK2;PLEKHG3;PLXNA2;PRKCD;PTGER4;PXN;RAB14;RCOR1;RGS3;RIN1;SCN4B;SGMS2;SH3BP2;SH3KBP1;SLC22A3;SLC26A9;TBC1D1;TMC7;VASP;VSIG2	0.614986	0.59277	0.535191	0.637018	0.606581	0.63543	0.646728	0.457651	0.557398	0.529376	0.449745	0.440108	0.610364	0.577377	0.61566	0.610035	0.617687	0.58379	0.604379	0.556079	0.599841	0.598615	0.595634	0.537997	0.476888	0.489685	0.53572	0.622326	0.547109	0.636105	0.483288	0.546406	0.524485	0.620799	0.495054	0.593221	0.485727	0.627705	0.64703	0.628862	0.410736	0.488979	0.40569	0.471958	0.32821
ETV2 (11g)	BDH1;CPLX1;ETV2;FAM102B;GP9;GTSF1;MOGAT3;MTMR4;PEAR1;PIGM;WIPI1	0.3139	0.292365	0.294437	0.351002	0.282577	0.2501	0.301759	0.320329	0.247678	0.267365	0.338069	0.315972	0.272072	0.296441	0.288014	0.25103	0.265293	0.271435	0.262347	0.284107	0.303032	0.38363	0.384073	0.337395	0.306054	0.300411	0.260693	0.272428	0.390802	0.273258	0.234863	0.291628	0.340634	0.284543	0.273682	0.337663	0.264744	0.295124	0.238371	0.222479	0.521198	0.320903	0.343518	0.363312	0.250587
ETV3 (46g)	AIM2;ASH1L;BLZF1;C6orf52;CLK2;CLTA;CPNE7;DCAF12;DEDD;DPCD;E2F3;EFNA1;EGR1;EGR2;ETV3;FCGBP;GON4L;HOXA13;ILF2;ISG20L2;JUNB;KISS1;KLHL20;MIDN;MRPS21;MTF1;NCSTN;NFIA;NR5A2;RBM8A;RNASE7;RPS27;RRP12;SCNM1;SCYL3;SHC1;SLC25A44;SNAPC4;SNCG;SORL1;SYK;TMCO1;TRIM11;UAP1;UFC1;USF1	0.591615	0.613817	0.585593	0.509961	0.553453	0.594996	0.541609	0.539215	0.573388	0.653517	0.553055	0.547347	0.580688	0.643736	0.600197	0.483444	0.660126	0.639187	0.586422	0.502765	0.601125	0.577778	0.600687	0.62298	0.517108	0.608688	0.516973	0.575783	0.600999	0.579663	0.582616	0.551703	0.495417	0.584887	0.603686	0.536865	0.59642	0.600968	0.556464	0.585544	0.531337	0.643497	0.470023	0.585916	0.585481
ETV4 (12g)	ADAMTS9;AP1S2;CENPQ;DHX8;DUSP6;ETV5;FABP6;HMGA1;LRP8;MLEC;NCAPD2	0.650828	0.557844	0.652516	0.570273	0.694693	0.548077	0.647755	0.639252	0.639166	0.714715	0.602316	0.633175	0.606036	0.602322	0.646473	0.507868	0.612982	0.674123	0.541731	0.5481	0.651246	0.637541	0.653741	0.60841	0.684714	0.541279	0.541628	0.654032	0.648522	0.585562	0.526728	0.658982	0.628615	0.6932	0.521893	0.6848	0.519861	0.569077	0.63864	0.648728	0.693938	0.54616	0.528668	0.525841	0.493277
ETV5 (453g)	AAK1;AATK;ACVR2B;ADIPOR2;ADNP;AFTPH;AGAP3;AKAP6;AKIRIN1;ALG10;ALPK3;AMFR;AMZ2;ANKH;AP1B1;AP1M1;AP1S2;AP2S1;ARAP3;ARF3;ARF4;ARFIP2;ARHGAP6;ARHGEF12;ARHGEF3;ARHGEF4;ARL2BP;ARL5B;ATG16L1;ATP1A1;ATP1B3;ATP2C1;B3GNT2;B4GALT6;BCAR3;BCL2L1;BCL3;BCL9L;BDH1;BEAN1;BET1L;BLOC1S3;BMP6;BTBD3;C12orf10;C12orf42;C12orf57;C12orf60;C16orf54;C1orf122;C1orf210;C1orf74;C1QTNF1;CACYBP;CALM2;CALR;CALU;CANT1;CAPN1;CASP3…	0.629904	0.624723	0.627546	0.642946	0.632744	0.612628	0.641137	0.642723	0.62045	0.643607	0.639581	0.639787	0.605959	0.618131	0.635388	0.594033	0.615706	0.644463	0.62247	0.629769	0.63643	0.652353	0.630786	0.642303	0.639317	0.606893	0.602977	0.629837	0.647611	0.615741	0.611537	0.642375	0.634729	0.655372	0.623933	0.669208	0.620012	0.638933	0.649755	0.662179	0.659787	0.609911	0.638127	0.603038	0.562754
ETV6 (167g)	ACSL5;ACVR2B;ADIPOR2;AEBP2;AMOTL2;ARHGDIB;ATOH8;B3GNT2;BCL2L14;BCL6;BDNF;BHLHE41;BIRC3;C1QTNF7;CANX;CCDC80;CCND1;CD47;CD9;CDC42EP3;CDK18;CDK6;CHMP1B;CHST11;CIITA;CITED2;CLCN4;CLDN7;CPEB4;CREB3L1;CSDE1;CYTH2;DAB2IP;DDX23;DDX58;DENND2D;DNAJA1;DRAM1;DRD2;DUSP10;DUSP16;EDIL3;EHF;ELK3;ERAP1;ERBB2;ETV6;EZH1;FOXO3;FRYL;FSIP1;GATA3;GNB4;GPRC5D;GRHL2;GSDMD;HEG1;HERC6;HERPUD1;HIVEP2;IGF1;IL1RN;IL23A;IL6;IR…	0.600835	0.608063	0.604219	0.581313	0.580838	0.609309	0.627173	0.669257	0.605468	0.649187	0.676895	0.649299	0.62785	0.655799	0.638696	0.630185	0.61708	0.663003	0.605765	0.595896	0.612422	0.562554	0.575876	0.579121	0.582035	0.598375	0.588631	0.5915	0.59281	0.643486	0.626347	0.612233	0.588774	0.617112	0.59299	0.611943	0.671223	0.591816	0.647377	0.58235	0.494637	0.627691	0.436602	0.538206	0.397729
FOS (29g)	ANXA10;ATF3;BLOC1S1;CALM1;CBLB;CSRNP1;DUSP1;EGR2;FOSB;HBEGF;HRH1;JUNB;KRT13;LRMP;MTMR2;NPR2;NR4A1;NR4A2;PLEKHA5;RAB7A;RASAL2;SNX32;SYNJ2;TCTEX1D4;THAP4;UBXN10;WEE1;ZFP36	0.667461	0.638674	0.712702	0.516592	0.623317	0.68766	0.544375	0.584196	0.557848	0.676904	0.57325	0.564108	0.561144	0.582438	0.692991	0.605965	0.706358	0.640207	0.576899	0.47716	0.655528	0.535477	0.644447	0.668406	0.550973	0.668968	0.522366	0.690172	0.546751	0.502195	0.610519	0.482434	0.466573	0.623954	0.606953	0.570805	0.560824	0.525614	0.631164	0.591568	0.454808	0.50862	0.482036	0.519421	0.438619
FOSB (33g)	ATF3;BACH1;CCNL1;CLDN16;CREBBP;CSRNP1;DDX5;DUSP1;EFCAB5;FOS;FOSB;HBEGF;HMGN3;JUN;LRMP;MNS1;NPR2;PLEKHA5;POU2F3;PPP1R15A;PPP1R1C;SARNP;SIK1;SLC38A2;SSBP3;STK38L;SUDS3;TMEM40;UPK1B;WEE1;YPEL5;ZBBX;ZFP36	0.672955	0.688816	0.711539	0.522575	0.641274	0.686057	0.552538	0.653457	0.596251	0.700587	0.642057	0.648551	0.581871	0.626806	0.692241	0.623864	0.715443	0.669105	0.592786	0.500784	0.660366	0.511041	0.626385	0.668932	0.57886	0.69323	0.574731	0.679302	0.510802	0.520624	0.618983	0.501573	0.480026	0.607489	0.637771	0.538389	0.611352	0.507939	0.606719	0.615479	0.494712	0.548607	0.466539	0.547893	0.492509
FOSL1 (1031g)	ABCC3;ABCG1;ABLIM3;ACOT11;ACOT7;ACOT9;ACSL5;ACSS1;ACTBL2;ACTG1;ACTN1;ACTN4;ACTR2;ACTR3;ACYP1;ADAM23;ADAMTS14;ADAMTS9;ADAMTSL5;ADAP1;ADORA2B;ADRA1B;ADRB2;AEN;AFF1;AGFG1;AHNAK;AIFM2;AIM2;AKAP12;AKIRIN2;ALAS1;ALDH1A3;ALDH3A1;ALS2;ALS2CL;AMBRA1;ANGPTL2;ANKRD1;ANKRD22;ANKRD28;ANO1;ANP32B;ANXA1;ANXA10;ANXA11;ANXA2;ANXA3;ANXA9;AP1S2;AP1S3;APLP2;APOBEC3B;AQP5;ARAP2;ARHGAP10;ARHGAP23;ARHGAP27;ARHGAP42;ARH…	0.659099	0.640089	0.622739	0.674258	0.647742	0.667482	0.682851	0.619739	0.65746	0.664233	0.602213	0.599419	0.656781	0.654071	0.684946	0.632509	0.688129	0.681367	0.655746	0.6394	0.659547	0.607322	0.636279	0.633909	0.607588	0.591938	0.618764	0.644839	0.621544	0.657511	0.591042	0.63492	0.630703	0.679421	0.596118	0.664673	0.607247	0.677373	0.687366	0.66556	0.474284	0.607546	0.437168	0.522295	0.447629
FOSL2 (811g)	ABCA12;ABCC3;ABCD1;ABLIM3;ACOT9;ACOX1;ACP6;ACSL1;ACSL4;ACSL5;ACTN1;ACTN4;ACTR2;ACYP1;ADAM15;ADAMTS14;ADAP1;ADAR;ADORA2B;AGFG1;AHCYL1;AHNAK;AHNAK2;ALAS1;ALDH2;ALDH3A1;ALK;ALPI;ALS2CL;AMBRA1;AMMECR1L;AMOT;AMPD3;ANKRD22;ANO1;ANXA1;ANXA10;ANXA11;ANXA2;ANXA2P2;ANXA3;ANXA4;ANXA7;ARAP2;ARC;ARFRP1;ARHGAP18;ARHGAP42;ARHGAP6;ARHGAP8;ARHGDIB;ARHGEF4;ARID5A;ARL4C;ARL6IP5;ARNTL;ARNTL2;ARPC1B;ASAH1;ASS1;ATF7;A…	0.618753	0.593116	0.595699	0.625471	0.597386	0.610287	0.633091	0.555657	0.587167	0.605313	0.550736	0.539439	0.610957	0.594845	0.610322	0.579602	0.614745	0.627363	0.628246	0.604266	0.602616	0.584939	0.59626	0.595576	0.581349	0.563097	0.582102	0.609468	0.613991	0.620877	0.574434	0.587598	0.597477	0.621103	0.567826	0.624257	0.601474	0.64876	0.6213	0.623626	0.446302	0.593664	0.424876	0.523693	0.412584
FOXA1 (61g)	ANXA11;APBB2;ATP1B1;ATXN7L3B;B3GNT9;BCL6;BCOR;CDC42EP3;CNTNAP3;COQ10B;DCC;DLGAP4;EFNA5;FOXA1;FOXB1;FOXP1;FYCO1;GOLGB1;HMG20A;HOXC10;HTRA1;ID1;IRF2;ITM2B;KCNS3;LMO4;LPAR6;MAP2;MITF;MTUS1;NAB1;NBEA;NDUFB4;NKX2-8;NR3C1;OVOL2;PALLD;PDGFB;PELI2;PLA2G4A;PLCL2;PPP2R3A;PRSS27;RARG;RASGEF1B;REST;SEMA6D;SH3YL1;SORL1;SOX9;STEAP2;TBX2;TGIF1;TMEM47;TNFRSF19;TRIM2;TRPS1;WWTR1;ZFHX2;ZFHX3;ZNF362	0.570938	0.542501	0.585868	0.52124	0.557189	0.536335	0.556339	0.620894	0.553807	0.579798	0.649995	0.632682	0.583826	0.625015	0.563046	0.607692	0.572452	0.582267	0.554515	0.514769	0.563007	0.512894	0.520681	0.544075	0.491417	0.555844	0.521283	0.564511	0.549557	0.581105	0.576247	0.499046	0.546413	0.531204	0.587503	0.538823	0.633524	0.569337	0.577074	0.611386	0.371807	0.625683	0.545805	0.512195	0.415292
FOXA2 (21g)	ACRBP;ARFIP2;CACNA2D2;CBFA2T2;CD247;COLEC12;DLL4;ETV5;FOXA2;FOXP4;FRZB;HEPACAM2;INSM1;KIAA1324;LRRC26;PLEKHB1;RGS16;SLC38A4;STARD10;STXBP6;SV2C	0.338256	0.30931	0.329009	0.265789	0.329196	0.324708	0.3098	0.312793	0.264745	0.30825	0.338279	0.323989	0.269619	0.268687	0.290581	0.248709	0.232381	0.313169	0.316852	0.332591	0.366365	0.596623	0.461551	0.397493	0.364321	0.388943	0.341314	0.322818	0.346407	0.273073	0.338881	0.282653	0.343224	0.301434	0.376007	0.378234	0.335862	0.308695	0.259237	0.346812	0.622367	0.240787	0.569914	0.406975	0.244794
FOXA3 (109g)	ADRB1;AIFM1;ATP8B1;B3GNT6;BAIAP2L1;BCL11B;BCL3;BIK;BMP6;C16orf91;C6orf132;CAMK2D;CAMKK2;CASP3;CBFA2T2;CBX2;CDH1;CHN2;CREB3L1;CTBP2;DLL1;DLL4;DSP;EDEM3;EFNA3;EMILIN3;EPHB3;EYA2;FABP1;FAM83E;FBXO34;FGF13;FGGY;FNIP2;FOXA2;FOXP4;FRZB;FUT8;GABRB2;GATA4;GFRA1;GLRX5;GNPNAT1;GOT1;GP2;GPR85;GRASP;GSTA1;GUCA2A;HAND1;HOXC5;ICK;IHH;INSM1;IRX5;KCNQ3;KIAA1324;KLF3;KLF9;LHPP;LIMA1;LLGL2;LRRC8D;MLF2;MLXIPL;MYO10…	0.519277	0.526227	0.506036	0.488266	0.517368	0.528719	0.517984	0.428429	0.44348	0.43922	0.45073	0.436747	0.494306	0.452935	0.478831	0.447134	0.434562	0.457284	0.493486	0.507329	0.513166	0.627825	0.563799	0.544372	0.471578	0.522309	0.520126	0.491433	0.534722	0.452654	0.483458	0.444356	0.490013	0.478609	0.51471	0.512492	0.467757	0.489384	0.442303	0.498968	0.55439	0.438995	0.458563	0.61458	0.393215
FOXC1 (24g)	BRD3;COL17A1;COMP;CSNK1E;EDAR;EFCAB1;ENC1;FOXC1;FSTL1;GAB1;GNAL;IER5L;LMO4;NR6A1;PCGF3;PDLIM1;RHOBTB1;RTBDN;SIM1;SIX1;SLC16A4;WEE1;ZBTB34;ZFYVE1	0.412482	0.460587	0.381768	0.375053	0.482125	0.403675	0.468888	0.441768	0.481713	0.494361	0.442504	0.411798	0.496239	0.45298	0.495853	0.523599	0.50215	0.502934	0.461895	0.428439	0.461463	0.395143	0.425325	0.398915	0.325565	0.48325	0.396376	0.518742	0.493405	0.514998	0.543926	0.379341	0.366581	0.51458	0.502336	0.402344	0.429309	0.477709	0.524973	0.457593	0.317691	0.449448	0.275102	0.392948	0.471172
FOXD1 (12g)	ACTN4;ALDH1A2;ARID5A;B4GALT3;DLX1;NKX1-2;PPP1CB;S1PR2;SLITRK5;SOX2;TSPAN5	0.292346	0.311652	0.278482	0.280833	0.292501	0.305621	0.367889	0.309369	0.30133	0.361223	0.307281	0.307292	0.313226	0.313604	0.317443	0.308877	0.339136	0.343873	0.36536	0.324813	0.315377	0.336944	0.305284	0.318816	0.330524	0.283569	0.359512	0.321248	0.356977	0.282081	0.293193	0.366664	0.323411	0.328286	0.297845	0.277188	0.326988	0.397827	0.432577	0.459156	0.308723	0.337053	0.264617	0.511135	0.48031
FOXF2 (28g)	ADAM23;CACNA2D3;CCBE1;CHST3;CROCCP3;CSNK1D;DDIT4;EPHA6;EYA2;FBXO32;FOXF2;GIGYF1;HOXA4;IGF2BP3;KRTAP21-2;KRTAP3-1;LHX1;MAPK10;NOD1;NR1D1;PITX2;PLAG1;PLCE1;RAD21;RTN3;SIM2;SMAD7;TJAP1	0.290447	0.338615	0.340536	0.254803	0.353212	0.34048	0.321148	0.357737	0.311897	0.381385	0.373023	0.367294	0.305003	0.386123	0.358902	0.382548	0.368118	0.382025	0.451101	0.402393	0.361366	0.338601	0.335531	0.329291	0.319766	0.320169	0.476104	0.369055	0.321641	0.312432	0.307034	0.317565	0.395543	0.366057	0.318419	0.290271	0.415113	0.387595	0.378129	0.326158	0.270438	0.345952	0.312398	0.310087	0.440992
FOXJ1 (28g)	B9D2;C20orf85;C6;C7orf57;C9orf135;DIXDC1;DTHD1;DYNLL1;EFHC2;FAM81A;FSIP1;HIPK3;KATNB1;KIAA0556;PLCH1;PPIL6;RFX2;SYTL3;TEKT1;THY1;TMEM231;TNFAIP8L1;TSNAXIP1;TTC25;TTC29;UBXN10;ZNF474	0.352903	0.415498	0.592881	0.241033	0.519202	0.462999	0.248139	0.363277	0.578728	0.622546	0.404248	0.423954	0.284164	0.4677	0.430819	0.374613	0.32842	0.473613	0.330945	0.370182	0.358895	0.28778	0.290251	0.462219	0.308843	0.62896	0.270602	0.635565	0.338603	0.367002	0.724868	0.484436	0.360703	0.441387	0.629374	0.308484	0.32077	0.303854	0.330128	0.494678	0.296834	0.393646	0.255782	0.290582	0.213039
FOXJ2 (98g)	ACTN1;ACVRL1;ALX3;ANKH;ASXL1;BTG1;C12orf60;CCDC91;CDK17;CDK6;CDKN1B;CLTC;COL4A2;COL8A1;COQ3;CREBL2;CTNNBIP1;CXCR5;CYP26B1;CYSLTR1;DDX6;DMXL1;DUSP16;ELF4;EPHB3;EPS8;FAM131B;FAM135A;FGD6;FLRT2;FN1;FOXJ2;FOXO3;FRMD6;FUT9;GOLT1B;GPR19;GPRC5C;GRK5;GRPR;GSC;GTF2A1;HLA-C;HPCAL1;HSP90AA1;INO80D;INSIG2;INSR;IRAK3;KANK2;KDM1B;LHFPL2;LYPD6;LZTS2;MANEA;MARCKS;MBNL2;MMP2;MSI2;NAB1;NAV2;NDUFA9;NFATC2;NGEF;NR2C…	0.494871	0.499224	0.504132	0.481311	0.554084	0.547997	0.537905	0.479396	0.466083	0.516099	0.474555	0.473997	0.518045	0.513575	0.537429	0.520519	0.49969	0.53662	0.475086	0.494695	0.523895	0.534329	0.530266	0.515607	0.520829	0.480662	0.46713	0.548926	0.489704	0.515827	0.481489	0.499608	0.467601	0.555562	0.480505	0.559278	0.568315	0.492568	0.594116	0.47876	0.573232	0.506416	0.525657	0.514517	0.46944
FOXJ3 (43g)	ABCA5;ABCD3;ANGPT2;CALCA;CHL1;CNKSR3;CNTLN;DPP10;ELAVL4;ENPP2;ESRRG;FAM114A1;FGGY;FOXJ3;FREM1;GRASP;KCND3;KCNMB2;KCNMB3;KCTD8;KDR;KHDRBS2;NCKAP5;NR0B1;NRG1;PALM2;PCDHAC1;PCDHB6;PDE1C;PTF1A;RNF144A;SCN3A;SCN8A;SEMA6A;SLC4A8;SLCO5A1;SMAD9;SOX11;UBE2E2;USP24;ZBTB40;ZFYVE9;ZMAT4	0.196869	0.177712	0.217695	0.226354	0.197861	0.186302	0.200403	0.208792	0.170106	0.158465	0.22317	0.214683	0.18005	0.177123	0.182483	0.174268	0.151355	0.154035	0.168242	0.177307	0.191584	0.231394	0.203392	0.202013	0.213794	0.212883	0.198717	0.17258	0.168608	0.165187	0.188879	0.194218	0.203824	0.162939	0.188742	0.180667	0.2065	0.17493	0.154026	0.166883	0.17391	0.198755	0.481541	0.500286	0.230653
FOXO3 (119g)	ACVRL1;ADAM23;AHDC1;ANKH;ARHGAP18;ARID1B;ARL3;ARRDC3;ATG5;ATXN1;CAMKK2;CAPN9;CDKN1B;CEP57L1;CGNL1;CHN1;CMIP;COLEC10;COPS7A;COQ3;CPA4;CREB1;CSNK1E;CTNNBIP1;CTTNBP2NL;CXCR5;DCAF12;DCP1B;DHRS9;DMD;DOCK11;DRD2;DUSP22;DYSF;ECE1;EFNA3;EPHB6;ERP27;EXOC2;FAM120B;FAM129B;FAM20B;FBXO30;FBXO42;FLRT2;FOXO3;FSTL4;FURIN;FYN;GATSL2;GNE;GPR19;GSN;HECA;HIVEP2;HS3ST1;IL11;INSR;ITGB5;JAK1;KCNB1;KIAA0232;LMBR1L;LTBP…	0.39346	0.406107	0.403696	0.360293	0.434174	0.486995	0.485071	0.435787	0.400537	0.482551	0.443598	0.429829	0.457947	0.450058	0.478639	0.443199	0.472382	0.510017	0.424445	0.432364	0.461956	0.489059	0.464925	0.424716	0.408784	0.414479	0.405279	0.465421	0.443036	0.467343	0.439758	0.45274	0.411456	0.512716	0.433689	0.463968	0.52342	0.452094	0.539726	0.425406	0.44903	0.439851	0.545471	0.525612	0.43737
FOXO4 (18g)	ACP2;ATG14;ATP6AP2;BDH2;COMP;CPAMD8;DCAF11;MAGIX;MARCH8;MSL3;MXI1;PDCD4;SEL1L;SLC35A2;TAB3;TTC30B;VSIG8	0.447062	0.485072	0.515913	0.424997	0.522464	0.487727	0.462156	0.411097	0.43726	0.436825	0.444162	0.418182	0.432895	0.493008	0.45351	0.527359	0.430934	0.472137	0.491593	0.465411	0.449698	0.470222	0.457375	0.485873	0.442426	0.535593	0.471264	0.602685	0.42542	0.472988	0.551492	0.458016	0.449832	0.405526	0.532895	0.436485	0.437008	0.478227	0.497056	0.490765	0.475468	0.453457	0.500025	0.465861	0.436676
FOXP1 (45g)	AHCYL1;AQP1;AQP2;BCL6;C11orf74;C6;CASP3;CCDC160;CDH3;CPM;CTNNA3;DCAF6;DNAJC13;EFNA1;FOXP1;HMGN3;HRH1;IER3;IL1RAPL1;KLF4;LRRC8B;MAGI1;MITF;NBR1;PBLD;PDCL;PLA2G10;PLCB4;PTP4A1;RFX2;RHOBTB1;RRBP1;SERPINA1;SERPINA6;SHH;SIX3;SLC22A23;ST5;TFDP2;TIPARP;TNFRSF19;TPM3;UBXN10;WDR49;ZBTB1	0.59345	0.553661	0.716994	0.516641	0.669102	0.556628	0.541876	0.555021	0.580986	0.605803	0.586814	0.579428	0.538374	0.591112	0.570757	0.465118	0.536735	0.593853	0.53983	0.488887	0.564089	0.53502	0.548648	0.602878	0.52009	0.659015	0.514541	0.697379	0.541306	0.519745	0.646194	0.492722	0.485009	0.519542	0.624908	0.498944	0.526205	0.532948	0.516919	0.598248	0.430398	0.533665	0.395012	0.523879	0.368731
FOXP2 (16g)	CACHD1;CADM1;DAAM2;DOCK11;FOXP2;FZD8;HHIP;HOXB4;ICA1;L3MBTL3;MDFIC;PIM3;ROBO1;SASH1;SLITRK5;TNS1	0.261172	0.27883	0.284693	0.229484	0.192678	0.256095	0.253241	0.389739	0.193842	0.195443	0.392696	0.391714	0.319013	0.239184	0.333607	0.355947	0.277131	0.245489	0.292647	0.296874	0.332019	0.325555	0.329842	0.316494	0.226024	0.320734	0.265666	0.19719	0.270898	0.243716	0.337877	0.252781	0.358359	0.329538	0.352114	0.289093	0.476998	0.273444	0.25491	0.281955	0.244244	0.285552	0.306673	0.414977	0.453679
GABPA (512g)	ACBD3;AGPAT3;AHSA1;AKAP11;AKAP2;AKIRIN2;ALG6;AMD1;AP1S2;APP;ARCN1;ARF4;ARF6;ARMCX3;ASTE1;ATAD2;ATF3;ATF4;ATG7;ATP6V1C1;BACH1;BCLAF1;BICC1;BLNK;BMP8B;BRD2;BTF3;C11orf24;C17orf49;C1orf21;C21orf91;C2orf49;C3orf38;C6orf120;C6orf203;C8orf59;C9orf78;CALU;CARD10;CASP8AP2;CBWD5;CBX4;CCBE1;CCL5;CCNL1;CD164;CD2AP;CDC123;CDC37;CDC40;CDH11;CENPP;CEP192;CEP57L1;CHORDC1;CIRBP;CITED2;CLDND1;CLTA;CLVS1;CNIH3;COL…	0.612653	0.660511	0.621197	0.614231	0.615582	0.661532	0.595176	0.6349	0.612239	0.649606	0.625684	0.63104	0.647419	0.62611	0.663948	0.593577	0.652141	0.653523	0.616155	0.612066	0.665504	0.651385	0.679845	0.652896	0.64576	0.666215	0.651113	0.582909	0.610902	0.575216	0.623933	0.581438	0.606832	0.642648	0.630697	0.611019	0.609076	0.609754	0.619156	0.584832	0.604234	0.600864	0.564331	0.611339	0.655264
GATA2 (18g)	C1orf61;CELSR2;CGA;EMILIN1;FSCN2;FTCD;GATA2;GFAP;HOXC12;HOXC6;KIF18B;P2RY4;PLEKHG5;RUNDC3B;SH3BP4;SLC16A9;WNT11;ZCCHC24	0.205854	0.186784	0.18227	0.144073	0.195376	0.177844	0.161567	0.196487	0.194174	0.215255	0.217022	0.213637	0.190908	0.213576	0.191851	0.171621	0.203324	0.213542	0.191679	0.192034	0.197959	0.224355	0.194403	0.179958	0.171896	0.144073	0.141082	0.199356	0.177524	0.297983	0.178096	0.194991	0.240067	0.2341	0.21231	0.199024	0.261934	0.241391	0.254753	0.230323	0.519518	0.198017	0.151677	0.246195	0.341136
GATA3 (17g)	ANKRD50;AP1G2;BMPR2;CMYA5;ELK3;FGD6;FSTL1;KRT80;MID1;PCGF2;SEMA3C;SKIL;SLC39A10;SMAD7;SRPX2;ZFP36L1	0.486828	0.441017	0.398567	0.477581	0.526588	0.476515	0.555359	0.564542	0.563003	0.528895	0.561932	0.528842	0.566012	0.68719	0.555202	0.695815	0.681559	0.571127	0.504914	0.478539	0.493975	0.369137	0.403992	0.358864	0.364552	0.391776	0.46991	0.514582	0.43564	0.63624	0.436391	0.412589	0.465942	0.516028	0.483188	0.502587	0.612163	0.546294	0.691711	0.610664	0.341654	0.646586	0.315125	0.482057	0.403584
GATA4 (20g)	ASAH1;BNIP3L;CCDC25;CLDN18;CTSB;ELP3;ENTPD4;GTF2E2;IRF2;LIMK2;MSRA;NEIL2;PLS1;PNKD;REEP4;SLC39A14;VDAC3;VPS37A;XPO7	0.74279	0.653941	0.77141	0.754655	0.805725	0.79615	0.767204	0.652248	0.595141	0.554143	0.591473	0.630956	0.724826	0.605632	0.601696	0.592723	0.733305	0.588798	0.773042	0.723188	0.607706	0.632721	0.617521	0.737364	0.680587	0.772077	0.795209	0.782585	0.747306	0.587517	0.724582	0.640688	0.790322	0.617473	0.721374	0.643515	0.482592	0.750232	0.575325	0.775054	0.495776	0.712404	0.668347	0.772836	0.568
GATA6 (87g)	ABCC3;ALDH1A1;ARF4;ARHGAP8;B4GALNT3;C11orf53;C1orf116;CA2;CCDC141;CD59;CD82;CDC42EP1;CELF1;CIITA;CLCN4;CLDN2;CLINT1;CNKSR3;CNOT6;CREB3L1;CTSH;DAP;DTX2;DZIP1L;EHF;EMP1;ENC1;FAHD1;FAM135A;FAM189A2;FUCA2;FZD5;GALNT10;GALNT6;GATA6;GNG12;HBS1L;IGF2BP2;IMP3;IRF8;ITGA3;ITGA6;KCNE3;KCNK5;KCNQ1;KIAA1217;KITLG;LIF;LPCAT2;M6PR;MAGI1;MECOM;MITF;MTHFR;NEK6;NFIB;NOS3;NR0B2;NR2F2;NRARP;ORC4;PACSIN2;PAQR5;PARD6B…	0.7203	0.734277	0.728022	0.687614	0.72668	0.696966	0.71027	0.701244	0.650138	0.690197	0.705566	0.696096	0.697416	0.641201	0.687571	0.658649	0.627874	0.693362	0.712379	0.681785	0.693691	0.674051	0.677749	0.725994	0.681196	0.667953	0.690678	0.739274	0.693381	0.648152	0.67756	0.667075	0.636966	0.666516	0.667864	0.690234	0.693141	0.692454	0.653043	0.705888	0.381965	0.637716	0.356572	0.484981	0.40342
GBX2 (11g)	BEND4;DLX1;DLX6;FBN1;FOXD3;GBX2;PRKG1;SLITRK5;TBX1;TMEM108;ZIC3	0.0385196	0.0402424	0.0478328	0.0291378	0.0404297	0.0215538	0.025917	0.0459102	0.0106801	0.0241068	0.0479202	0.0342314	0.0438254	0.031541	0.0208047	0.0855409	0.0452111	0.0161919	0.040205	0.0365534	0.0276522	0.0301553	0.0189071	0.0239944	0.0319468	0.0379454	0.0585503	0.0416344	0.041984	0.0353799	0.0242191	0.025917	0.041959	0.0236449	0.0412724	0.0277209	0.0589186	0.0325023	0.0275961	0.0579574	0.0806971	0.0239133	0.0319031	0.18419	0.343525
GLI2 (31g)	AHNAK2;ALOX5;AXL;BMP1;CD22;CHST15;DSG3;EDAR;EHD2;FAM83A;GLI2;GRPR;IGFBP4;IGFBP6;IL20RB;LAMB2;LGR6;LHFPL2;LUM;LY6D;MBOAT2;ORC4;PBX1;STRN;SULT2B1;TBC1D3H;TTC9;TTYH3;ULBP2;ZBED2;ZBTB38	0.344324	0.252559	0.1934	0.455024	0.346037	0.340518	0.431942	0.33245	0.366236	0.327878	0.314695	0.28212	0.388028	0.419158	0.443255	0.62655	0.523321	0.378985	0.358237	0.373924	0.376566	0.319739	0.365316	0.297003	0.32958	0.241215	0.289232	0.35598	0.366646	0.499714	0.247827	0.296119	0.362621	0.518882	0.27782	0.434263	0.362053	0.457048	0.558383	0.400378	0.242465	0.377005	0.223282	0.3161	0.261048
GRHL2 (329g)	ABHD11;ACACA;ACSM3;ADAM10;ADCY6;ALDH1A2;ALDH3B2;ALDH7A1;ANTXR1;ANXA2;ANXA9;APOLD1;ARHGEF19;ARHGEF7;ARL4A;ASXL3;ATF7;ATP13A4;ATP7A;B3GNT2;B4GALT3;BAZ2A;BCL6;BDNF;BFSP1;BIRC2;BMP4;BPI;C1QL3;C2CD2;CADM2;CALB1;CAMK4;CAMKV;CAST;CBLC;CBX1;CCND1;CCNJL;CD59;CDC42EP3;CDC5L;CDH1;CDK14;CEACAM6;CEP70;CERCAM;CGN;CHD3;CHMP4C;CHST10;CLDN2;CLDN4;CLIC5;CLN8;CLTA;CNGA1;CNTN3;COG3;COL12A1;COLEC10;CRIM1;CSNK1G3;CSRP…	0.501015	0.512634	0.484314	0.491535	0.48674	0.482599	0.510372	0.587095	0.490983	0.523767	0.601015	0.588972	0.507795	0.546059	0.530645	0.551262	0.523291	0.53188	0.553658	0.520094	0.520337	0.489796	0.501212	0.495932	0.48091	0.506956	0.569769	0.496113	0.504898	0.511224	0.512345	0.464778	0.506164	0.507349	0.516221	0.496316	0.567252	0.509744	0.553941	0.503501	0.441133	0.549081	0.404672	0.477093	0.388997
HDAC2 (98g)	AIG1;AK4;AKIRIN2;AMD1;ARFGAP1;ARID1B;ASF1A;ATG5;BAG2;BAHCC1;BEND3;CAMKK2;CCNC;CD164;CDC40;CDK19;CEP57L1;CITED2;COL10A1;COQ3;DAZAP1;DCAF12;DCBLD1;DIDO1;DMD;ELAVL1;FAM120B;FAM135A;FBXL4;FBXO30;FBXO5;FGF18;FIG4;FOXO3;FUCA2;GAPDH;HACE1;HAUS6;HBS1L;HEBP2;HECA;HMG20B;HMGA1;ICK;IGF2R;INPP5B;KATNA1;KCTD10;L3MBTL3;LRP5L;MANEA;MAP2K7;MARCKS;MICAL1;MMS22L;NDUFB6;NUS1;OAZ1;OSBPL8;PATZ1;PISD;PLXNB2;PRDM5;PREP…	0.521221	0.603474	0.582751	0.520857	0.594096	0.68115	0.636895	0.641473	0.510181	0.614168	0.638259	0.636626	0.628637	0.515169	0.630696	0.538255	0.628767	0.622735	0.534822	0.59907	0.623293	0.643177	0.636137	0.626736	0.611964	0.628672	0.58519	0.604955	0.622238	0.575664	0.63081	0.640976	0.609835	0.637872	0.608207	0.632394	0.627621	0.535063	0.610663	0.538289	0.588075	0.554559	0.583272	0.646537	0.67136
HEY1 (77g)	ANK2;APLN;BATF3;BCHE;BMP6;BTBD11;C3orf70;CACHD1;CACNA1H;CACNA2D3;CACNB2;CALCB;CALY;CBFA2T2;CDK5R1;CRMP1;DLL3;DTNA;EFR3B;EMID1;EPM2A;ERC2;FGFR1;FLT4;GABBR2;GALNT13;GNG4;GPC5;GPRIN1;HCN2;HES5;HEY1;HEY2;KCNG3;KIAA1324L;KIF26A;KIF5C;LHX1;LRP3;MAF;MAFB;MAN1C1;MATK;MN1;MSI1;NKX1-2;NPPC;NRN1;NXPH4;PHYHIPL;PROX1;PTCH1;PTF1A;RBM20;RIMS2;RRAGD;RUNX1T1;SDK2;SERPINI1;SLC16A2;SLC29A4;SLC6A15;SLCO5A1;SMAD9;SOR…	0.0734453	0.0693922	0.0852249	0.0910709	0.0966291	0.0806283	0.089068	0.0831219	0.0779006	0.0976363	0.074811	0.0827358	0.073667	0.0929576	0.0988357	0.0816267	0.0854528	0.0928289	0.0740843	0.0897919	0.107506	0.177354	0.148695	0.0908599	0.0940828	0.0820101	0.0842712	0.087663	0.0893388	0.0901244	0.08387	0.0972842	0.111743	0.131061	0.0861982	0.105044	0.0993067	0.103577	0.0911987	0.0892691	0.210347	0.0999636	0.422725	0.366394	0.401233
HEY2 (60g)	ABHD12B;BATF3;BMP6;CACHD1;CALCB;CCND2;CHST8;CNTFR;COCH;CRMP1;DCLK1;DLX1;DTNA;ELMO1;EMID1;EPM2A;FGFR1;FLT4;FOXG1;FOXN4;GALNT13;GNG4;GREB1;HCN2;HES5;HEY2;HMX1;ID3;IGF1R;KCNJ8;KIF5C;LHX1;LIN28B;LRP3;MAF;MAFB;MN1;NFASC;NKX1-2;NPTX1;NRN1;NRTN;OGDHL;POU3F3;RGS17;RIMS2;RRAGD;RUNX1T1;SCNN1D;SLC6A15;SLCO5A1;TMEM108;TMOD1;TMTC1;TUBB2B;TUBB3;WNK3;WNT5A;ZHX1;ZNF536	0.0706317	0.0762085	0.0730241	0.0941321	0.0722847	0.0791018	0.0855165	0.0975469	0.0672226	0.11809	0.0802446	0.0910886	0.0651719	0.0761867	0.101948	0.0701663	0.085732	0.107481	0.0859154	0.0982977	0.108759	0.136511	0.12811	0.100695	0.0866284	0.0745693	0.0966711	0.0646091	0.080835	0.0874274	0.0750725	0.128825	0.097336	0.130612	0.0764148	0.0856265	0.108837	0.115996	0.101802	0.0871969	0.162762	0.0996928	0.391363	0.355666	0.442652
HMGN3 (31g)	AIG1;ALS2;ARFIP2;ATF3;CD2AP;COQ7;DHX40;DUSP1;EGR1;EGR2;FOS;FOSB;FOXP1;GLYR1;HNRNPH3;IFT81;MAGOH;MYO6;NR4A2;PLEKHA4;PPP1R10;PPP1R15A;PTP4A1;SEPT7P2;SIK1;SKP1;TBC1D15;TMEM30A;TMF1;TSG101	0.78903	0.789053	0.83994	0.640219	0.773511	0.782769	0.702412	0.792111	0.727668	0.807327	0.793723	0.787397	0.726471	0.769171	0.816071	0.745276	0.815054	0.776	0.712104	0.651155	0.801338	0.674061	0.782862	0.816273	0.75794	0.841478	0.719235	0.805824	0.667102	0.678102	0.778044	0.671049	0.68224	0.745112	0.779025	0.687181	0.76392	0.645574	0.731283	0.701388	0.598102	0.685826	0.701364	0.695534	0.670865
HMX1 (42g)	ABCA8;ACVR2B;ADAM11;ADAMTS10;COL2A1;COLEC12;ELMOD1;EPHA3;FOXD3;FOXG1;FZD9;GARNL3;GBX2;GPC3;HES5;HEY2;HOXD11;KBTBD8;KCNJ8;KIF26A;LHX1;LIN28B;LRP2;LRRTM4;NGFR;NKX1-2;NPAS1;NPTX2;PCDH10;PKNOX2;POU3F3;SALL1;SDK2;TBX1;TBX20;TWIST1;UNCX;ZDHHC22;ZFPM2;ZIC3;ZNF536	0.0326576	0.0339063	0.0409746	0.0441168	0.0490429	0.0440022	0.0272242	0.0397636	0.0431529	0.0344578	0.0411497	0.0383594	0.0299425	0.0328589	0.0339603	0.0432167	0.0377326	0.03307	0.0320095	0.0330062	0.035443	0.0504077	0.0400827	0.0340601	0.0391286	0.0253585	0.0399043	0.0476731	0.0343187	0.0376082	0.0334939	0.0311389	0.0393217	0.0433427	0.0357	0.0383839	0.0452346	0.0409631	0.039343	0.0302568	0.0443116	0.0369634	0.0860717	0.0648013	0.416369
HNF1A (469g)	A2M;ABCC2;ABR;ACAP1;ACBD5;ACSS1;ACTR3B;ADAMTS17;AFTPH;AGPAT5;AGR3;AHCYL2;AIFM3;AKR1A1;ALDH1B1;ALDOA;AMBP;AMIGO1;ANAPC16;ANG;ANGPT1;ANKH;ANKS4B;ANO4;ANPEP;ANXA13;APBA1;APC;APOA5;APOBEC4;AQP7;ARFGEF2;ARID3A;ARX;ASB8;ASL;ASPA;ASPRV1;ASRGL1;ATE1;ATP11B;ATP2A2;ATP6AP2;ATP7B;ATP8B1;B4GALT4;BAIAP2L2;BANF2;BATF2;BIN1;BNIP3;BTAF1;BTG1;C11orf52;C11orf53;C12orf65;C12orf75;C1orf226;C2CD4A;C2orf16;C2orf70;C2o…	0.497595	0.502135	0.523597	0.48632	0.502897	0.503015	0.476558	0.408805	0.477668	0.460568	0.420366	0.421528	0.469333	0.443728	0.473077	0.447537	0.425676	0.455065	0.483764	0.484566	0.494171	0.562134	0.525791	0.513299	0.494711	0.511709	0.495648	0.519708	0.509901	0.438124	0.507343	0.486338	0.469865	0.464463	0.506184	0.498641	0.414534	0.469833	0.412781	0.499299	0.592602	0.449952	0.518908	0.540626	0.393269
HNF1B (603g)	A4GNT;ABCA10;ABCA13;ACSM3;ACSS1;ACVR1;ADAM10;ADAMTS1;ADAP1;AFTPH;AGR2;AHNAK;AIMP1;AKAP13;AKAP7;AKR1C3;ALB;ALDH1A1;ALDH1L1;ALDH7A1;ALDOB;AMN;AMOTL2;ANG;ANGPTL6;ANKIB1;ANKRD12;ANKRD28;ANLN;ANP32A;ANPEP;ANXA1;ANXA11;ANXA2;ANXA4;APOBEC4;AQP2;ARAP2;ARHGAP26;ARHGAP8;ARHGEF12;ARHGEF3;ARHGEF35;ARHGEF5;ARL14;ARMC3;ARPC1B;ASAH1;ASAP2;ASH1L;ASL;ASS1;ATP13A4;ATP1B1;B3GNT2;BARX2;BCAS1;BCL2L1;BCL2L15;BCL3;BCL6…	0.656802	0.658124	0.689853	0.637888	0.6572	0.625377	0.624177	0.633185	0.62559	0.633732	0.64364	0.636512	0.633777	0.634209	0.636399	0.613589	0.61928	0.631084	0.634318	0.599435	0.631139	0.589473	0.617428	0.649788	0.597348	0.64515	0.632372	0.668113	0.598129	0.60891	0.633329	0.593887	0.597662	0.590931	0.622517	0.596112	0.605649	0.60963	0.594222	0.658128	0.454622	0.621095	0.409527	0.523936	0.382893
HNF4A (1193g)	A1CF;A4GNT;AACS;ABCC2;ABCD3;ABCE1;ABLIM1;ACOX1;ACPP;ACRBP;ACSL1;ACSL5;ACSS1;ACSS2;ACTR3;ACY1;ACY3;ACYP1;ADAMTSL5;ADD1;ADD3;ADIPOR2;ADK;ADM2;AFTPH;AGMAT;AGPAT2;AGR3;AGTR1;AHCYL2;AIFM1;AIFM2;AK1;AK2;AK3;AKAP1;AKAP11;AKNA;AKR1A1;AKR1C4;AKR7A2;AKR7A3;ALAD;ALDH18A1;ALDH2;ALDH5A1;ALDOA;ALDOB;ALG14;ALG5;ALG6;ALKBH7;ALPI;AMBP;AMIGO1;ANG;ANKRD16;ANKS4B;ANO4;ANO9;ANPEP;ANXA13;ANXA7;AP1AR;AP1B1;APBA1;APOA1;…	0.592572	0.605841	0.599842	0.612424	0.584438	0.60212	0.574847	0.486684	0.549535	0.547092	0.492489	0.488911	0.555886	0.526136	0.563143	0.529241	0.528218	0.555915	0.567383	0.565136	0.581271	0.627821	0.6126	0.592931	0.566618	0.580691	0.558885	0.591552	0.598812	0.542519	0.569005	0.56158	0.554008	0.560374	0.570169	0.578359	0.494385	0.568772	0.516758	0.583417	0.637556	0.515057	0.517124	0.57917	0.458148
HNF4G (495g)	ABR;ACE2;ACSL5;ACSM3;ACVR1C;ACY1;ACYP1;ADAMTSL2;ADD3;AGPAT2;AGR2;AHCYL2;AIFM2;AKAP1;AKAP9;AKR7A3;AKR7L;AKT1;ALAD;ALDH2;AMMECR1;ANG;ANGPTL2;ANKS4B;ANO9;ANXA10;ANXA13;AP1AR;ARF3;ARFGEF1;ARFIP1;ARHGAP17;ARHGAP27;ARHGEF16;ARHGEF38;ARHGEF7;ARHGEF9;ARID1B;ARL4A;ARL6IP1;ARMC8;ASAH2B;ASB8;ASB9;ASPA;ASS1;ATP7A;ATP7B;ATP8B1;B3GALT5;BATF2;BCAR1;BCL11B;BDH2;BEND7;BIN1;BIRC2;BLNK;BMP2K;C1orf115;C2orf88;C4BPA;…	0.618986	0.650636	0.615507	0.657586	0.587498	0.622024	0.609943	0.485953	0.58655	0.546734	0.496334	0.484854	0.605132	0.576332	0.606868	0.594733	0.580006	0.571179	0.60065	0.577464	0.61831	0.632069	0.637054	0.593486	0.582712	0.599328	0.600609	0.592271	0.601012	0.590817	0.577895	0.560576	0.572742	0.577364	0.575492	0.585425	0.481953	0.594398	0.551344	0.611889	0.564501	0.559	0.463847	0.6169	0.408979
HOXA1 (15g)	ADAMTS7;DUSP14;EIF4EBP2;GTF2IRD1;HOXA2;LGR6;MFGE8;MYBL1;NKX2-8;SENP8;SHMT2;TLE3;TTC23;TTYH1	0.322305	0.318276	0.328787	0.280383	0.312887	0.335114	0.362098	0.401753	0.383702	0.396598	0.376903	0.3809	0.411967	0.434002	0.415112	0.407064	0.404134	0.397633	0.338987	0.413359	0.398828	0.411189	0.404889	0.355794	0.400114	0.302234	0.348785	0.267266	0.366012	0.467985	0.340667	0.369546	0.392629	0.461058	0.395545	0.433283	0.505553	0.389576	0.453482	0.344335	0.417878	0.470773	0.243735	0.382196	0.511445
HOXA11 (24g)	C1orf198;CRLF1;DENND5B;HAX1;HOTAIR;HOXA10;HOXA11;HOXA13;HOXA4;HOXA5;HOXA6;HOXA9;HOXB3;HOXB7;HOXC10;HOXC11;HOXC6;NFATC1;NR6A1;PLEKHF1;PRDM8;PRX;RALGPS2;STON1	0.306932	0.312282	0.271252	0.202828	0.254972	0.366584	0.170013	0.316478	0.283914	0.389052	0.32918	0.324558	0.32965	0.439023	0.276015	0.228061	0.393677	0.404296	0.27473	0.220631	0.275276	0.265762	0.258375	0.21507	0.304794	0.280199	0.291299	0.258154	0.316312	0.342215	0.26831	0.21671	0.293709	0.29137	0.327197	0.195861	0.365233	0.292739	0.250421	0.366767	0.461188	0.34034	0.152542	0.282323	0.44445
HOXA13 (25g)	AKAP7;CABLES1;CD109;CMYA5;EFNA3;EREG;ETV3;EVI2B;FOXC2;HAS2;HHEX;HOXA10;HOXA11;HOXA13;LAMA4;NPY1R;NR6A1;ONECUT2;PAK4;RALGPS2;SLC30A10;SNCAIP;TMPRSS11D;TNFSF11;ZIC5	0.231985	0.259215	0.22439	0.322141	0.248098	0.249848	0.208554	0.246617	0.265612	0.488713	0.248928	0.239953	0.283536	0.462128	0.291464	0.21866	0.424304	0.481662	0.263865	0.242932	0.264346	0.244924	0.227992	0.246889	0.28058	0.271669	0.305851	0.242487	0.280572	0.263574	0.240566	0.24017	0.308803	0.26029	0.258452	0.260815	0.245663	0.25472	0.293687	0.319981	0.257045	0.361599	0.157587	0.232501	0.298817
HOXA2 (32g)	ADAMTS6;ANKRD1;BMP7;CACNB1;DAAM2;EPHB6;GALNT14;GTF2IRD1;HOXA2;HOXA3;HOXA4;HOXB3;HOXB4;HOXB5;HOXB6;HOXB9;INPPL1;LDB1;MLLT6;PDE2A;PRDM6;PTPRS;SALL4;SHMT2;SLC39A8;SUFU;TLE3;TRPM8;TTYH3;ZC3H3;ZDHHC8;ZNF385A	0.329139	0.329661	0.276381	0.270944	0.322137	0.372071	0.313956	0.459204	0.435093	0.440122	0.470166	0.451951	0.390649	0.453306	0.458878	0.457117	0.437161	0.439287	0.416165	0.398538	0.459187	0.453179	0.423504	0.30232	0.342295	0.296621	0.379344	0.339255	0.385781	0.439287	0.337077	0.369542	0.464963	0.502901	0.37614	0.396307	0.543488	0.422993	0.494351	0.409571	0.413715	0.474954	0.306406	0.404454	0.489255
HOXA4 (74g)	ADAM11;ADAMTS3;AMMECR1L;ASB18;BACH2;BOLL;BTG3;BVES;CHST2;CRLF3;DAB1;DLX4;DUSP9;ERF;FEZ1;FOXB1;FOXJ1;FRAT2;GAS2L3;GJA3;GRIK5;HES5;HMG20B;HMGB2;HOXA13;HOXA2;HOXA4;HOXA5;HOXA6;HOXA9;HOXB3;HOXB4;HOXB5;HOXB6;HOXB7;HOXB9;HOXD9;ICAM5;IFNK;IGF2BP3;INSC;KLF7;LAMA1;MED13;MLLT6;MYT1L;OSR2;PCDH19;PCP4;PLAGL1;RGS2;RGS20;RNF150;ROR2;SAMD12;SHMT2;SIX1;SLC45A1;SLC8A2;SNPH;SOX4;SP9;STAT3;TBX1;TCF24;TNFSF12;ZIC2;Z…	0.269833	0.281555	0.260214	0.197346	0.278948	0.329335	0.23279	0.328457	0.275554	0.320055	0.338238	0.327907	0.283703	0.332968	0.294508	0.298262	0.327915	0.320835	0.311099	0.271963	0.294432	0.292665	0.285646	0.247325	0.284731	0.283671	0.312589	0.278219	0.298463	0.314692	0.280739	0.271204	0.318997	0.309648	0.296523	0.229511	0.344759	0.292433	0.284512	0.312993	0.350928	0.302383	0.25411	0.325526	0.45317
HOXA5 (24g)	CDH23;CNTFR;ELMOD1;HOXA4;HOXA5;HOXA6;HOXA7;HOXA9;HOXB4;HOXB5;HOXB6;HOXB7;LRRTM4;NRG1;PRDM6;RPS27;SIM2;SLC6A15;SNRNP70;TBX1;TBX20;WNT5B;ZDBF2;ZIC3	0.161575	0.223024	0.191007	0.114766	0.180325	0.318304	0.118476	0.296285	0.18961	0.243637	0.311824	0.317099	0.229195	0.256606	0.238225	0.219231	0.281544	0.243657	0.243732	0.16877	0.227781	0.216463	0.219678	0.127168	0.196216	0.210587	0.254505	0.185732	0.219174	0.222368	0.19986	0.148909	0.237718	0.248434	0.215064	0.108363	0.313455	0.221106	0.200017	0.253194	0.269246	0.250738	0.122216	0.243245	0.46458
HOXA6 (524g)	ABL2;ABTB1;ACVR2B;ADAM10;ADAM11;ADAMTS3;ADAMTS6;ADCY2;ADCY5;ADCY6;AGTPBP1;AK4;ALX1;AMOTL2;ANP32E;ANTXR1;APOBEC2;APOLD1;ARHGAP20;ARHGAP29;ARHGEF19;ARL15;ARL4C;ARRDC3;ASB7;ATF3;ATOH8;ATP6V0A4;ATRNL1;ATXN7;AXIN2;BAHCC1;BAMBI;BANP;BBX;BCL6;BCOR;BDNF;BEND6;BMF;BMI1;BMP8B;BMPR1B;BOC;BRD3;BSG;BVES;C11orf95;C1orf53;C6orf62;CACNG4;CARD14;CAV3;CBLB;CBX2;CBX7;CCDC80;CCDC85A;CCDC92;CCNG2;CCNJL;CDC42EP3;CDH12…	0.325857	0.33196	0.333777	0.308789	0.340355	0.335977	0.330342	0.462668	0.338187	0.397875	0.470623	0.459209	0.343922	0.399628	0.3626	0.34286	0.366812	0.389642	0.337071	0.32316	0.351304	0.337832	0.331617	0.317644	0.323116	0.325892	0.328222	0.347911	0.346588	0.355096	0.338808	0.330279	0.355965	0.37015	0.353959	0.328282	0.437901	0.355774	0.380628	0.362251	0.348677	0.394495	0.353062	0.377557	0.461137
HOXA7 (72g)	ADRB1;AKAP5;ALDH1A2;ARRDC4;BMF;BMPR1A;C2;C5orf46;CAMKV;CBX4;CDC25B;CDH23;CIC;CTSB;DACT2;DLX6;EPHA4;FAM84B;FGF13;FOXG1;FREM1;GATA2;GRAMD1A;HMX3;HOXA4;HOXA5;HOXA7;HOXA9;HOXB2;HOXB6;HOXB8;HOXB9;HOXC10;HOXC6;HOXC9;ITGB5;LIFR;LMO4;MLLT3;NCAM2;NDUFA4L2;NRP1;NXPH4;ONECUT1;OSBPL8;PARS2;PKNOX1;PLAGL2;PLCB4;PRDM6;RASGEF1B;RGS20;RPS6;SATB2;SEMA4B;SERPINF1;SLC26A7;SLC38A1;SLITRK5;SP9;STAMBPL1;SULF1;TBX3;TBX6…	0.290786	0.315053	0.323697	0.263336	0.310227	0.374146	0.284042	0.334503	0.288694	0.333861	0.347916	0.334471	0.361494	0.343744	0.312909	0.325827	0.356894	0.345649	0.333965	0.295689	0.31818	0.336741	0.309965	0.272777	0.302356	0.279516	0.337483	0.295307	0.333963	0.346516	0.283898	0.273539	0.327332	0.330333	0.312546	0.279528	0.432446	0.339216	0.354971	0.374112	0.416474	0.305991	0.258828	0.434077	0.437644
HOXA9 (12g)	CSNK1G2;FAM184A;FEZ1;HOXA10;HOXA13;HOXA4;HOXA7;HOXA9;LRGUK;NETO2;TUBE1;YPEL1	0.185263	0.208186	0.279443	0.233169	0.260852	0.436422	0.193303	0.324104	0.225575	0.410518	0.314513	0.322931	0.227956	0.372758	0.196954	0.23096	0.336171	0.387882	0.243875	0.260566	0.210172	0.199071	0.18361	0.337058	0.265241	0.341911	0.291614	0.216122	0.262414	0.272359	0.322501	0.28021	0.259238	0.212363	0.327051	0.248693	0.284764	0.26341	0.214074	0.306039	0.379327	0.337985	0.194384	0.29376	0.482044
HOXB13 (401g)	ABCB7;ABCD3;ABL1;ADNP;AGAP4;AGL;AGPAT3;AGTR1;ALX1;ALX3;AMD1;ANKH;ANKRD45;ANPEP;APBA1;AQP7;ARC;ARHGAP22;ARHGEF7;ARID3A;ARX;ASL;ASPRV1;ASTN2;BAIAP3;BCL11A;BCL2;BEND3;BEND5;BMP6;BMP8A;BMP8B;BMS1P4;BTG1;C1orf61;C2CD2;C9orf40;CA8;CACNA1C;CACNA1H;CALCA;CALY;CAMKK2;CARNS1;CBLN1;CCDC74B;CCND2;CCNE2;CCNJ;CDC14A;CDH11;CDKAL1;CDX1;CDX2;CEACAM5;CEBPA;CELF2;CEPT1;CHD7;CHGA;CHN2;CHRD;CHRFAM7A;CHRM1;CHST13;CNTN…	0.30032	0.32127	0.324226	0.296564	0.315742	0.32739	0.293093	0.275451	0.310128	0.32872	0.276079	0.28034	0.309705	0.297434	0.336132	0.283059	0.296627	0.310989	0.313771	0.311281	0.356149	0.423899	0.39124	0.336251	0.320599	0.334194	0.304301	0.321847	0.323977	0.295501	0.331632	0.317449	0.290586	0.348742	0.338324	0.313652	0.311442	0.321654	0.295694	0.307252	0.485457	0.314775	0.363811	0.417825	0.415899
HOXB2 (33g)	ADPRH;BCL9;C1QTNF1;C1QTNF6;CDH22;CELF4;GFRA3;HGF;HOXA5;HOXB2;HOXB3;HOXB4;HOXB5;HOXB6;KCNK16;KCNK3;KLHL34;LGALS1;MAMDC2;MARCH11;NRCAM;PIPOX;PRKD3;RTL1;SATB1;SKAP1;SLC38A1;SNTG1;SYT4;SYT6;TOX2;ZNF202;ZNF629	0.169868	0.244808	0.154407	0.149691	0.150297	0.231642	0.134897	0.320311	0.235303	0.281585	0.312809	0.307247	0.244559	0.242295	0.271722	0.246653	0.297185	0.277839	0.279097	0.213937	0.252965	0.237416	0.23878	0.157189	0.218172	0.203755	0.298177	0.166482	0.256956	0.252382	0.199336	0.168273	0.263694	0.292242	0.20728	0.156602	0.317056	0.22962	0.239059	0.248386	0.346193	0.249854	0.547212	0.2842	0.284604
HOXB3 (20g)	DRP2;HOXA4;HOXA5;HOXB2;HOXB3;HOXB4;HOXB5;HOXB6;HOXB7;HOXB8;HOXB9;HOXC6;OSR1;OSR2;PRSS23;SKAP1;SNAI1;SPOCK2;TRPM8;UTP23	0.264851	0.353295	0.228888	0.119187	0.240781	0.395178	0.142038	0.493849	0.350747	0.39387	0.523129	0.531869	0.368924	0.387599	0.398695	0.406164	0.403671	0.414492	0.424932	0.282304	0.400814	0.353505	0.340084	0.164597	0.303056	0.26333	0.455658	0.242055	0.304406	0.32917	0.249871	0.179258	0.391095	0.42124	0.293825	0.123713	0.49659	0.315715	0.326134	0.360301	0.623524	0.32656	0.177231	0.405677	0.367039
HOXB4 (23g)	ADCY6;AQP4;CA3;CHST9;CXCL14;HOXA4;HOXA6;HOXB6;HOXB8;IQCJ-SCHIP1;KCNAB1;KIRREL3;LRRN1;NPR3;OSR2;PRSS23;RIMS1;SFTA1P;SLC26A7;SMCR5;SORCS2;SYNPO	0.197417	0.210209	0.170679	0.147703	0.201754	0.217696	0.153258	0.540041	0.206305	0.206021	0.582826	0.551727	0.244715	0.240501	0.243548	0.253275	0.222896	0.203265	0.25024	0.218655	0.230929	0.187335	0.182798	0.175762	0.179438	0.17543	0.274464	0.181493	0.199568	0.222928	0.168221	0.148653	0.251369	0.24232	0.220121	0.152425	0.396262	0.212559	0.240857	0.218705	0.313836	0.231004	0.172659	0.226172	0.223427
HOXB5 (20g)	CNGA1;CSF3R;CTF1;GTSF1;HOXA4;HOXA5;HOXA6;HOXB2;HOXB3;HOXB4;HOXB5;HOXB6;HOXB7;HOXB8;HOXB9;HOXC12;HOXC6;KCNAB1;SETBP1;SLC38A2	0.244988	0.347127	0.215025	0.107201	0.226629	0.357117	0.10977	0.473485	0.308201	0.335513	0.516639	0.499845	0.350819	0.339016	0.342374	0.315031	0.373838	0.337144	0.336584	0.215941	0.338995	0.299966	0.30534	0.133693	0.264861	0.245877	0.352014	0.247011	0.282252	0.329057	0.226821	0.153024	0.324101	0.360449	0.26004	0.109252	0.419111	0.261383	0.271369	0.340046	0.591075	0.327539	0.161905	0.4009	0.399131
HOXB6 (62g)	ACSF2;ADCY5;BACH1;CA3;CCNG2;CIC;CLIC5;COL14A1;CSRP2;FADS1;FGD3;GABPB1;GLIS2;HEG1;HOXA4;HOXA5;HOXA6;HOXB3;HOXB4;HOXB5;HOXB6;HOXB7;HOXB8;HOXB9;IGF2BP3;IQCJ-SCHIP1;ITM2C;LFNG;LPAR1;LRRN1;MATN3;MEIG1;MLLT6;MYO1C;NTN4;OSR1;OSR2;PDGFB;PEMT;PHKG1;PLA2G7;PLCL2;PLSCR4;PPIB;PRDM8;RBMS2;SEMA5A;SETBP1;SKIL;SLC25A37;SLITRK4;SMCR5;SPOCK2;SPTBN2;TGFB2;TIMP3;TMEM105;TRIM27;VGLL3;WNT10A;ZBTB12;ZNF274	0.334483	0.368217	0.308034	0.272524	0.348801	0.396713	0.312815	0.568392	0.362592	0.409157	0.585928	0.582658	0.39486	0.436249	0.42291	0.463051	0.428797	0.417379	0.405059	0.337124	0.401158	0.3462	0.3481	0.292544	0.32862	0.31952	0.411145	0.356158	0.349875	0.389567	0.335189	0.301684	0.398708	0.42096	0.365472	0.305501	0.517398	0.369258	0.444929	0.423784	0.465429	0.403263	0.265807	0.392771	0.393389
HOXB7 (15g)	ADCY6;ANKRD11;FOSB;HOXA4;HOXA5;HOXA6;HOXB3;HOXB4;HOXB5;HOXB6;HOXB7;HOXB9;HOXC6;SP2;SP3	0.458	0.542737	0.432917	0.224058	0.42376	0.583075	0.250437	0.631713	0.466992	0.516948	0.679879	0.679183	0.532093	0.537545	0.558064	0.517177	0.592245	0.507563	0.531768	0.374134	0.557826	0.489663	0.524337	0.316715	0.478936	0.451023	0.545685	0.460289	0.461205	0.488257	0.413103	0.314728	0.4993	0.575969	0.461123	0.284036	0.60401	0.429437	0.441629	0.549128	0.620089	0.500884	0.257039	0.538594	0.587644
HOXB8 (41g)	APOM;AQP4;ATXN7L2;BANP;CA1;CA3;CDH12;CSRP2;DCHS2;DCLK2;DLEC1;EPHB1;ERBB4;FADS1;HOXA5;HOXA6;HOXB3;HOXB4;HOXB5;HOXB6;HOXB7;HOXB8;HOXB9;KCNAB1;LRRN1;MEF2C;MEX3B;MYLK;NOVA1;NPR3;RIMS1;SCMH1;SLC44A5;SMCR5;SMUG1;SOCS1;SULF1;TRIM27;UHRF2;ZNF521;ZNF704	0.234349	0.270962	0.235851	0.172323	0.241031	0.279069	0.186212	0.480395	0.259937	0.240741	0.508406	0.503551	0.277158	0.282098	0.272863	0.314138	0.284862	0.247339	0.279107	0.249969	0.271894	0.262625	0.257991	0.183618	0.260992	0.237408	0.305769	0.245599	0.264568	0.254831	0.221727	0.212034	0.28593	0.288373	0.257476	0.202131	0.364496	0.228996	0.250313	0.268001	0.385134	0.303419	0.214211	0.352737	0.415323
HOXB9 (155g)	ADAM11;ADCY6;ADRA1B;ALDH1A2;ANGPT1;ANKRD13B;ARC;ARID3A;AZIN1;BAHCC1;BARX1;BCL11A;BCOR;BNC2;C1orf61;CBX4;CDC25B;CDH17;CDK2AP1;CGGBP1;CHN1;CHST11;CNTFR;COL2A1;CXXC5;CYP26A1;DIRAS1;DLX1;DLX2;ELAVL2;ELMO1;ELMOD1;EPB41;EPHA3;FAM118A;FAM49A;FAT4;FLRT1;FOXD3;FOXF2;FOXG1;FRAT2;GBX2;GFI1;GIGYF1;GREB1;H1FX;HAND1;HAND2;HIC1;HOXA4;HOXA5;HOXA6;HOXB2;HOXB3;HOXB4;HOXB5;HOXB6;HOXB7;HOXB8;HOXB9;HOXC13;HOXC5;HOXC6…	0.24611	0.267658	0.233418	0.204787	0.248847	0.272277	0.232093	0.31639	0.259938	0.285981	0.319828	0.318115	0.257272	0.271136	0.28886	0.293375	0.291693	0.289699	0.310793	0.265107	0.293666	0.298466	0.299676	0.237806	0.28304	0.242588	0.319585	0.249655	0.281693	0.284579	0.234939	0.235121	0.285505	0.296519	0.253202	0.234295	0.316216	0.281552	0.276115	0.30548	0.388759	0.267737	0.24318	0.318663	0.462917
HOXC10 (74g)	ARHGEF11;BAMBI;BBC3;BLCAP;C19orf12;CCDC92;CHD7;CYP26B1;DAB2;DLEU1;DMBX1;DNAJC22;DOCK8;DPY19L3;DUSP5;ERF;F11;FIBCD1;GATA2;GNG12;GP9;GPA33;HOTAIR;HOXA11;HOXA6;HOXB1;HOXB13;HOXB3;HOXB4;HOXB5;HOXB7;HOXB9;HOXC10;HOXC11;HOXC12;HOXC4;HOXC5;HOXC6;HOXC8;HOXC9;HPGDS;ISL1;KANK4;KLF12;LHX6;LY6G6D;MCTP1;MPPE1;OR51E1;PAPSS2;PDE4DIP;PDK4;PEAK1;PLA1A;PLCB4;POGK;POU2F1;PSEN2;PTP4A3;RASGEF1A;SNAI1;SNX16;SP3;SRL;SR…	0.323131	0.382817	0.338655	0.247342	0.267157	0.323096	0.263717	0.336322	0.299894	0.361324	0.35519	0.349147	0.356688	0.37056	0.337656	0.304063	0.346572	0.359131	0.289303	0.244612	0.350125	0.356968	0.355004	0.272885	0.313825	0.286135	0.258822	0.267805	0.311551	0.329378	0.27632	0.257967	0.301994	0.329084	0.324142	0.261584	0.37433	0.33584	0.292982	0.352374	0.566734	0.329068	0.265539	0.385079	0.377543
HOXC11 (67g)	ACHE;ADCY5;ADCY6;BCL2;C6orf62;CDX1;CHD7;CHRNA7;CIC;CSNK1G2;EFNA3;ERCC1;ERF;FGFR3;FIBCD1;GATA2;H3F3A;HIVEP1;HOTAIR;HOXA11;HOXA5;HOXA6;HOXA7;HOXB13;HOXB3;HOXB4;HOXB5;HOXB7;HOXC10;HOXC11;HOXC12;HOXC4;HOXC5;HOXC6;HOXC8;HOXC9;HOXD1;IVNS1ABP;KIF26B;LEMD1;LGALS7B;LMX1A;MLLT6;NDUFA4L2;NFIA;NOTCH1;NR4A1;NR5A1;NRXN2;ONECUT1;PAX9;PKLR;POU2F1;PSEN2;PTP4A3;RASA2;RCOR2;SALL4;SSTR5;TAC3;TBX3;THOC2;TMEM117;UAP1;…	0.346908	0.37491	0.323707	0.252249	0.261104	0.364969	0.270837	0.349839	0.298839	0.35164	0.382028	0.366532	0.36533	0.366592	0.349369	0.29537	0.365617	0.33958	0.294279	0.260729	0.357977	0.368036	0.369762	0.285663	0.339145	0.301403	0.279415	0.273748	0.338827	0.368302	0.295126	0.270344	0.313121	0.354331	0.348643	0.26068	0.419948	0.32541	0.283333	0.343132	0.572301	0.331564	0.241605	0.340386	0.421507
HOXC12 (256g)	AAAS;ACTN2;ADAMTS17;ADAMTS6;ADAMTSL5;ADCY6;ADORA1;AGTR1;ALPI;ANKRD10;ANKRD13B;ANPEP;AQP7;ARC;ARHGAP22;ARID2;ARID3A;ATG4B;BAHCC1;BARX1;BCL2;BEST1;BLCAP;BMP8A;C1orf61;CA4;CA8;CACNA1H;CACNA2D2;CARNS1;CAST;CBFA2T3;CBX2;CBX4;CCND2;CD4;CD44;CDH4;CDX1;CDYL2;CHD7;CHRD;CHRM1;CITED1;CKM;COL13A1;COL14A1;COL4A2;CPE;CRISPLD1;CSDC2;CYP26A1;DAAM2;DACT1;DDHD1;DDR2;DGCR6;DLEU1;DLGAP1;DLL1;DLL4;DLX1;DLX4;DNMT3B;DO…	0.188881	0.197661	0.192925	0.180534	0.170604	0.190868	0.184253	0.184519	0.183219	0.214599	0.193368	0.192375	0.18995	0.195093	0.230643	0.199319	0.208742	0.20945	0.186567	0.190591	0.246394	0.29289	0.265224	0.198834	0.204295	0.181962	0.1782	0.170954	0.190232	0.21009	0.180433	0.183879	0.201161	0.234561	0.208458	0.201922	0.246873	0.213265	0.202029	0.187	0.43958	0.200454	0.241555	0.249621	0.364959
HOXC13 (20g)	BRSK2;CHD7;COL13A1;EFNA3;FOXD3;GATA2;GBX2;GNAL;HOXC10;HOXC6;HOXC9;HOXD4;KCND2;NGFR;PAX3;POU3F3;SEPHS1;SVEP1;TSPAN18	0.161554	0.212209	0.152145	0.116587	0.149178	0.138356	0.124685	0.133906	0.120663	0.143906	0.165579	0.152467	0.179385	0.188372	0.201497	0.145984	0.175449	0.149689	0.138099	0.11009	0.203029	0.211865	0.209324	0.125341	0.138875	0.11635	0.0983344	0.132295	0.155627	0.16505	0.11635	0.121244	0.168725	0.215516	0.164844	0.131639	0.197325	0.230856	0.140039	0.179673	0.27275	0.136203	0.137876	0.197658	0.369903
HOXC4 (21g)	BCLAF1;CDYL;CHD2;CHD7;DLEU7;DUSP5;HNRNPH1;HOXC10;HOXC12;HOXC4;HOXC5;HOXC6;HOXC8;HOXC9;LMX1A;PCBP2;PTP4A3;REV1;RGS16;SSBP3;THOC2	0.500345	0.559706	0.519244	0.400986	0.401391	0.467647	0.426488	0.455509	0.442341	0.51753	0.470274	0.464151	0.512709	0.506092	0.525697	0.434465	0.486111	0.496309	0.392338	0.384972	0.526989	0.505153	0.529331	0.478683	0.472926	0.432781	0.36106	0.384204	0.405519	0.438747	0.400613	0.374345	0.415812	0.466937	0.443378	0.42411	0.511767	0.45425	0.420555	0.461456	0.715172	0.460605	0.381531	0.480099	0.516454
HOXC5 (71g)	ACHE;ACSM3;ADCY6;ANGPT1;BARX1;BCL2;BLNK;C6orf52;CHD7;CHRNA7;COL27A1;DLL4;DNAJC22;EFCAB5;ENAM;ENPP1;FBLN1;FGFR3;FOXP2;FRAT2;GNAO1;GTDC1;H3F3A;HERC1;HOXA4;HOXA6;HOXB13;HOXB3;HOXB4;HOXB7;HOXC10;HOXC11;HOXC12;HOXC4;HOXC5;HOXC6;HOXC8;HOXC9;ICK;IYD;LPAR6;LRRC7;MATN2;MEIS2;NAP1L1;NDUFA4L2;NFIA;NID2;NOTCH1;NRARP;NRXN2;NTN4;PAX9;PLA1A;PLCXD2;POU2F1;PPP1R1B;PSMG4;RANBP10;RNF152;RSRC1;SHOX2;SMUG1;ST6GALNAC2…	0.371997	0.430972	0.373289	0.278231	0.286589	0.358386	0.301458	0.355487	0.323234	0.328599	0.383707	0.389421	0.374437	0.354347	0.375036	0.321834	0.333847	0.330015	0.314015	0.292291	0.384672	0.414485	0.401208	0.346952	0.337004	0.365883	0.335512	0.287693	0.326269	0.35	0.343241	0.271308	0.321108	0.346917	0.384143	0.285696	0.362026	0.313304	0.270107	0.360221	0.508867	0.329035	0.271619	0.355947	0.380935
HOXC6 (34g)	ALDH1A2;CHD7;DLEU7;FGFR3;FIBCD1;FST;GATA2;GFI1;HOTAIR;HOXA6;HOXB13;HOXB3;HOXB5;HOXB7;HOXB9;HOXC11;HOXC4;HOXC6;HOXC8;HOXC9;KRT20;MIDN;NALCN;OR51E2;PAX9;PLCXD2;POU2F1;RNF152;SIX1;SLAMF8;TLE3;ZFHX4;ZIC2;ZNF507	0.287276	0.312475	0.259442	0.163002	0.225092	0.273371	0.191473	0.305234	0.248874	0.297198	0.331314	0.325079	0.305901	0.325535	0.327116	0.279637	0.321457	0.290047	0.221892	0.18393	0.331186	0.358715	0.340613	0.201118	0.291373	0.230292	0.219782	0.222978	0.243566	0.294833	0.210398	0.190919	0.242018	0.319707	0.263244	0.177829	0.328086	0.264026	0.245062	0.357135	0.565933	0.255204	0.187892	0.391528	0.412086
HOXC8 (157g)	ABHD2;ABL1;ACHE;ACTG1;ADCY6;ANK3;AQP3;ARHGEF11;ARID3A;BAMBI;BCL7A;BMP7;CACNB3;CBX4;CHD7;CLCC1;COL27A1;CTNNB1;CXXC5;DAB2;DDHD1;DDX6;DLL4;DMBX1;DNAJC22;DRP2;DUSP5;E2F3;EFNA2;EFNA3;EGR1;EN2;EPB41L4A;EPHA7;EPPK1;EYA4;FAM131B;FAM189A1;FAM53B;FBXL3;FGFR3;FGFRL1;FIBCD1;FLNA;FLNC;FOXH1;FRAT2;FURIN;GATA2;GBF1;GNG8;GRIN2C;GTF2IRD1;H1FX;H3F3B;HDAC7;HES1;HHEX;HIVEP1;HMX3;HOXA6;HOXB13;HOXB3;HOXB4;HOXB5;HOXB7;…	0.41879	0.429487	0.380901	0.341422	0.360033	0.410488	0.387627	0.412363	0.393436	0.423832	0.420814	0.41915	0.436709	0.436901	0.458481	0.408933	0.436382	0.427918	0.386689	0.363926	0.466674	0.477913	0.468506	0.393363	0.387121	0.356014	0.34349	0.366974	0.398766	0.437449	0.353924	0.351329	0.375313	0.458288	0.398895	0.388742	0.462295	0.427403	0.413415	0.438406	0.548771	0.40818	0.344324	0.435357	0.482407
HOXC9 (26g)	ANO4;ASZ1;BMP8A;DAB2;HOXA5;HOXA6;HOXB3;HOXB5;HOXB7;HOXC10;HOXC11;HOXC4;HOXC5;HOXC6;HOXC8;MYO7B;NOBOX;PAX9;RGS8;SATB2;SEMA3F;TPM1;UAP1;ZFHX4;ZNF644	0.32028	0.36422	0.276823	0.16674	0.212305	0.319757	0.182538	0.327345	0.270292	0.302762	0.357939	0.348541	0.355044	0.338849	0.344221	0.261237	0.328362	0.303029	0.24779	0.195527	0.345664	0.356922	0.341626	0.208482	0.263004	0.227583	0.228729	0.220293	0.269451	0.302141	0.208646	0.168281	0.251323	0.33092	0.284412	0.185304	0.378655	0.287522	0.210052	0.318245	0.53908	0.280998	0.153371	0.391379	0.374496
HOXD1 (35g)	ANK2;ANO4;ARID3A;BEND4;CA4;CELF2;CHD7;ELAVL2;FAP;FOXD3;HOTAIR;HOXA7;HOXC11;HOXC12;HOXC4;HOXC9;HOXD10;HOXD8;LHX1;LMX1A;NDUFA4L2;NID2;NR4A3;NXPH4;ONECUT1;PAX3;PKNOX2;PLCB2;PPM1E;SATB2;SLITRK5;SP9;SULF1;WNT3	0.092062	0.100685	0.103933	0.0607889	0.0607418	0.0899749	0.0646057	0.0809687	0.055635	0.0778666	0.0891974	0.0844322	0.0873518	0.0984646	0.105007	0.0884572	0.113353	0.0798162	0.0621515	0.0509307	0.0980484	0.115894	0.111013	0.0810748	0.0984234	0.0700542	0.0622359	0.0564282	0.0784399	0.101243	0.0690843	0.0686229	0.0708376	0.104718	0.0873734	0.060353	0.122049	0.0812004	0.0650946	0.0794412	0.402124	0.0787697	0.109874	0.169126	0.322071
HOXD10 (124g)	ABCC2;ACTN2;ACVR2B;ADAM11;ADAMTS3;ANKRD13B;ARC;ARID3A;ATRNL1;BARX1;BCL2;BNC2;BVES;C1orf61;CAMKV;CAV3;CCND2;CD4;CDKN2C;CHAD;CHSY1;CNTFR;COL2A1;CRISPLD1;CRTAC1;DCLK2;DMTF1;ELAVL2;ELMOD1;EMILIN3;EPHA3;FEZ1;FOXB1;FOXD3;FOXG1;FZD10;GBX2;GLIPR2;GREB1;HAND2;HDAC8;HES5;HEY1;HIC1;HOXA11;HOXB13;HOXB9;HOXC12;HOXC4;HOXC9;HOXD10;HOXD11;HOXD4;HOXD8;HOXD9;HSPA12A;ID3;IGDCC3;IGF2BP1;KCNB2;KCND2;KCNJ8;KIF26A;LAMA…	0.103894	0.106795	0.123026	0.103467	0.102868	0.108436	0.107726	0.116046	0.103128	0.118718	0.115116	0.116871	0.104856	0.114922	0.114593	0.112998	0.111507	0.110832	0.106614	0.103185	0.119475	0.126008	0.12273	0.113708	0.122507	0.105604	0.104996	0.0984263	0.114196	0.120924	0.112182	0.112898	0.114023	0.121319	0.107939	0.108608	0.133205	0.124001	0.104678	0.10539	0.267546	0.147771	0.155976	0.167266	0.408332
HOXD11 (65g)	ADAMTS10;AGTR1;ARID3A;BACH2;BAHCC1;BARX1;BCL11A;BEND4;CHD7;CHRD;CHST8;DACT1;DLL1;DLL4;EBF3;EMILIN3;FIBCD1;FOXD3;FZD9;GBX2;GDNF;GFI1;GNAO1;HAND1;HOXA7;HOXB13;HOXB9;HOXC12;HOXC6;HOXC9;HOXD13;HOXD9;KCNB2;KCND2;KDM4B;KRT20;LHX1;LMX1A;MEX3B;MSX1;NRXN2;NXPH4;ONECUT1;PKNOX2;POU3F3;SALL1;SAMD14;SFMBT2;SH3PXD2A;SHOX2;SP9;SULF1;SYN2;TBX1;TGFBI;TLE3;TRPC1;UNCX;WNT5A;WNT9A;ZFHX4;ZIC2;ZIC3;ZIC5	0.0887497	0.0930718	0.0879591	0.0660056	0.0888851	0.0993444	0.0867886	0.098757	0.0847038	0.106063	0.103137	0.0965737	0.0900651	0.101129	0.117075	0.112296	0.110298	0.105569	0.0909499	0.0941809	0.131292	0.200694	0.160516	0.0872659	0.117201	0.0878565	0.104859	0.0853409	0.100755	0.118162	0.0842233	0.0837269	0.102463	0.136191	0.0990121	0.0937936	0.126656	0.111728	0.107547	0.128966	0.341901	0.115776	0.153877	0.254586	0.3866
HOXD13 (183g)	AAAS;ADAMTS10;ADAMTS3;ALKBH5;ALPI;ALX1;ANK2;ANPEP;ARHGAP22;ARID3A;ARX;ATP11C;BARX1;BMP8A;C11orf95;C14orf28;C1orf61;CACNA2D3;CAMKV;CAV3;CDH17;CEBPA;CELF2;CENPV;CITED1;CNTFR;COL13A1;COL2A1;CORO6;CSRP2;DCLK2;DDR2;DHX33;DLK2;DLX1;DLX2;DLX4;DLX6;DMTF1;DNMT3B;DRP2;EBAG9;EHF;ELAVL2;ELMOD1;EMX1;EPHA3;ESRP1;FABP1;FAM189A1;FAM84B;FBN1;FEZ1;FGL1;FLRT1;FMN1;FNDC5;FOXB1;FOXD3;FOXG1;FZD9;GBX2;GCNT1;GNG8;GPR50;…	0.136837	0.156436	0.172221	0.138531	0.149082	0.155022	0.140812	0.167024	0.128499	0.143489	0.172258	0.167255	0.140132	0.129172	0.152301	0.155482	0.136006	0.141713	0.163987	0.145917	0.161229	0.177722	0.174925	0.141879	0.158579	0.146562	0.188768	0.137518	0.172253	0.142846	0.134222	0.138716	0.148756	0.155968	0.140768	0.136251	0.160144	0.144261	0.132573	0.144066	0.314382	0.140099	0.165723	0.193757	0.372502
HOXD4 (13g)	ADAM11;BEND4;C1orf61;CHST2;FOXD3;FOXG1;HOXD4;KCND2;LHX1;PPM1D;SLITRK5;TBX2;WNT5A	0.0726763	0.0548492	0.0728981	0.0616314	0.0585784	0.0484262	0.062091	0.0481304	0.0415119	0.0737538	0.0543052	0.0481621	0.0501904	0.0554936	0.0539777	0.0611983	0.0751906	0.0857706	0.0518279	0.049414	0.0544531	0.0599517	0.0501218	0.0474173	0.0452358	0.0578653	0.0467042	0.057897	0.0608391	0.0619114	0.0555887	0.046625	0.101437	0.0651651	0.0649697	0.0585361	0.063158	0.0718364	0.0458274	0.0543369	0.0734475	0.0677005	0.0741236	0.219297	0.333094
HOXD8 (34g)	ADAM11;ARHGEF6;BAHCC1;C11orf95;C1orf61;CORO6;DDR2;EDA;EPHA6;FLRT1;GATA2;GNG8;GPR50;GREB1;HES5;IGF2BP1;LAMA1;LIN28B;MSX1;NPAS1;POU3F2;PPP4R4;PRKG1;PRMT6;SALL1;SHOX2;SP9;STXBP5L;SULF1;SYT1;TCF24;UNCX;ZNF536	0.0700547	0.075261	0.0690179	0.0695595	0.0893944	0.0606001	0.0710531	0.0915751	0.0517235	0.0642501	0.089263	0.0851279	0.0594016	0.0760775	0.0664854	0.0658266	0.0700789	0.0641976	0.0869731	0.0749942	0.0820619	0.0854553	0.0823489	0.0690259	0.0770759	0.0644219	0.0812515	0.0872177	0.0881393	0.0887537	0.0660752	0.0746809	0.127573	0.0713987	0.0738543	0.0730701	0.0831937	0.0973271	0.0742828	0.0764029	0.241895	0.0698162	0.111398	0.146577	0.422293
HOXD9 (67g)	ADAM11;ARID3A;BAHCC1;BARX1;BCOR;BMP8A;BNC2;BOC;BRSK2;CACNA1H;CACNB2;CELF4;CHRFAM7A;CHST8;COL2A1;DIRAS1;DLL4;DSCAML1;EPHA3;ESRRG;FLRT1;FOXG1;FZD9;GATA2;GBX2;GDF11;GPR137C;GRIK2;HEY1;HOXD10;HOXD11;HOXD8;HOXD9;IGF2BP1;KCNC1;KCNJ8;KIF26A;LIN28B;MAGEA10;MEX3B;MSX1;NDUFA4L2;NID2;NKX2-2;NPAS1;NPTX1;NR4A3;NRXN2;NXPH4;PCDH10;PKNOX2;RBM20;REEP2;RIMS2;RPRM;SALL1;SCRT1;SDK2;SH3PXD2A;SP9;TBX20;TET1;TMTC1;UNCX…	0.0620703	0.0641249	0.0666077	0.0642399	0.0746207	0.0719819	0.0586316	0.0679538	0.0555009	0.0668182	0.0760818	0.0682197	0.0589304	0.0733044	0.0582055	0.0686017	0.0644237	0.0704078	0.0652174	0.0594859	0.0680195	0.0988046	0.0893274	0.0644422	0.0739851	0.0677104	0.0645448	0.0702148	0.0728361	0.0830927	0.0669978	0.0622387	0.0884423	0.0752409	0.0736884	0.0645048	0.0873611	0.0821245	0.0768724	0.0664352	0.233742	0.0605948	0.269008	0.179118	0.420628
IRF1 (740g)	ABI3BP;ACACB;ACSL5;ACTA2;ACTBL2;ACTC1;ADAM10;ADAM28;ADAMTSL4;ADAP1;ADAR;AFAP1L2;AFF4;AGAP4;AGAP5;AGAP6;AGBL2;AGR3;AHNAK;AHR;AIF1L;AKAP12;AKAP8L;AKNA;ALDH1A1;ALDH3B1;ALS2CL;AMOTL2;ANKFY1;ANKS1A;ANXA1;ANXA2;ANXA2P2;ANXA3;ANXA4;AP1S3;APOBEC2;APOBEC3B;APOBEC3D;APOBEC4;APOL1;APOL3;APOL4;ARAP2;ARHGAP24;ARHGAP26;ARHGAP42;ARHGEF16;ARHGEF38;ARID5B;ARL4A;ARMC4;ARPC1B;ATG13;ATL1;ATP10B;ATP1B1;AVPI1;B2M;BACE…	0.620629	0.640892	0.648268	0.569561	0.610106	0.601256	0.620413	0.618885	0.632145	0.618311	0.631777	0.61309	0.638792	0.646998	0.622602	0.636603	0.617865	0.615541	0.636622	0.596977	0.604651	0.54221	0.571746	0.604228	0.571993	0.642378	0.608528	0.644118	0.5738	0.630568	0.664183	0.614747	0.573635	0.589882	0.609093	0.576807	0.616168	0.598811	0.602795	0.607574	0.393499	0.616513	0.376727	0.540383	0.360027
IRF2 (231g)	ABCC5;ACSL5;ACVR1C;AFF1;AFTPH;AGBL2;ALDH1A1;ANXA1;APOBEC3D;APOL1;APOL2;APOL6;ARFIP1;ARHGAP18;ARHGAP21;ARHGEF35;ATP11C;ATP1B1;BANK1;BMP2;BNIP3L;C11orf53;C11orf74;C12orf75;C1GALT1C1;C1orf116;C1orf61;C8orf37;CASP3;CASP7;CBWD6;CC2D2A;CCDC160;CD300A;CD47;CDC14C;CDC42EP4;CDH26;CDKL5;CELF1;CFLAR;CHIC2;CHMP2B;CIITA;CLCN4;COBL;COL25A1;CPT1A;CTSB;DDO;DDR1;DENND2D;DHX58;DNAJC1;DPCD;DTX3L;DYNLT1;EIF4E;ELN;EM…	0.590734	0.584655	0.616889	0.588472	0.63076	0.609715	0.60634	0.532217	0.585281	0.567527	0.540473	0.525808	0.589942	0.591055	0.567529	0.589766	0.577703	0.575733	0.618129	0.569042	0.556558	0.529702	0.531988	0.567804	0.532625	0.605642	0.597387	0.651779	0.598911	0.584185	0.623205	0.595078	0.574671	0.55329	0.579042	0.53638	0.540025	0.594995	0.563027	0.619314	0.410709	0.576172	0.507302	0.544254	0.382407
IRF3 (86g)	ABCA7;ABCD1;ABTB2;AGPAT1;ALDH4A1;ALG12;AP2A1;ARRDC4;ATG2A;BAHD1;C20orf194;CAMTA1;CCNB2;CIC;CKS1B;CLDN9;CNP;CRISPLD2;CRY2;DBP;DCAF7;DCN;DLG4;DMBX1;DMPK;EHD4;ERF;FDXR;G3BP1;GCA;GPRIN2;H2AFX;H3F3B;HAPLN3;HIST1H2AG;HIST1H2AJ;HOXA3;IER5L;IFI27;IGF1;IRF7;ISG15;KDM6B;KIF18B;KPNA2;LAPTM4A;LDB1;LGR6;LMO2;MAP3K14;MKNK2;MYH14;MYH15;MYLPF;NDUFS8;NFYA;NFYC;NUBP2;OPA3;P4HB;PCNA;PGP;PKP4;PPP2R5B;PRMT1;PRR12;RBM…	0.541276	0.535042	0.521357	0.505491	0.538105	0.539926	0.583125	0.546073	0.581186	0.539454	0.543696	0.538889	0.581319	0.593204	0.548937	0.573251	0.580912	0.548669	0.587872	0.596145	0.540226	0.578454	0.526252	0.539839	0.537373	0.523344	0.534074	0.553861	0.567859	0.62871	0.575833	0.620861	0.606829	0.60136	0.580897	0.587174	0.633477	0.606792	0.623662	0.600401	0.593165	0.563423	0.462445	0.563423	0.576863
IRF5 (14g)	ARSJ;B2M;BID;DUSP5;IRF5;ITGB8;LRRK1;MET;NPTN;NRF1;PLEKHO2;PTPN18;RHBDF2;SPG21	0.619836	0.633481	0.630833	0.669283	0.460836	0.574141	0.634889	0.674933	0.673324	0.690124	0.643998	0.65933	0.641408	0.612934	0.669842	0.645773	0.660709	0.676645	0.659144	0.661582	0.65082	0.568069	0.617045	0.639142	0.660061	0.578271	0.587017	0.499561	0.606033	0.65651	0.606641	0.637091	0.644429	0.637091	0.602595	0.642943	0.666389	0.718116	0.680432	0.657324	0.780483	0.730011	0.438529	0.607093	0.461219
IRF6 (107g)	ADAM15;AFAP1L2;AFTPH;AGPAT3;ALDOB;ARHGEF2;ARHGEF37;ARHGEF5;ATP1B1;ATXN7L3;B2M;BATF2;CBWD5;CCL5;CDC42SE1;CLIP2;CMIP;CPEB4;CTBP2;CXCL10;DCAF10;DEDD;DEF6;DENND2D;DGKH;E2F3;ELF1;ELF4;FAM126B;FAM53B;FAM84B;FAS;FGFRL1;FOXP1;FRYL;GCH1;GRK5;GSDMD;H3F3B;HLA-B;HOXC6;HOXC8;IFI27;IFI44L;IFI6;IFIH1;IGSF8;IL22RA1;IRF6;IRF9;ISG15;ISG20;ITPKA;ITSN2;KANK4;KCNK6;LGALS9;LRP5L;LRRC8B;MAPKAPK2;MIA2;NINJ1;NLRC5;NUAK1;…	0.615202	0.651272	0.608698	0.59265	0.566227	0.626235	0.63007	0.52645	0.612855	0.572676	0.530874	0.515574	0.644593	0.643005	0.60318	0.563374	0.620137	0.604374	0.620917	0.594007	0.593997	0.603329	0.589119	0.582271	0.55604	0.592592	0.563031	0.576051	0.594825	0.669399	0.613074	0.663113	0.557711	0.605526	0.573739	0.60185	0.548085	0.620974	0.612541	0.623993	0.615649	0.593512	0.516866	0.595902	0.450508
IRF8 (229g)	A4GNT;ABCA1;ABR;ACACA;ACPP;ACSS1;ACY3;ADAMTSL4;ADRB1;AKR1B10;ANKHD1;ARHGAP6;ART3;ASB8;ASCL2;ASNSD1;ATP6V0A1;ATP8B1;BARX2;BCAS1;BCL11B;BRCA1;BTG1;C11orf53;C1orf21;CACNA1A;CAND2;CAPN5;CAPN6;CASK;CASP7;CASZ1;CBX4;CDC42EP4;CDC42EP5;CDCA7;CDHR2;CDK12;CDKN2AIP;CELF1;CEPT1;CHST2;CLDN18;CLDN2;CLINT1;CLK4;CMBL;CNOT6;COL27A1;COL5A3;CRLF1;CSTF2T;CXorf56;DBF4;DLEU2;DLX5;DNAJC25;DNM2;DSC3;DUSP16;DYRK2;DZIP1L;…	0.593745	0.599615	0.586807	0.558485	0.567704	0.572724	0.555296	0.505935	0.513437	0.519078	0.510213	0.505786	0.550309	0.502562	0.540044	0.496521	0.496254	0.536484	0.586543	0.565961	0.562537	0.589119	0.591142	0.607865	0.587401	0.579037	0.602314	0.557345	0.578254	0.51607	0.549595	0.515574	0.527581	0.519353	0.557991	0.550682	0.519082	0.551232	0.482996	0.534478	0.433952	0.50635	0.429742	0.508242	0.462868
IRF9 (506g)	ABCA13;ABI1;ABO;ACSL5;ACTN2;ADAM10;ADAM28;ADAR;ADCY4;ADD1;ADD3;ADM;AFAP1L2;AFF1;AGBL2;AGR3;AGTRAP;AHNAK;AIM2;ALG1L;ALOX12P2;ALPK1;ANAPC10;ANKFN1;ANKS1A;ANXA1;AP1AR;AP3M2;ARHGAP12;ARHGAP25;ARHGEF5;ARL6IP1;ARSJ;ART3;ATAD1;ATP1B1;ATP8B1;AVPI1;B2M;B4GALT4;BAIAP2L1;BANK1;BCL2L2;BDH2;BIN3;BLNK;BLZF1;BMP2K;BMPR1A;BMS1P4;BRMS1L;BSCL2;BST2;BTBD9;C10orf55;C11orf52;C12orf74;C19orf66;C20orf96;C4orf19;C4orf33…	0.539867	0.579893	0.561881	0.514891	0.535694	0.535994	0.540945	0.473181	0.564542	0.524242	0.489918	0.465463	0.577892	0.593482	0.517541	0.549505	0.554559	0.537251	0.558918	0.519743	0.500539	0.456405	0.464399	0.494939	0.45401	0.569176	0.533407	0.573522	0.500853	0.595151	0.599449	0.554234	0.49954	0.498283	0.537041	0.500866	0.493922	0.532619	0.539146	0.543763	0.431578	0.553718	0.428146	0.51707	0.350503
ISL1 (154g)	ACTG1;ADAMTS6;ADCY5;ADNP;AGTR1;ALKBH5;ANP32A;ANPEP;APOLD1;AQP3;ARHGAP6;ARHGAP9;ARID3A;BAZ2B;BBX;BCL2;C1QTNF1;CA8;CANT1;CBFA2T2;CBX4;CCNE1;CDKN1C;CDX1;CHD7;CHRM1;CKM;CXCR4;DAAM1;DACH1;DUSP7;EFNA2;EFNA3;ELMO2;EPHA7;EPHB3;ETV4;FAM131B;FAP;FBLN1;FBXO11;FGFR3;FGFRL1;FLRT1;FRMD5;FRZB;FST;GABBR1;GADD45B;GEM;GFI1;GJA1;GLI2;GLS;GNG8;GPA33;GRIN2C;GTF2IRD1;H1FX;HES6;HMGB3;HOXA4;HOXA6;HOXB13;HOXB5;HOXB9;HOXC…	0.343344	0.332941	0.329052	0.3063	0.329246	0.339066	0.346392	0.385715	0.313906	0.381094	0.388885	0.386375	0.360396	0.352058	0.363347	0.341685	0.356064	0.376898	0.344308	0.319453	0.382894	0.437797	0.404119	0.337387	0.364209	0.317586	0.328088	0.324898	0.375011	0.361075	0.302975	0.312565	0.357168	0.376114	0.332286	0.339246	0.372798	0.365285	0.376849	0.365117	0.525137	0.362202	0.311929	0.389259	0.434421
JDP2 (166g)	ABLIM3;AHNAK;AHNAK2;ANXA1;ANXA10;ARAP3;ARHGAP23;ARHGAP42;ARL14;ARNTL;BAG3;BARX2;BCL3;BCL9L;BMP1;C16orf74;C1orf116;C8orf44;CALM1;CAPN2;CAST;CCDC120;CDC42EP1;CDC42EP3;CELF1;CGN;CHAC1;CHMP4B;CLCF1;CLDN4;CLIP4;COL12A1;COL7A1;CRABP2;CSNK1D;DTNA;EEF1A2;EGFEM1P;EMP1;EMP3;EPB41L1;EPHA1;EPHA2;EREG;ETS1;F3;FAM129B;FCHSD1;FHL2;FHL3;FOSL1;FOSL2;FOXA1;GJB3;GPR87;GPRC5A;GPRC5D;GRB7;GRPR;H3F3B;HIVEP3;HNF1B;HOXA…	0.618181	0.602906	0.581588	0.637061	0.628059	0.623399	0.638192	0.633977	0.62129	0.650424	0.621793	0.620206	0.630523	0.651781	0.658148	0.67497	0.693192	0.664313	0.653583	0.616428	0.624704	0.561428	0.589131	0.597598	0.542253	0.565096	0.598066	0.651689	0.599027	0.651185	0.58921	0.575983	0.601773	0.665757	0.595009	0.642686	0.643869	0.660999	0.718519	0.672886	0.418805	0.622866	0.372362	0.458923	0.380858
JUN (25g)	ANK3;ATF3;CABP7;CCNL1;CDC5L;DLG4;DUSP1;DYNLT1;EGR1;FAM129A;FAM135A;FOSB;FRAT2;HIST1H1C;JUN;KANK1;KLF11;MSL3;NTS;PPP1R15A;TSPAN6;UST;WARS2;ZFP36;ZNF644	0.652272	0.672551	0.704376	0.470226	0.628206	0.674947	0.567655	0.624986	0.570271	0.647812	0.619122	0.608823	0.587824	0.621636	0.649455	0.58891	0.629077	0.640673	0.596268	0.528381	0.652731	0.553054	0.641706	0.677126	0.618394	0.708808	0.602561	0.653876	0.527559	0.502447	0.597997	0.575473	0.495649	0.597172	0.63834	0.550951	0.647554	0.526053	0.573668	0.59576	0.510003	0.510097	0.476043	0.635233	0.587698
JUNB (130g)	ABHD2;ACVRL1;ADD3;AHNAK2;AIM2;AKAP3;ATF3;ATG9B;AXL;BAG3;BCL10;BCL3;BHLHE40;BIRC2;BMP1;C1orf21;CA9;CALHM3;CAMK2N1;CASZ1;CD109;CDKN1A;CNKSR2;CSRNP1;CTTNBP2NL;DNMBP;DUSP1;DUSP5;DUSP9;EFNA1;EGR2;EMP1;EMP2;EMP3;ETS2;ETV3;F11R;FAM129B;FHL3;FOSB;GAL;GAS2L3;GEM;GPR1;HBEGF;HNRNPF;HRH1;ICK;IRS2;ITGA3;ITGBL1;JARID2;JUNB;KIF24;KLF4;KRT16;KRT18;LDLR;LGALS3;LMNA;LSP1;MANBAL;MAPRE3;MBOAT1;MIDN;MTMR2;NDRG1;NFKBI…	0.549403	0.542442	0.568964	0.524777	0.555376	0.579598	0.528742	0.480389	0.517844	0.586748	0.486544	0.465835	0.528306	0.542417	0.590757	0.517474	0.627171	0.596471	0.55333	0.484604	0.561396	0.517879	0.558419	0.542336	0.451574	0.544156	0.474981	0.612518	0.524679	0.525746	0.543489	0.483811	0.462801	0.594802	0.520106	0.518878	0.522668	0.558569	0.595474	0.547596	0.488184	0.496649	0.436938	0.506092	0.415388
JUND (24g)	ACTL8;ATP6V0C;CHST6;DDO;EGFL7;ELL3;ENTPD2;FBLN1;FBXW9;GATA5;GMPPB;ILVBL;JUND;MCM3AP;MED26;NDUFB7;NR2F6;ORAI3;PIK3R2;RNF122;SLC45A4;SYS1-DBNDD2;TBL3;WIZ	0.463481	0.421905	0.40893	0.508392	0.44749	0.470808	0.445051	0.448672	0.45725	0.46391	0.452207	0.457808	0.41361	0.401866	0.460084	0.385987	0.437804	0.455026	0.491436	0.486874	0.464302	0.517382	0.466641	0.475497	0.410822	0.483797	0.409634	0.514468	0.44897	0.449136	0.540864	0.552507	0.45814	0.514062	0.512316	0.471704	0.40326	0.541565	0.506159	0.434461	0.535225	0.42276	0.402856	0.472909	0.507336
KLF10 (61g)	AGRN;AHNAK2;BCL11B;BEGAIN;BLVRB;BMP4;CARD11;CCDC12;CORO1C;CRABP2;EFNA3;EFNB3;EMP2;ERF;FOSB;FXYD1;GBF1;GGNBP2;HOXB5;ITPRIP;JMJD1C;JUNB;KLF8;LMNA;LRRC4C;LSP1;LZTS2;MAP3K11;MARK2;MYH9;NFE2L1;NR2F2;NTF4;NYNRIN;OVOL1;PCGF2;PIM1;PLCB3;POLD4;PPP1R13L;PRKCD;RARA;RARG;RELB;S100A10;SEMA4G;SH2B3;SKAP2;SPRY2;STAT6;TAGLN2;TEAD3;THRA;TMEM105;TMEM92;TMUB2;TNNT1;TRIP10;VCL;VPS26A	0.566724	0.575667	0.528588	0.536017	0.574771	0.606491	0.559725	0.543725	0.554683	0.559489	0.544398	0.531951	0.583443	0.6197	0.584737	0.644554	0.633675	0.582073	0.646836	0.562033	0.576372	0.541665	0.584313	0.554492	0.519795	0.518827	0.564048	0.612097	0.586743	0.612477	0.539958	0.53756	0.576412	0.602188	0.534268	0.567133	0.595337	0.626744	0.631827	0.625604	0.526581	0.551452	0.395393	0.480715	0.47406
KLF11 (316g)	ABTB1;ACER2;ACTN2;ACVR1B;AGAP2;AGBL5;AK7;AKIRIN1;ANKRD33B;ANXA1;AP3M2;ARHGAP18;ARL6;ARL8B;ARMC2;ASXL1;ATL3;ATXN1;ATXN1L;B3GAT1;B9D2;BAMBI;BANP;BARD1;BBC3;BBS12;BBS9;BCAM;BEND3;BIN3;BRD3;BRI3;BRMS1L;BTBD3;BTF3L4;C16orf71;C17orf82;C1QTNF5;C2orf81;C5orf49;C6orf62;C9orf24;CA5B;CABLES1;CABYR;CAMSAP1;CARHSP1;CBX5;CCDC102A;CCDC107;CCDC114;CCNH;CDK14;CDK19;CDKN1A;CDKN2C;CDON;CENPF;CEP170;CEP170P1;CEP55;C…	0.499841	0.496842	0.55465	0.457911	0.583676	0.573614	0.496984	0.530499	0.527705	0.573882	0.525387	0.52948	0.491865	0.556007	0.505653	0.470307	0.524643	0.552345	0.470496	0.471171	0.482181	0.443912	0.458916	0.513063	0.442342	0.51577	0.436643	0.600673	0.453813	0.51066	0.524879	0.542024	0.456167	0.494428	0.524722	0.463814	0.517707	0.496559	0.51422	0.54265	0.449297	0.485287	0.464213	0.497565	0.504352
KLF13 (49g)	ACSS2;ACTB;ADCY6;ARHGDIG;ARHGEF19;ATP1A1;BAHD1;BCAR1;CANT1;CDC42EP2;CDK6;CEPT1;CNOT3;CTDSP1;DNLZ;ESRRA;FIBCD1;FZD5;GRIN1;HSP90AB1;JUP;KDELR1;KLF13;LFNG;MMP15;MYO18A;NR2F6;NUP210;ONECUT3;PAK6;PLAUR;PLEKHG3;RTN4R;SEMA3B;SHC1;SLC22A18;SLC45A3;SNTB2;SPRED1;SULT2B1;TMEM63B;TTYH3;VASP;ZBTB7A;ZDHHC5;ZNF524;ZNF628;ZNF710;ZNF865	0.630596	0.62131	0.563859	0.615711	0.581819	0.60354	0.64461	0.63666	0.586485	0.590459	0.64563	0.664365	0.634265	0.566149	0.629089	0.609687	0.635266	0.621372	0.619115	0.632545	0.636374	0.687235	0.647793	0.615255	0.593504	0.54735	0.518814	0.61485	0.670063	0.64409	0.5838	0.65185	0.602841	0.685369	0.589096	0.686896	0.621886	0.674557	0.649552	0.638867	0.639733	0.555226	0.477889	0.628832	0.495265
KLF16 (1140g)	AACS;AARS2;AASS;ABCB6;ABCD1;ABLIM2;ACACA;ACAT2;ACBD7;ACER3;ACLY;ACO1;ACOT7;ACP5;ACRBP;ACSS2;ACTN4;ACTR5;ACY1;ADA;ADAM15;ADAMTS14;ADAMTS17;ADAMTS2;ADAMTSL5;ADCK5;ADCY3;ADM;ADM2;ADNP2;AGAP1;AGPAT1;AGPAT3;AGTR1;AHCY;AIFM1;AIFM3;AKAP2;AKAP8;ALDH18A1;ALDOA;ALDOC;ALG14;ALG3;ALKBH7;ALPI;ALX3;AMIGO3;AMPD2;ANAPC11;ANGPT1;ANK3;ANKMY2;ANKRD13B;ANKRD13D;ANKRD16;ANKRD9;ANO4;ANO9;ANP32E;AP1B1;AP1M1;AP1S2;AP2A1…	0.543964	0.520728	0.515178	0.539809	0.517895	0.536597	0.532422	0.513487	0.549597	0.539305	0.495689	0.505497	0.540212	0.512829	0.535348	0.506589	0.539586	0.52901	0.560508	0.569559	0.545298	0.587656	0.556753	0.550335	0.553379	0.530695	0.530954	0.526118	0.585902	0.538762	0.55735	0.596744	0.569067	0.581101	0.551114	0.557962	0.527538	0.577301	0.552549	0.544239	0.648237	0.52187	0.506788	0.551672	0.586698
KLF3 (509g)	AACS;ABCC3;ABCC8;ABHD2;ACAA1;ACER2;ACO2;ACSS1;ACSS2;ACTB;ADAM10;ADRA2A;AHR;AKAP13;AKR7A3;ALOX15B;ARFGAP3;ARHGAP26;ARHGAP27;ARHGEF16;ARL4A;ARL6IP1;ARPC1B;ASCC2;ASPH;ATP1A1;ATP6V1G1;ATP7B;ATP8A1;AVL9;B3GNT2;B3GNT3;B4GALT1;B4GALT4;BAG1;BAG3;BAIAP2L1;BCAS1;BCL10;BCL11B;BCL2L1;BCL3;BCL6;BCL9L;BFAR;BIK;BLNK;BRI3;BRPF1;BZW2;C11orf24;C11orf91;C1orf174;C3orf52;C6orf132;C8orf59;CACNA1C;CALCOCO2;CAMK2D;CAMK…	0.743181	0.732036	0.728583	0.738655	0.730313	0.742387	0.735397	0.686493	0.667797	0.689377	0.698338	0.69144	0.71444	0.683027	0.719299	0.680717	0.692207	0.715462	0.721887	0.698005	0.726772	0.733234	0.732732	0.735727	0.69386	0.715342	0.708086	0.724011	0.69631	0.675855	0.696664	0.669432	0.692633	0.695763	0.693051	0.709274	0.678001	0.716252	0.701657	0.717058	0.677464	0.663955	0.546238	0.671192	0.511448
KLF5 (235g)	ABHD2;ABLIM1;ACTN4;ADAMTSL4;AHNAK;AHNAK2;AKAP12;ALDH3A1;ALG11;ALS2CL;AMMECR1;ANXA1;ANXA2;ANXA4;AP1S3;ARHGAP27;ARHGDIB;ARHGEF16;ASCL2;ATG16L1;ATP7B;ATXN7;BAIAP2L1;BARD1;BCL11B;BCL2L1;BCL3;BCL9L;BMP4;C6orf223;CAPN5;CAPN8;CARD11;CAST;CBLC;CBWD5;CBWD6;CCL24;CDC42EP1;CDC42EP5;CDH17;CDX1;CGN;CITED4;CLCF1;CLDN4;CLIC1;CLIP2;CNDP2;COMMD6;CORO2A;CREB3L1;CTBP2;DDR1;DENND2D;DNAJA4;DNAJC13;DPEP1;EDEM3;EFHD2;E…	0.734877	0.735745	0.688798	0.739074	0.688667	0.739854	0.732537	0.645852	0.678277	0.677218	0.648352	0.645417	0.727812	0.69542	0.722059	0.702906	0.719027	0.711612	0.724936	0.686268	0.726029	0.702671	0.73481	0.709115	0.650634	0.681748	0.677558	0.699668	0.713289	0.730491	0.675454	0.644511	0.688294	0.701816	0.673255	0.709578	0.65217	0.724487	0.694942	0.72285	0.610477	0.659909	0.436011	0.596132	0.416738
KLF6 (21g)	ACER2;ARHGAP12;ATF3;BAIAP2L1;BRI3;CCDC107;DENND1C;EGR3;EXOC1;FXYD3;KLF2;KLF6;LASP1;NAMPT;NTAN1;PLCG2;RPS6KA3;SUB1;TMEM50A;UFC1;USO1	0.770373	0.737655	0.773369	0.705546	0.666732	0.823166	0.745731	0.637243	0.668901	0.717314	0.604682	0.60988	0.672976	0.666022	0.698962	0.650617	0.74785	0.726404	0.708173	0.64316	0.678739	0.607328	0.664793	0.754974	0.636631	0.725302	0.684358	0.683603	0.644641	0.633854	0.65658	0.702004	0.625282	0.643968	0.653499	0.630283	0.614472	0.680348	0.690154	0.663046	0.610187	0.592015	0.599946	0.69211	0.518835
KLF7 (39g)	ABR;APH1A;CARHSP1;CBWD5;CBWD6;CCDC107;CD22;CDH17;CDK1;CGB5;CNOT8;CTNNB1;DAAM1;DNAJB5;EML2;FXYD4;GAP43;GATSL2;GPR148;HOXB6;KIF1C;MAN1C1;MAPT;MARCKS;NDUFAF3;PCGF3;RXFP4;S100A10;S100A13;SKAP2;SLC25A37;SPTBN4;TET2;THRA;TMSB10;UBAP2;UBTD2;USP15	0.52608	0.542004	0.516935	0.52572	0.541406	0.609273	0.553511	0.518853	0.506483	0.530849	0.517945	0.509012	0.568221	0.536763	0.553259	0.574311	0.571481	0.542092	0.573887	0.523274	0.553991	0.542101	0.547595	0.497818	0.498046	0.531404	0.567102	0.542573	0.562998	0.576817	0.521371	0.512621	0.536742	0.538747	0.525664	0.499531	0.525065	0.558692	0.568542	0.550101	0.575707	0.538987	0.61662	0.585178	0.537362
LHX1 (50g)	ADAM11;ADAM19;ADAMTS10;ADAMTS3;AGAP11;AKAP2;BRSK2;C15orf39;C1orf61;CACNA2D3;CNTFR;COLEC12;DLX1;EFNB3;EGFLAM;FLRT1;FMNL1;FOXB1;GATA2;GBX2;GPR50;HAS2;HDAC5;HEY2;INPPL1;KLHL20;KRTAP21-2;L3MBTL3;LHX1;MNT;NPTX2;NR1I3;PACSIN3;PKNOX2;ROBO3;SALL1;SCN4B;SH2D3C;SHOX2;SIM2;SP6;SULF1;TRPC3;UNCX;VANGL2;WNT11;ZBTB47;ZEB2;ZIC3;ZNF536	0.111917	0.138953	0.10116	0.127211	0.112685	0.118948	0.126264	0.113822	0.107887	0.118476	0.120389	0.11016	0.125857	0.125997	0.124972	0.114285	0.162063	0.135346	0.168332	0.138884	0.12206	0.123967	0.133519	0.113244	0.120769	0.10009	0.145493	0.117378	0.122185	0.174348	0.108343	0.118899	0.152244	0.136311	0.122313	0.107172	0.141575	0.182395	0.163501	0.128593	0.186198	0.135418	0.165086	0.134422	0.368329
LHX4 (27g)	ASB18;BPTF;CACNA2D3;DBF4B;DPYSL2;ELMOD1;EPHA3;EYS;GBX2;GPR50;INSC;KLHL29;KRTAP21-2;LHX1;LHX4;LIN28B;MAB21L1;NRF1;PKNOX2;PLAC1;ROBO1;SRGAP2;SRR;TCF4;TLE2;ZIC3;ZNF536	0.172354	0.180969	0.196241	0.191312	0.174638	0.160779	0.215258	0.263521	0.183979	0.184452	0.277834	0.261292	0.187422	0.207324	0.199538	0.182394	0.196053	0.181786	0.183697	0.192264	0.199538	0.186954	0.179363	0.184707	0.218795	0.188648	0.203666	0.17146	0.1759	0.195976	0.196475	0.217813	0.218441	0.19689	0.191892	0.190847	0.236901	0.171585	0.182824	0.195577	0.178847	0.240364	0.304668	0.185681	0.456671
LMX1A (33g)	ALPI;ANKH;ANO4;CD200R1;CSRNP2;CTCFL;EFNA2;FAM178B;FST;HAAO;HESX1;HOXC12;HS3ST5;IGF2;INO80D;KCNB2;KCNMA1;KRT20;LMX1A;MFNG;MOGAT3;NDUFA4L2;PARP11;PIGY;PKHD1L1;RGS8;RHBDD1;SALL4;SLAMF8;SP6;TAC3;THSD7B;ZNF384	0.139257	0.134832	0.143053	0.141901	0.170616	0.138555	0.148007	0.137672	0.120148	0.157189	0.143873	0.144017	0.135167	0.144277	0.139103	0.152923	0.144034	0.147117	0.134949	0.127994	0.15629	0.213789	0.227099	0.132544	0.193139	0.129381	0.143411	0.166884	0.146534	0.141599	0.124546	0.124677	0.135961	0.139455	0.135523	0.15062	0.242385	0.140071	0.156077	0.17573	0.479451	0.149054	0.19027	0.182907	0.170537
LMX1B (15g)	ADORA2A;ASTN1;BCL11A;BRSK2;DLGAP3;KCTD15;MSI1;NOTCH1;PAX5;PLXNC1;TMEM59L;TSHZ3;XKR7;ZNF503	0.0965939	0.105214	0.068269	0.104761	0.0661631	0.0886737	0.10515	0.0923728	0.117218	0.0698622	0.0825436	0.0846816	0.118084	0.0979582	0.122675	0.14108	0.103022	0.0773703	0.139582	0.110369	0.141679	0.196315	0.189296	0.110823	0.116664	0.0622396	0.0964611	0.0739734	0.0663462	0.163618	0.0703933	0.0701186	0.0718262	0.160221	0.108772	0.0762258	0.138374	0.208328	0.122341	0.112521	0.10705	0.119791	0.539051	0.253651	0.388738
MAFF (10g)	CTSD;DYNLT1;F3;GPRC5A;HNF1B;LIF;LRRFIP1;MAFF;SH3RF2;SMAD6	0.823406	0.833341	0.83685	0.810999	0.766617	0.7954	0.845158	0.845384	0.759031	0.854585	0.825899	0.831323	0.856267	0.732885	0.861176	0.85361	0.860558	0.826901	0.852044	0.788348	0.846936	0.752824	0.817529	0.818792	0.773339	0.78256	0.769536	0.815929	0.802884	0.810738	0.795407	0.763205	0.773078	0.807353	0.75191	0.804484	0.813766	0.83928	0.842967	0.807814	0.378324	0.822404	0.35498	0.48783	0.413849
MAFG (43g)	ACSL5;APOC1;ATP1B3;BCL9L;C16orf74;CDC42EP4;CLU;CRLF3;CSNK1D;ELF4;EPHX1;FAM110A;FAM160A1;FHL3;FLNC;GNA13;HMOX1;ITPKA;KLK7;MAFG;MAP3K14;MICALL1;NACC2;NES;NOTCH3;OTUB2;PLEKHM1;PRDX1;PRKCG;PRPSAP1;RARA;RELB;RGS3;RHBDF2;SCAP;SFN;SLC9A1;SQSTM1;TARS2;TNK2;TRPV3;WASF2;YWHAG	0.551758	0.547002	0.503619	0.626543	0.590245	0.591852	0.586771	0.473745	0.565093	0.546443	0.452462	0.45263	0.548585	0.568086	0.535843	0.519958	0.560304	0.545995	0.612962	0.574558	0.518591	0.508528	0.504191	0.518163	0.495017	0.468803	0.525783	0.62056	0.585531	0.581373	0.504994	0.540875	0.578846	0.575247	0.529839	0.577389	0.558811	0.643528	0.614915	0.623081	0.533378	0.525949	0.384808	0.485838	0.466657
MAFK (64g)	AGFG1;ANKRD52;ANXA5;BCAR1;BHLHE40;C15orf62;C2orf27A;CD151;CLDN4;CSNK1D;CYBRD1;DDR1;DRGX;DYNC1H1;F11R;FAM110A;FAM160A1;FHL3;GAS2L1;GTF2IRD1;H3F3B;HTATIP2;IGSF9;INSIG1;IRAK1;ITPRIPL2;JUP;LIFR;LYPLA2;MAFG;MAFK;MAP2K3;METRNL;MICALL2;MMP15;MOB2;NEBL;PDLIM2;PLCD3;PLEKHH3;RELA;RHOC;RNF24;SLC16A3;SLC26A1;SLC4A11;SLC9A1;SNX33;SPINT1;SQSTM1;SRXN1;TMBIM1;TMEM110-MUSTN1;TNFRSF10B;TNFRSF12A;TRIM8;TUFT1;WASF2;…	0.671791	0.651397	0.638641	0.674561	0.678668	0.692763	0.69401	0.656867	0.646125	0.630616	0.651887	0.638779	0.647876	0.646148	0.632827	0.651739	0.668936	0.673363	0.703065	0.661477	0.624098	0.626867	0.606344	0.628402	0.591066	0.588571	0.613243	0.717329	0.700052	0.707247	0.647676	0.678077	0.679869	0.646382	0.644438	0.671371	0.710298	0.73025	0.694719	0.703514	0.589065	0.640868	0.515361	0.652273	0.514568
MAX (141g)	ACYP1;AFF1;AGPAT2;AGPAT3;AHNAK;AHNAK2;ALDH1A3;ALDH3A1;ANO1;ARHGEF7;ARL14;AXL;BACH1;BAIAP3;BARX2;BCL9L;BMP1;BRMS1L;CALB2;CAPN2;CARD10;CD109;CD151;CD247;CD44;CELF1;CHD8;CHURC1;CLDN9;CRABP2;CTNNB1;DOCK9;DYNC1I2;EAPP;EDAR;EDN2;EIF4E;ELFN2;EMP1;EMP3;EPB41L1;EREG;ESR2;ETS1;ETV3;FAM129B;FAM149B1;FGF3;FHL3;FOSL1;GRPR;HES2;HRH1;IGFBP4;INF2;IPO4;ITGA3;ITGB2;ITGBL1;ITM2C;JUNB;KCNN4;KLC1;KLHL21;KLK13;KLK6;KR…	0.532053	0.544228	0.496687	0.578253	0.552949	0.553969	0.56537	0.496364	0.550582	0.557975	0.475666	0.47295	0.546318	0.568152	0.59752	0.589034	0.606381	0.58251	0.570897	0.547026	0.558723	0.52494	0.546311	0.532416	0.477389	0.498247	0.516449	0.566376	0.515023	0.564308	0.502756	0.475307	0.509548	0.61796	0.504692	0.564157	0.524196	0.599277	0.649053	0.59135	0.432356	0.528459	0.412618	0.421721	0.429302
MAZ (253g)	ABCB9;ACTN1;ADD2;ADNP;AGPAT1;ALDH16A1;ALKBH7;ANK2;AP2S1;APEX2;ARHGAP17;ARID1A;ARL2;ARMC5;ATG10;ATG16L2;B3GALNT2;BAHCC1;BAX;BCKDK;BCL7C;BMP8B;BNC2;C12orf4;C19orf24;C19orf48;C1orf198;CAD;CALM3;CALR;CAMKK1;CAMKK2;CCDC15;CDK4;CEP250;CHD4;CHRFAM7A;CIT;CLN6;CMTM4;CNTFR;COL4A2;COPG2;CORO1C;CPNE2;CRB3;CSRP2;CTNNBIP1;CXXC5;CYP26A1;DCTPP1;DDR2;DEPDC7;DEXI;DGKZ;DHX37;DNMT3B;DOCK11;DTL;E4F1;ELAVL1;ENO3;EPHB3…	0.466128	0.438994	0.432599	0.447201	0.448764	0.455109	0.464595	0.464107	0.480305	0.464539	0.448876	0.461356	0.463122	0.454093	0.463304	0.478734	0.468026	0.451624	0.459033	0.506007	0.476346	0.540093	0.479114	0.476834	0.487358	0.431822	0.437448	0.461864	0.49298	0.479818	0.459143	0.541867	0.505383	0.530396	0.487323	0.535314	0.480069	0.472943	0.526867	0.481836	0.595884	0.481391	0.487107	0.526793	0.627157
MECOM (28g)	ALDH2;ARF4;CASP8;CFLAR;CLDN23;DAP;KCNE3;LY75;LY75-CD302;MAGI1;MECOM;MTUS1;NBR1;NDUFB5;NFIB;OSMR;PIGR;PIP5K1B;PLCB4;PLS1;RHBDL2;SLC13A2;SLC1A1;SLC4A4;SLC6A14;TJP3;TP53I11;WIPF3	0.7776	0.767609	0.794094	0.756879	0.752075	0.759026	0.789287	0.722616	0.701424	0.684979	0.749766	0.731567	0.762699	0.717964	0.692671	0.674416	0.668243	0.70705	0.758093	0.709886	0.706037	0.688706	0.680695	0.742569	0.7146	0.766129	0.76159	0.76675	0.765587	0.699367	0.760832	0.691859	0.746264	0.645519	0.75577	0.696779	0.669977	0.71046	0.587466	0.742535	0.354017	0.690569	0.402055	0.584514	0.317749
MEF2A (11g)	CREB1;CSK;EPHA7;LIMS1;MEF2A;PRKAA2;PRKAG2;SIN3A;WDR61;ZFAND6;ZKSCAN1	0.622356	0.671918	0.66145	0.629672	0.485456	0.598662	0.654915	0.697392	0.622101	0.687623	0.698978	0.69728	0.699377	0.598787	0.657299	0.700345	0.648261	0.683372	0.593712	0.617588	0.653642	0.656369	0.656756	0.638542	0.678011	0.642706	0.610653	0.481655	0.603649	0.662767	0.650864	0.637949	0.597969	0.660601	0.64843	0.645371	0.6616	0.64577	0.722379	0.670732	0.670757	0.740943	0.642724	0.709626	0.700819
MEF2C (17g)	ACIN1;ACSS3;CAMK4;CBX1;CCNJL;CNTNAP3;FBXL20;FERMT2;HLA-DQB1;MCC;MEF2C;MMD;PPP1R9B;PROX2;SMARCA1;ZDHHC8;ZFPM2	0.335861	0.324703	0.329127	0.368333	0.302767	0.292574	0.334237	0.454389	0.291395	0.353503	0.431939	0.442859	0.322089	0.384577	0.341864	0.482962	0.369856	0.351467	0.400086	0.354905	0.345657	0.295891	0.29924	0.323875	0.30511	0.329716	0.419731	0.305635	0.383413	0.310947	0.320994	0.309513	0.434703	0.358738	0.354674	0.352703	0.406529	0.350521	0.410222	0.351358	0.299697	0.536651	0.344078	0.318466	0.522144
MEF2D (13g)	ARHGEF11;DCAF8;IL34;MEF2D;MYADM;OSGIN2;POLB;POU2F1;RHOB;RTN2;TLE4;TNNT2;UBE2Q1	0.546849	0.642962	0.538705	0.547394	0.539111	0.560984	0.547732	0.591848	0.536703	0.605893	0.622257	0.599169	0.582725	0.666647	0.569172	0.505269	0.627972	0.623614	0.552343	0.459484	0.54986	0.506357	0.525383	0.563451	0.455855	0.556315	0.467888	0.515791	0.522689	0.586502	0.509246	0.54677	0.498291	0.510878	0.555576	0.466725	0.575843	0.613076	0.566129	0.550594	0.605697	0.628183	0.603373	0.530544	0.561169
MGA (11g)	ARL15;CSNK1G1;GFPT2;GPBP1;H2AFY2;IREB2;KDM4A;MGA;SIN3A;SLC12A6;VAMP1	0.53852	0.536953	0.590653	0.513757	0.532171	0.445644	0.589093	0.601165	0.570129	0.595066	0.604123	0.59109	0.60848	0.589605	0.571215	0.59629	0.581983	0.570466	0.501192	0.575647	0.563269	0.55493	0.55674	0.582039	0.550099	0.593094	0.533769	0.49377	0.452773	0.54322	0.600647	0.580373	0.523277	0.542902	0.585847	0.586577	0.615515	0.550879	0.578706	0.538551	0.614017	0.644684	0.627506	0.609423	0.694227
MLX (36g)	BAAT;BECN1;BIN1;C11orf88;CCDC47;CNNM1;EIF1;EML4;ERN1;FAM118B;GTF3A;HR;HSPD1;IMMT;MBNL3;MLX;MON1A;MRPL27;MTSS1;MXD1;NNT;PDHA1;PDSS1;PDX1;PIP;PSME3;RAB5C;RPL17;SARS;SLC25A32;TADA1;TMEM192;TMEM97;TUBA4A;USP12;ZNHIT3	0.680644	0.671061	0.663192	0.688917	0.627314	0.661367	0.638323	0.58254	0.643437	0.621713	0.579593	0.589483	0.617674	0.604489	0.636382	0.598176	0.633001	0.632745	0.655822	0.640022	0.651481	0.672017	0.677051	0.661919	0.679737	0.608271	0.668331	0.585652	0.680777	0.613094	0.57664	0.670099	0.640761	0.621393	0.586041	0.654331	0.580081	0.647064	0.583909	0.631888	0.621196	0.629381	0.664013	0.618678	0.601232
MSX1 (24g)	ANKRD52;ARHGAP22;CYHR1;DDR2;EPB41L2;FLRT1;GEMIN4;GNG8;GPR137C;HIC1;HOXD11;KCNB2;KREMEN2;MORC2;MSX1;PCDH9;PPM1D;RASL10B;RBFOX3;SATB2;SLC38A3;SULF1;TBX6;TMEM177	0.216111	0.177741	0.208859	0.200046	0.246299	0.219724	0.241522	0.222743	0.205075	0.193134	0.222875	0.228012	0.210971	0.20794	0.208338	0.22762	0.216864	0.187443	0.235025	0.223742	0.213687	0.247722	0.211535	0.215585	0.268166	0.184504	0.241184	0.234833	0.247996	0.253658	0.204205	0.253709	0.263533	0.202576	0.221916	0.223682	0.250922	0.231141	0.234495	0.208192	0.434547	0.229512	0.183067	0.244799	0.480843
MXD1 (11g)	ARHGEF2;CASZ1;DICER1;DIP2B;GLRX;KIF1B;KLHL21;MTSS1;NFATC2;TRAF5	0.575772	0.592882	0.57468	0.569062	0.580385	0.576315	0.60966	0.421531	0.575242	0.60428	0.432661	0.414977	0.561309	0.599504	0.610397	0.415807	0.582726	0.602875	0.528638	0.553463	0.621252	0.638673	0.638879	0.558763	0.491904	0.46889	0.483708	0.583768	0.500612	0.581172	0.4653	0.560473	0.459208	0.586365	0.456761	0.621714	0.54214	0.600772	0.534999	0.497522	0.609573	0.538239	0.706911	0.664097	0.495256
MXI1 (372g)	ADAMTSL4;AGAP4;AK7;AKNA;ALDH3B1;ALPK1;ALS2CR12;ALX1;AMOT;ANKRD12;ANKRD28;ANKRD29;ANKRD42;ANKRD45;AQP1;ARF3;ARID5B;ARL3;ARL4A;ARL6;ARMC2;ARMC4;ARRB1;ATF3;ATRX;B9D2;BAD;BBS1;BBX;BCKDHA;BIRC2;C10orf111;C10orf95;C11orf49;C11orf74;C11orf88;C12orf10;C12orf76;C1orf194;C20orf85;C2CD2L;C2orf50;C2orf76;C2orf81;C4orf47;C5orf49;C6orf118;CA5B;CAB39L;CAPS2;CASKIN2;CC2D2A;CCDC13;CCDC153;CCDC157;CCDC160;CCDC28A;…	0.455384	0.487234	0.555562	0.399279	0.557602	0.531133	0.426509	0.484767	0.522786	0.568228	0.52511	0.502026	0.425308	0.526594	0.503234	0.490556	0.464806	0.534125	0.502991	0.460162	0.468415	0.423199	0.44886	0.521209	0.454089	0.59436	0.473549	0.622072	0.46013	0.454093	0.616598	0.489962	0.462812	0.484847	0.581212	0.416716	0.496747	0.447422	0.448263	0.509646	0.409878	0.465803	0.439668	0.418085	0.406253
MYB (31g)	BDH1;C6orf62;CANX;FAM117B;FAM184A;GAB1;GIPC2;GJB2;GPR22;IER3;IPCEF1;IRF8;KANK1;LIMA1;LIMK2;MAP2K6;MYB;NHSL1;PAH;PEX7;PPARG;PPP1R1B;PRDX4;RAPGEF5;SASH1;SLFN11;TBC1D30;TMEM50B;TTLL6;UCK2;VSNL1	0.56148	0.601402	0.574869	0.485416	0.485369	0.555446	0.509504	0.530208	0.530975	0.541055	0.536241	0.535769	0.535549	0.460188	0.549331	0.434693	0.489084	0.552335	0.571365	0.577502	0.571759	0.612362	0.600205	0.589921	0.623662	0.618345	0.624172	0.480342	0.614371	0.497748	0.583223	0.528257	0.514431	0.534246	0.578329	0.579448	0.525079	0.506013	0.40702	0.50889	0.559015	0.517949	0.42658	0.546219	0.369782
MYC (934g)	A1CF;AACS;AASDHPPT;AATF;ABCB10;ABCC8;ABLIM1;ABR;ACOT11;ACOT7;ACSM3;ACSS1;ACTG1;ACY1;ADAP1;ADARB1;ADAT2;ADCY3;ADNP2;ADORA1;ADPRHL1;ADRA1B;ADRA2A;ADRB1;ADRM1;ADSS;AGAP3;AGPAT2;AGPAT3;AHCY;AK1;AKAP1;AKR1B10;ALDH3A2;ALDH3B2;ALG14;ALKBH8;ALX3;AMIGO1;ANKRD22;ANKRD28;ANKRD40;ANKRD46;ANO7;ANP32B;AP1S2;AP2S1;AP3M2;APEX1;APLN;APOC1;ARFGEF2;ARHGAP10;ARHGAP27;ARHGAP8;ARHGDIA;ARHGEF10L;ARMC1;ARRB1;ASNSD1;ASPH…	0.584782	0.590767	0.564155	0.61007	0.565978	0.596264	0.560707	0.532414	0.570903	0.57399	0.513496	0.521103	0.568776	0.548293	0.58529	0.544834	0.56681	0.576324	0.600337	0.596591	0.59508	0.620417	0.625581	0.608976	0.590809	0.566307	0.602833	0.531229	0.576411	0.561955	0.533364	0.566906	0.583193	0.585839	0.555699	0.589874	0.5321	0.606281	0.557212	0.579866	0.611583	0.532965	0.520318	0.53219	0.567608
NEUROD1 (111g)	ABCA5;ACSL6;ACTC1;ADAMTSL1;ADAMTSL2;AFF3;AK1;ANKS4B;C2CD4C;C2orf72;C2orf88;CABP7;CADPS;CBFA2T2;CCR6;CDH11;CDH17;CDH4;CNTN1;CPLX2;CSRNP3;DACH2;DAPL1;DISP2;DTX1;E2F5;ECE2;ELAVL4;FAM120B;FNDC3A;FOLH1B;FOXO1;FSTL4;GAP43;GFRA1;GKN2;GNG2;GRASP;HECW2;HOPX;INSM1;KCNMB2;KCNN3;KCTD15;KIAA1324;KRT222;LGALS3;LMO1;LRCH1;MAB21L1;MAGEL2;MAPRE2;MARK1;MEG3;MPPED2;MRAP2;MRAS;MRO;MYT1;NALCN;NCKAP5;NEUROD1;NEUROG3;N…	0.152492	0.204556	0.16559	0.182826	0.139876	0.158812	0.165644	0.142113	0.140055	0.140149	0.152165	0.14961	0.153087	0.144397	0.176028	0.154369	0.138154	0.147261	0.144851	0.147227	0.204491	0.269763	0.256994	0.177271	0.16711	0.178944	0.166612	0.12964	0.160777	0.157086	0.159455	0.142381	0.151365	0.165567	0.180371	0.155951	0.149216	0.159923	0.133892	0.143685	0.200862	0.148002	0.64664	0.253694	0.192818
NFATC3 (11g)	BCL2;C16orf87;DSEL;GAS2L3;MARCH3;PHKB;RGS8;RSPRY1;SETBP1;TERF2	0.410221	0.373661	0.361052	0.416581	0.354123	0.340416	0.372756	0.382593	0.360821	0.380846	0.441624	0.465113	0.369273	0.405333	0.416057	0.395496	0.360865	0.36775	0.286185	0.3281	0.428716	0.446656	0.439259	0.42723	0.439646	0.364423	0.346951	0.338225	0.353081	0.355434	0.363387	0.402549	0.377138	0.38054	0.348006	0.358418	0.328269	0.29347	0.404803	0.331671	0.552914	0.403404	0.43072	0.454177	0.410171
NFE2 (320g)	ABCB9;ABCD4;ACAP1;ACTN1;ADAMTS14;ADAMTS15;ADCY6;AGRN;AKT1;ALDOA;ALDOC;ALK;AMOTL2;AP2S1;ARHGAP33;ARHGEF19;ARSI;ATXN7L3;AXIN2;AXL;BACE1;BAIAP3;BAZ2A;BCAM;BCL3;BCL9;BMF;BMP4;C1orf53;C1QTNF6;C2orf27A;C2orf81;C6orf223;CACNA1E;CACNB1;CADM4;CALHM2;CBX5;CCDC33;CCDC88B;CCL24;CD151;CD300A;CD40;CDC42BPG;CDH24;CEACAM6;CEBPB;CELSR1;CHD3;CHID1;CHST12;CHST6;CLDN9;CNP;COL18A1;COL1A1;COL7A1;CPAMD8;CRABP2;CTDSP1;C…	0.383512	0.36754	0.346421	0.366752	0.403907	0.386205	0.413595	0.407054	0.430315	0.409016	0.428257	0.394609	0.400611	0.456634	0.435463	0.464235	0.465868	0.419957	0.44667	0.450566	0.406951	0.423277	0.381753	0.369563	0.34286	0.354237	0.369585	0.473442	0.431576	0.479703	0.431943	0.395867	0.436156	0.496552	0.419329	0.480117	0.467506	0.46828	0.510149	0.444026	0.396699	0.452165	0.376131	0.406666	0.405095
NFE2L1 (32g)	ACBD4;ATL3;BACH2;C1QL1;CASKIN1;CHD5;CLSTN3;CRYBA2;DLG2;FAM131A;FAM131C;GNA13;GPR3;GRB10;HABP4;IQSEC3;JOSD1;KCNJ11;KLF9;MCHR1;NFE2L1;NUDT18;PPP2R5B;PRKCD;PRPH2;RAB6A;RALGAPA1;RARA;RPH3AL;RTN3;SH2B3;SPTBN4	0.331701	0.318575	0.310748	0.369733	0.37629	0.352834	0.370617	0.321181	0.318871	0.321969	0.305637	0.300615	0.31302	0.34989	0.315251	0.362009	0.337262	0.344397	0.377429	0.342014	0.308263	0.313679	0.321329	0.321478	0.329261	0.300381	0.355052	0.384265	0.373379	0.355086	0.321332	0.375986	0.379456	0.330981	0.319693	0.33706	0.35502	0.387171	0.377184	0.369385	0.458908	0.3288	0.621764	0.341765	0.387168
NFE2L2 (14g)	ALDH3B1;ANXA2P2;CES1;CWC22;EHF;MITF;MYOF;NFE2L2;TIPARP;TLK2;TM4SF1;TNFAIP6;UGT1A7;UGT1A9	0.65316	0.637562	0.654185	0.719843	0.658683	0.631804	0.615048	0.628743	0.619963	0.628733	0.622303	0.634757	0.647357	0.642894	0.62968	0.635948	0.671357	0.649957	0.615274	0.567318	0.631534	0.551029	0.612679	0.62811	0.65755	0.641624	0.631279	0.649329	0.580974	0.591186	0.618972	0.545447	0.58041	0.577697	0.61317	0.590617	0.624132	0.6155	0.633388	0.626291	0.278519	0.652694	0.260856	0.395399	0.238391
NFE2L3 (19g)	APIP;BACE2;BCL2L15;CAP1;CDH3;F3;GALNT6;GJB2;GSTM4;HNF1B;LY75;NFE2L3;NFKBIE;NUFIP2;PPARG;SHH;SLCO4A1;TESC;TRERF1	0.766592	0.714835	0.709117	0.669621	0.718121	0.723431	0.761495	0.748073	0.726811	0.728788	0.734489	0.749136	0.742149	0.702664	0.745438	0.540103	0.71387	0.727198	0.773576	0.76053	0.739636	0.727068	0.717445	0.766267	0.746671	0.690652	0.775972	0.708527	0.754974	0.726703	0.686708	0.725694	0.720536	0.718819	0.69088	0.739	0.728326	0.718128	0.651847	0.780852	0.30681	0.685038	0.282071	0.529978	0.304667
NFIC (26g)	ABHD5;AES;ANXA6;CACYBP;CLCC1;CSNK1G2;DPP9;EDN2;ERCC4;HSPB11;KANK2;LCLAT1;MARCH2;MOXD1;NEDD1;PIP4K2B;PIP5K1C;PPP1CB;R3HDM1;RORC;SFMBT1;STC1;TNF;TOR1AIP1;VRK2	0.584013	0.495338	0.5551	0.530078	0.534303	0.531917	0.615577	0.62636	0.592514	0.59064	0.615348	0.608866	0.578391	0.59505	0.567243	0.49752	0.582634	0.578592	0.49584	0.546827	0.558572	0.513461	0.531703	0.585144	0.593634	0.517258	0.491248	0.488154	0.563803	0.509106	0.526529	0.595682	0.591702	0.614856	0.537851	0.583242	0.568393	0.553517	0.525361	0.531898	0.515765	0.601759	0.584045	0.51382	0.556767
NFIL3 (20g)	EIF1;ELF4;EYA2;H6PD;LIPC;LONRF3;NDRG1;NFIL3;ORAI1;PCTP;PYCR1;SEMA4B;SRF;STK16;SURF4;TXNDC12;VEGFA;WDR34;ZNF706;ZNF750	0.601133	0.632467	0.612813	0.626065	0.57378	0.616824	0.595649	0.503256	0.569755	0.574742	0.537275	0.499818	0.596442	0.54359	0.565493	0.547855	0.56902	0.583945	0.7251	0.693935	0.584227	0.649445	0.59989	0.598657	0.564583	0.594749	0.698104	0.60828	0.669295	0.591662	0.627168	0.644648	0.617411	0.646039	0.620883	0.592002	0.621611	0.621725	0.59965	0.607335	0.623679	0.559168	0.465219	0.637048	0.555225
NFIX (26g)	ARHGAP23;C6orf223;CABP7;CDH5;CLDN2;CNGB1;CXCR4;GJD3;JDP2;KIF19;LGI3;PGC;PIGR;PIM3;PPP1R1B;PRR7;RGS14;RUFY4;SFTA2;SGK2;SQSTM1;TEAD4;TNS1;WSCD2;ZNF423	0.443857	0.338371	0.395826	0.390132	0.424777	0.385931	0.405957	0.380483	0.393255	0.364722	0.38819	0.389284	0.381564	0.385456	0.409148	0.365739	0.316126	0.363031	0.475754	0.452872	0.401179	0.441386	0.407117	0.444005	0.416692	0.37025	0.404868	0.478858	0.4976	0.379233	0.462696	0.405346	0.383796	0.438282	0.456856	0.41889	0.429486	0.410216	0.312882	0.413915	0.224787	0.390489	0.236075	0.177481	0.204099
NFKB1 (78g)	AK1;BCL2L1;BIRC2;C1orf115;CAST;CTSS;DAPL1;DAPP1;DDR1;DENND2D;DNMBP;DUSP23;EFCAB5;EFHD2;EFNA1;EML2;EPB41L1;EPHA2;EPSTI1;ESAM;FBXW4;FSTL3;G3BP1;GPBP1;HLA-DMB;ICAM1;IKBKE;IKZF3;INF2;INTS6;IPCEF1;IRF6;IRF9;KCNK6;KHNYN;KIAA0040;N6AMT1;NBL1;NCOA3;NEK6;NFKB1;NFKB2;NFKBIA;NFKBIZ;NGEF;NNT;PAQR7;PDLIM5;PSMA6;PSME2;PTGES;RAPGEF1;RARA;RASSF6;RC3H2;RFFL;RHBDF1;RHOC;RHOF;RHOG;RNF14;SH3BP2;SH3KBP1;SLC44A1;SLC6A…	0.659443	0.68089	0.629843	0.651156	0.592549	0.663541	0.665828	0.551712	0.647361	0.636118	0.545132	0.531855	0.661496	0.663715	0.645549	0.62802	0.659209	0.65632	0.649622	0.628109	0.628308	0.588729	0.603518	0.599551	0.548488	0.600595	0.595053	0.619581	0.655309	0.692961	0.610395	0.628002	0.592788	0.635269	0.597925	0.620754	0.587488	0.658577	0.642808	0.651975	0.540787	0.613701	0.474584	0.598633	0.431146
NFKB2 (466g)	ABCC3;ABHD5;ACOT11;ACOT7;ACSL4;ACTB;ACTBL2;ADAMTSL4;ADAP1;ADAR;ADRB2;AHNAK;AIFM2;ALAS1;ALDH3A1;ALDH3B1;ALDOB;ALS2CL;AMOTL2;ANXA11;ANXA2;APLP2;APPL1;ARAP3;ARG2;ARHGAP27;ARHGEF3;ARHGEF38;ASAP2;B3GNT2;B3GNT7;B4GALNT3;BAG3;BCL10;BCL2L1;BCL3;BCL6;BCL9L;BID;BIN1;BIRC2;BIRC3;BMP2;BOLL;BRI3;BST2;BTRC;C1orf116;C2CD2;C6orf132;C6orf223;C9orf152;CA14;CABLES1;CAMK1G;CAPN5;CARD11;CASP7;CAST;CCDC68;CCDC88B;CCDC…	0.712054	0.701521	0.684982	0.691202	0.676441	0.704178	0.712808	0.662245	0.672339	0.664828	0.649195	0.638414	0.696961	0.683709	0.682137	0.650575	0.670914	0.688504	0.688047	0.664878	0.676042	0.630834	0.662003	0.675245	0.638109	0.631432	0.650615	0.673355	0.666445	0.690138	0.622818	0.67428	0.657649	0.65625	0.631662	0.674821	0.663882	0.692119	0.6617	0.690502	0.553793	0.631989	0.423691	0.547598	0.423803
NFYA (576g)	ABCA5;ABHD3;ABT1;ACAT2;ACHE;ACO1;ADM2;AGPAT1;AGR2;AGTR1;AIFM1;AIG1;AKAP11;ALG6;AMBP;AMD1;AMIGO3;ANGPT1;ANKZF1;ANO6;ANP32E;AOC3;ARHGEF6;ARID1B;ARID3A;ASAH2;ASF1A;ASPH;ASPM;ATAD2;ATOH1;AZGP1P1;B3GALNT2;B4GALT3;BANF2;BANP;BARD1;BCAN;BCKDHB;BCRP2;BET1;BLOC1S3;BOC;BRCA1;BRD2;BRIP1;BRPF3;BTBD18;BTN2A1;BTNL3;BUB1;C12orf60;C19orf73;C1orf109;C1orf74;C3orf70;C6orf62;CAB39L;CABLES2;CACYBP;CADM2;CALM3;CALR;C…	0.501385	0.510768	0.497055	0.481235	0.51429	0.516412	0.508407	0.512923	0.495828	0.516463	0.510719	0.514794	0.513783	0.51768	0.5038	0.456976	0.505553	0.506992	0.470394	0.50028	0.508184	0.530647	0.513319	0.506912	0.526903	0.515596	0.501578	0.503289	0.544395	0.475922	0.512748	0.520901	0.525437	0.531463	0.525705	0.514787	0.511992	0.467356	0.500345	0.472206	0.61348	0.510431	0.4432	0.517281	0.570909
NKX1-2 (24g)	ADAM11;BEND4;CNTFR;DLL1;DLX1;FOXB1;FOXD3;FOXG1;GFI1;HES5;HOXD4;IKZF1;KCND2;KCTD15;NPTX1;NXPH4;PCDH19;PRKG1;PTP4A3;SVEP1;TMOD1;WNT5A;ZNF536	0.0397476	0.0412703	0.0328811	0.060822	0.0454634	0.0369225	0.0415364	0.0320368	0.0267588	0.0477761	0.0377268	0.0313097	0.0300733	0.0446162	0.055338	0.036851	0.0480279	0.0459929	0.0443099	0.0466999	0.0610596	0.112817	0.0796096	0.0487292	0.0346528	0.0423722	0.0371687	0.047444	0.0362041	0.0515599	0.0382993	0.0374292	0.0413075	0.0652642	0.0427557	0.0354628	0.0479278	0.0536579	0.0410327	0.0586124	0.0777119	0.0507528	0.0593365	0.222443	0.310069
NKX2-1 (23g)	ASXL1;ATOH8;BAMBI;BASP1;CACHD1;EPHA4;F2R;FLRT2;FOXP2;GRAMD1A;HAS2;HHIP;ITGB5;KDR;KRTAP3-1;NKX2-1;NRP1;PRX;SERTAD1;SLC25A21;SOX13;SUPT5H;ZNF687	0.222454	0.2439	0.246498	0.252164	0.262013	0.258465	0.287086	0.2778	0.25871	0.367021	0.285365	0.260087	0.294719	0.380508	0.266532	0.304954	0.341856	0.351052	0.271131	0.249255	0.258406	0.280055	0.247272	0.240152	0.234827	0.220584	0.244148	0.271403	0.285288	0.295463	0.228373	0.256599	0.249368	0.291198	0.288415	0.26913	0.472318	0.323456	0.397024	0.304115	0.23796	0.297771	0.271278	0.498384	0.392642
NKX2-5 (35g)	ADAM11;COL2A1;DAB1;DLX2;ELMOD1;EVI5L;FLNC;FOXD3;FOXG1;FYN;GBX2;HES5;HOXD10;IL17RD;KCNJ8;KIF26A;LINGO1;MN1;MPP2;NGFR;NKX1-2;NKX2-5;NPTX1;ROBO3;SMARCA2;SP9;SULF1;SYT9;TBX2;TRPC3;UNCX;WNT5A;ZEB2;ZFHX4;ZNF536	0.07575	0.0723573	0.0694239	0.0636731	0.0772972	0.0905737	0.081544	0.0687799	0.0751315	0.0772815	0.0724613	0.0678179	0.0901496	0.0776231	0.0962185	0.0861129	0.0880586	0.0798339	0.0920384	0.0899768	0.0986727	0.103326	0.0862856	0.0739025	0.0674115	0.0635671	0.0804602	0.0747546	0.0949109	0.085946	0.0601135	0.0840807	0.0972159	0.10793	0.0602313	0.0917459	0.0861345	0.0971629	0.101616	0.0874951	0.103797	0.0801343	0.14826	0.127069	0.427708
NKX6-1 (12g)	DAB1;EBF3;LMO1;LSAMP;MDGA1;MPP2;NKX6-1;NOL4;NOVA2;OPCML;PRKAR2A;TUB	0.108954	0.1052	0.124421	0.156773	0.168154	0.107483	0.121977	0.132466	0.105023	0.104971	0.122258	0.127825	0.103415	0.123831	0.12045	0.0968231	0.116507	0.0946487	0.158993	0.132346	0.115975	0.131808	0.110093	0.135493	0.114138	0.111094	0.172274	0.173573	0.137639	0.110796	0.0867122	0.0865863	0.208215	0.152934	0.106871	0.140271	0.0862888	0.14712	0.135424	0.151778	0.0667021	0.0885433	0.52635	0.0959934	0.310645
NPAS2 (21g)	AKAP7;CDC42EP4;HDGF;HDLBP;HMGA1;IQGAP2;LSM12;MBP;MOGAT1;PDPN;PPARG;PPP1R1B;PRR5-ARHGAP8;PYCARD;RAB11FIP4;RGS14;SGK2;SLC16A5;SUCLG2;TMPRSS4	0.730797	0.678968	0.712928	0.718675	0.644151	0.670536	0.632428	0.644903	0.65935	0.663226	0.682553	0.671239	0.645014	0.662997	0.661532	0.558987	0.648033	0.669898	0.716193	0.663631	0.668655	0.637537	0.651556	0.704107	0.700172	0.662624	0.724167	0.678121	0.690072	0.648776	0.672786	0.619018	0.681578	0.6245	0.658719	0.682419	0.535211	0.65083	0.58685	0.707319	0.565384	0.609193	0.357063	0.44975	0.378326
NR1H3 (11g)	ARAP1;BZW2;LMF1;MACROD1;MARK2;NR1H3;PEX16;PPP6R1;SYT8;TCIRG1;TMEM127	0.661581	0.727429	0.601908	0.684714	0.60119	0.632793	0.59873	0.607026	0.643529	0.552109	0.621664	0.571128	0.601021	0.584024	0.625097	0.770068	0.680482	0.621501	0.756573	0.729888	0.630321	0.62574	0.602182	0.671151	0.561472	0.68296	0.648623	0.706537	0.634204	0.757828	0.736043	0.751067	0.726411	0.693647	0.742666	0.640596	0.622325	0.684396	0.704052	0.753202	0.6129	0.598637	0.49804	0.501816	0.546647
NR1H4 (27g)	ADK;AHCYL2;AKAP13;ANXA9;AP2A2;BMP7;C9orf135;CES1;DMKN;FRRS1;H2AFY2;LMO4;MMP7;NCS1;NR5A2;PADI2;PCDHGC3;PSAPL1;SOCS3;STARD13;STRBP;SULF2;THRA;TMEM47;UBE2H;ZMYM5	0.519208	0.485	0.525702	0.53477	0.416738	0.446042	0.435541	0.392222	0.54406	0.548482	0.384601	0.376625	0.505992	0.524396	0.512989	0.492331	0.496168	0.509809	0.522735	0.503025	0.51732	0.509384	0.521796	0.49971	0.416478	0.524577	0.452584	0.426389	0.465159	0.467749	0.536083	0.446437	0.467355	0.525307	0.536325	0.516358	0.514664	0.538798	0.462179	0.561784	0.327018	0.532238	0.416807	0.383683	0.390629
NR1I2 (12g)	ADAMTS9;BIRC2;CTNND1;DDAH1;DNAJC22;FAM120AOS;FOXN2;NPNT;NR1I2;PCSK5;ROCK2;VNN1	0.69883	0.65116	0.673745	0.744441	0.733048	0.613509	0.626612	0.530539	0.698733	0.602282	0.535803	0.522122	0.724139	0.62937	0.631648	0.564167	0.647881	0.604262	0.560007	0.547802	0.652751	0.577551	0.620924	0.611048	0.564717	0.678311	0.53713	0.722039	0.598734	0.646748	0.648408	0.596686	0.539477	0.595272	0.603878	0.570811	0.475687	0.576905	0.508944	0.707505	0.546549	0.554829	0.473942	0.500051	0.413705
NR2C1 (11g)	CNOT2;DEC1;EIF2A;GCC2;NR2C1;PHACTR2;RBM7;SNRPF;SPATS2;SRSF6;THOC2	0.761336	0.784849	0.759544	0.666344	0.781229	0.745955	0.772846	0.810429	0.74716	0.780249	0.823912	0.799662	0.778295	0.766935	0.78357	0.784131	0.778152	0.791079	0.671925	0.6958	0.775592	0.732766	0.78352	0.788913	0.769843	0.756916	0.763614	0.714414	0.667181	0.704964	0.70776	0.63843	0.683304	0.721973	0.715344	0.751386	0.76337	0.64441	0.652012	0.70188	0.723259	0.727398	0.646457	0.706243	0.693016
NR2C2 (30g)	ADAMTS1;ASF1A;AZI2;CEP57L1;CSNK2B;DPH3;EAF1;EGFEM1P;ERBB4;FOXG1;METTL6;MIER1;MTRF1L;NR2C2;OGG1;PRR3;RAB5A;SEC13;SP9;TADA3;THUMPD3;TIMP3;UBE2E1;USP19;ZKSCAN3;ZNF521;ZNF654;ZRANB2;ZSCAN12;ZSCAN23	0.431727	0.40494	0.4657	0.451123	0.466106	0.450798	0.468554	0.612576	0.451432	0.440201	0.599869	0.592628	0.457075	0.460043	0.488172	0.41275	0.472555	0.458177	0.450708	0.447942	0.472807	0.468774	0.482559	0.476648	0.478155	0.4612	0.489329	0.446726	0.454178	0.423612	0.440459	0.465306	0.450296	0.47807	0.456177	0.4681	0.530125	0.431809	0.46729	0.42765	0.419151	0.420188	0.512543	0.486903	0.645031
NR2F1 (22g)	ADCY5;BBX;BGN;CDH22;DTX3;GLP1R;IFT46;MEF2A;NGRN;NR2F1;PDE4DIP;PHF21A;PLCL2;PRKD3;REST;RIMS1;SATB1;SNAP25;TAGLN3;TCEA2;TP53BP1;ZNF532	0.351947	0.38399	0.354313	0.337494	0.298279	0.328596	0.366577	0.551393	0.409021	0.454286	0.578943	0.568019	0.368401	0.447033	0.401153	0.448157	0.415031	0.415303	0.404425	0.365953	0.376416	0.353655	0.35988	0.372972	0.385704	0.412446	0.400847	0.304505	0.395299	0.370961	0.442456	0.339524	0.41509	0.395708	0.421272	0.379641	0.521935	0.380737	0.409199	0.396494	0.396329	0.473706	0.744729	0.429165	0.486626
NR2F6 (85g)	ALDOA;ALKBH7;ANGPTL4;ANKRD9;AP1M1;APCDD1L;ASTN2;BCAN;BMP8B;CACNG6;CAMK2B;CTDSP1;DCTN1;DHCR24;DNAJB1;EDEM1;EFNA1;ELOVL1;EPHX1;EPPK1;ESPN;FBXO46;FGF3;FGFRL1;GANAB;GAPDH;GAS2L1;GCGR;GCOM1;GPR157;GPRC5C;GSK3A;HDAC11;HPCAL1;HSD17B8;HTR7;IER3;ILVBL;ITPKA;KLF13;LRRC20;MAP3K11;MPZL1;MRPL49;MYH9;NDRG1;NFE2;NR2F6;PCBP1;PCSK9;PDRG1;PGK1;PGPEP1;PSMA5;PTGIS;RAB43;RFX1;RNF215;RRBP1;S100A5;SCN5A;SDHC;SEMA3F;SHB…	0.541537	0.528228	0.512371	0.552615	0.571745	0.54955	0.567312	0.524038	0.521768	0.538149	0.533331	0.526434	0.535277	0.533221	0.52899	0.473438	0.548958	0.55338	0.591193	0.564334	0.537665	0.591561	0.53557	0.539704	0.500374	0.514748	0.503233	0.649494	0.620572	0.568975	0.592507	0.596664	0.562151	0.601874	0.56944	0.590269	0.567154	0.61364	0.621226	0.589111	0.632153	0.508109	0.452427	0.611778	0.477121
NR4A2 (22g)	ANKRD28;ARID5B;CDH5;CITED2;EPC2;FAM86B1;FAM86B2;FSIP1;MAPK10;MPPED2;NCOA2;NR4A1;OLFM1;PRPH;PTPN13;RTN1;SNTG1;SRSF7;STK17B;TAB2;UTRN	0.408721	0.424054	0.504947	0.339211	0.423617	0.452756	0.353727	0.458576	0.41701	0.481615	0.461508	0.462245	0.38596	0.43116	0.496601	0.421007	0.490226	0.455822	0.439509	0.364358	0.457471	0.38237	0.45832	0.487794	0.415293	0.514195	0.415278	0.432762	0.370749	0.350963	0.471287	0.40529	0.422228	0.432059	0.465614	0.350717	0.426752	0.386781	0.434242	0.37537	0.274513	0.42391	0.681589	0.404481	0.432097
NRF1 (609g)	AATF;ABHD1;ABHD5;ACAD10;ACBD6;ACSBG1;ADCY3;ADCY5;ADI1;AFG3L2;ALG14;ALG8;ALKBH2;ALPI;ANAPC1;ANAPC7;ANK2;ANKRD46;ANP32A;ANPEP;AP3M2;APBA3;APLF;APOD;ARNT2;ASPHD2;ATAD2B;ATF5;ATM;ATXN7L2;B3GALNT1;B3GALNT2;B4GALNT2;BANP;BCL2;BCL2L13;BMP8A;BRAF;BRCA1;BRD1;BTF3;BYSL;C12orf29;C12orf65;C12orf73;C15orf40;C19orf48;C19orf57;C1orf109;C1orf53;C2CD3;C2orf15;C3orf14;C5orf34;CABLES2;CACYBP;CAMTA2;CANX;CASP2;CBX1;…	0.545982	0.533879	0.545118	0.55034	0.510449	0.536293	0.540897	0.594761	0.570007	0.56805	0.575544	0.593823	0.560742	0.531988	0.546134	0.552139	0.554722	0.548272	0.549338	0.587043	0.555009	0.563161	0.554624	0.571951	0.599313	0.545699	0.559521	0.481369	0.563848	0.534639	0.539248	0.589586	0.574428	0.561145	0.564877	0.577869	0.57701	0.555595	0.550436	0.543603	0.649738	0.595903	0.543199	0.535146	0.647431
ONECUT1 (35g)	A1CF;C11orf24;DDHD1;DSEL;EPB41L2;ESPL1;FAM102B;GABRA2;GARS;HAPLN1;HOXC9;IRX3;JUND;KCNK10;KIF16B;LDLRAD3;LHFPL2;LOXHD1;LRP12;LYPD6B;MPP6;MYO1D;NAV2;NKIRAS2;ONECUT1;OR51E2;POLR1E;PRH1;PSAT1;PTPN3;RGS4;RPS3A;RTN4RL2;TMEM156;ZFAND1	0.385591	0.354626	0.375188	0.422893	0.366583	0.388681	0.38035	0.400893	0.342555	0.395737	0.370494	0.384656	0.354679	0.366687	0.40967	0.334073	0.370879	0.400348	0.391604	0.367896	0.427623	0.443597	0.440181	0.387269	0.42294	0.367922	0.411537	0.33863	0.371352	0.34238	0.340179	0.389176	0.403783	0.416339	0.348154	0.386802	0.384281	0.408604	0.39732	0.357467	0.503079	0.397444	0.371503	0.508981	0.443784
PATZ1 (38g)	ABCB9;BCL3;CSRP2;CUL4B;CXorf40A;FAM117A;FERMT2;FOXO3;GANAB;GJD3;GPAM;GZF1;HS2ST1;HSD17B7;HSPA13;LMAN1L;MAMSTR;MORC2;MORF4L2;MOSPD1;MTMR3;NCDN;NKRF;NPTXR;OGFOD2;OGG1;PATZ1;RBM14;RCOR2;RNF215;SERHL2;SUN2;TMEM170B;TMEM177;UBE2O;ZBTB3;ZNF275;ZNF70	0.398912	0.425149	0.403368	0.422778	0.470838	0.409306	0.424145	0.449692	0.378479	0.425263	0.462495	0.441851	0.4039	0.399397	0.431405	0.438735	0.42892	0.427819	0.455835	0.444382	0.426871	0.486588	0.444658	0.432942	0.426256	0.424966	0.431879	0.484147	0.513187	0.410831	0.455278	0.426466	0.454502	0.455248	0.469011	0.468472	0.549062	0.46057	0.451741	0.448442	0.557709	0.479933	0.47034	0.439491	0.579758
PAX5 (17g)	FOXD3;GPRIN1;HEY1;LAMA1;LRP3;MAF;MN1;NID2;NOG;NPTX1;PAX5;RGS17;TMEM108;VAMP4;VGF;WNK3;WNT5A	0.0740617	0.0611747	0.0777944	0.0839188	0.0743444	0.070438	0.0838137	0.0711409	0.0609161	0.0841733	0.0637844	0.0753463	0.0666123	0.0778267	0.0805819	0.0576035	0.0869971	0.0756978	0.0675535	0.0662931	0.0874496	0.120645	0.113082	0.0887625	0.0922933	0.0687372	0.0654771	0.0738516	0.104829	0.0882656	0.0719165	0.0921074	0.0803557	0.108986	0.0742071	0.0899381	0.0715408	0.115821	0.0916065	0.0618291	0.0888392	0.0701269	0.276023	0.279522	0.487208
PAX8 (47g)	ATL2;ATP6V1B1;C5orf56;CDC14A;CROCC;DIXDC1;DNAJC16;ECHDC2;ELN;FBXO11;FGF8;GAD1;GATA5;GFAP;HIPK3;HPCAL4;IL6R;JUND;KCNAB2;LRRC28;MAGIX;MAT1A;MGMT;MYH11;NPHP4;PAX8;PER3;PIK3CD;PLEKHG6;PPCDC;PRDM10;PTK2;PWWP2B;RAG1;RAG2;RERE;RWDD3;SLC19A3;SLC5A2;SLC7A1;SLCO3A1;SPTBN1;STIM1;TNXB;TRIM73;ZDHHC1;ZNF608	0.418486	0.42998	0.464041	0.404023	0.426935	0.402623	0.388541	0.384765	0.410887	0.431627	0.404242	0.389151	0.39012	0.407598	0.395649	0.395023	0.385454	0.411152	0.421763	0.437226	0.401593	0.397634	0.401507	0.440244	0.446522	0.430182	0.374347	0.50693	0.349023	0.477882	0.512085	0.520705	0.435676	0.414592	0.446969	0.436681	0.459948	0.426502	0.409963	0.395738	0.460336	0.444104	0.413478	0.414859	0.353302
PBX1 (11g)	CDH6;CLIC5;MBOAT2;MID1;MYO1B;ORC4;PBX1;SLC1A7;SNTG1;SPIN1;ZNF362	0.452336	0.349479	0.315061	0.376645	0.436893	0.42738	0.466605	0.516236	0.450351	0.42243	0.548482	0.476667	0.445332	0.480743	0.439945	0.526572	0.496167	0.455032	0.440769	0.380983	0.429128	0.395596	0.414153	0.4214	0.418579	0.400876	0.438922	0.417855	0.348437	0.536135	0.410346	0.42165	0.43135	0.417262	0.434939	0.374254	0.504326	0.453347	0.574093	0.425795	0.284437	0.476667	0.59878	0.476611	0.439327
PBX3 (10g)	CRMP1;FAM57B;HEY2;KIF5C;MAF;MSI1;NFASC;PBX3;SIX2;SYT6	0.0619932	0.0495314	0.0617186	0.0953551	0.122442	0.0688249	0.074661	0.0483436	0.0687082	0.0834495	0.0562601	0.0549143	0.0633115	0.0838065	0.0624258	0.0553606	0.0743177	0.0827697	0.0596931	0.0537128	0.0672114	0.110069	0.107659	0.0785472	0.0695389	0.0669642	0.0557245	0.1187	0.0565416	0.0669161	0.0680971	0.0945244	0.0677538	0.0874112	0.0555803	0.068715	0.0717704	0.102812	0.0898417	0.069333	0.103725	0.0546672	0.626688	0.373147	0.35671
PDX1 (20g)	APLN;ELAVL4;ELF1;FAM83B;GAP43;GPRIN3;HGD;HMGCR;INSM1;ITGA6;NKX2-2;NRXN1;PAPPA2;PDX1;PLXNA4;STXBP6;TOX2;TRAF3IP2;UNC5D;WIPF3	0.309801	0.359607	0.328359	0.311199	0.281201	0.325825	0.320028	0.2209	0.270933	0.249442	0.234751	0.217734	0.292129	0.244589	0.281555	0.251344	0.253982	0.259703	0.305646	0.312813	0.312219	0.410069	0.369961	0.335959	0.325911	0.346914	0.346276	0.285521	0.345046	0.290106	0.30578	0.330286	0.293595	0.263711	0.337433	0.29887	0.191586	0.26233	0.239146	0.321151	0.20035	0.236663	0.70987	0.307198	0.197555
POU2F1 (14g)	ANKRD12;ASH1L;CTDSPL2;FGF2;MEF2D;MPPE1;NAPG;PAX6;PCF11;POU2F1;PTPN2;RALGPS2;RBM14-RBM4;SLC7A9	0.536775	0.643885	0.530335	0.55043	0.604841	0.513638	0.547085	0.666016	0.568883	0.626634	0.684939	0.667115	0.596836	0.685474	0.586114	0.58502	0.636155	0.658668	0.487451	0.463843	0.586399	0.484542	0.555335	0.597621	0.557788	0.60102	0.515198	0.590308	0.516208	0.501288	0.53083	0.543657	0.570011	0.497285	0.526985	0.476204	0.610281	0.522065	0.512633	0.535995	0.599637	0.552319	0.601212	0.473418	0.561305
POU2F2 (18g)	CACNA2D2;CD274;CELF4;DACH2;DLG2;EDN3;HPCA;LAMA2;LCORL;LINGO2;MARCH11;MEG8;NETO2;PIPOX;POU2F2;RASGRP1;RXFP4;SCGN	0.109615	0.136068	0.0872108	0.145485	0.127151	0.126457	0.141292	0.145195	0.10989	0.122836	0.125175	0.133363	0.155565	0.110142	0.0894124	0.102248	0.123172	0.137743	0.0910454	0.0894734	0.0936399	0.128334	0.110356	0.14178	0.119704	0.111161	0.108345	0.136114	0.0970624	0.12039	0.100691	0.134149	0.117063	0.0905456	0.103675	0.118246	0.107616	0.108372	0.108982	0.131184	0.281683	0.104304	0.60716	0.219925	0.159606
POU3F2 (35g)	ADAM11;ANKRD13B;BAHCC1;BMF;C1orf61;COL25A1;DLGAP3;DNAH1;ELAVL2;EMILIN3;EPB41L2;FOXB1;GATA2;GBX2;HOXB5;HOXB9;HOXC9;INPPL1;ISL1;LEMD1;NDUFA4L2;NRXN3;PKNOX2;PLAG1;SALL1;SEMA6C;SH2D3C;SHOX2;SIN3A;UNCX;UTY;ZEB2;ZIC5;ZNF536	0.160453	0.15266	0.143635	0.104294	0.167329	0.157153	0.149456	0.234515	0.147854	0.175776	0.243158	0.225505	0.176007	0.156269	0.155924	0.15717	0.175982	0.183288	0.177867	0.147236	0.169208	0.150752	0.160632	0.13154	0.189319	0.135681	0.179288	0.184226	0.173616	0.23584	0.140831	0.15888	0.192582	0.165552	0.149933	0.133127	0.186254	0.17671	0.165263	0.198547	0.343697	0.15956	0.166716	0.193833	0.392248
PPARA (422g)	ABHD6;ABR;ACAD8;ACAT2;ACE2;ACO1;ACSM3;ACSS1;ADIPOR2;AGPAT3;AGR2;AHCYL1;AHCYL2;AK2;AKR1A1;ALAS1;ALDH1A1;ALDOB;ALG12;ALKBH7;AMMECR1;ANKRD40;AP1B1;AP1S1;APLF;APOBEC1;APOE;ARCN1;ARF3;ARF4;ARFGAP3;ARFGEF2;ARHGAP8;ARL5A;ARL8B;ARMC8;ARRB1;ARSA;ASPG;ASTN2;ATP1A1;ATXN7L1;B4GALNT3;B4GALT3;B4GALT5;B9D1;BAIAP2L2;BCL11B;BCL7B;BCR;BDH1;BIN1;BMP2;BRI3;C11orf53;C12orf75;C15orf41;C1GALT1;C1orf210;C1orf52;C1QTNF6;…	0.587415	0.62857	0.603955	0.653143	0.564607	0.624013	0.58555	0.561362	0.537449	0.561352	0.56682	0.556969	0.57199	0.526895	0.578385	0.536282	0.533773	0.57203	0.617986	0.606854	0.594981	0.630108	0.614933	0.613643	0.592031	0.605462	0.60933	0.57781	0.644153	0.549258	0.59944	0.560846	0.589286	0.574413	0.611355	0.610536	0.561822	0.6145	0.547043	0.603631	0.606548	0.556792	0.559192	0.559959	0.512536
PPARD (266g)	AARS2;ABCA7;ABCC10;ACTN4;ADAMTS14;AFAP1;AGAP2;AGPAT1;AGRN;ALDH4A1;ALDOA;ALKBH7;ANKRD9;APH1A;APOL4;ARHGAP27;ARHGEF18;ARHGEF19;ARHGEF2;ATAD2;ATL2;B4GALT5;BGN;BHLHE40;BMP4;BMP8B;BRD4;BRPF3;C19orf48;C3orf18;C6orf106;C6orf222;C6orf223;CACNB1;CACNB3;CAMK1G;CAMK4;CBX1;CCDC88C;CDC42EP5;CDC5L;CEACAM6;CELSR2;CHID1;CLDN11;CNGB1;CNPY3;CRABP1;CTDSP1;DAB2IP;DDR1;DEF6;DGKZ;DLG5;DMBT1;DNAH2;DNAJC14;DOC2B;DSC3;EF…	0.454299	0.419585	0.400251	0.413641	0.426669	0.459071	0.482894	0.425183	0.467488	0.466166	0.437199	0.420191	0.450153	0.485178	0.46859	0.423483	0.491472	0.489969	0.554115	0.539081	0.458726	0.48026	0.445346	0.442925	0.427241	0.402887	0.528602	0.468061	0.474415	0.500449	0.447168	0.472294	0.507654	0.50536	0.440213	0.498641	0.497045	0.491742	0.517782	0.454828	0.437259	0.465244	0.390183	0.47006	0.388257
PPARG (46g)	ABCC3;ARHGAP27;ARHGEF38;ASAH1;BCL6;CD2AP;CDH3;CGN;CHMP4C;CMTM6;DCN;DNAJC10;FAM83B;FOXP1;HOXA13;HSD17B2;KLF3;MECOM;MITF;MTUS1;NCK2;NFE2L3;NPAS2;PPARG;RAB11FIP4;RHBDL2;SDC4;SHH;SLC38A4;SLC4A4;SLCO4A1;SNTB1;SNX18;STK39;SULT1C2;TAGLN2;TFAP2A;TGIF1;TOB2;TRAK1;TXNIP;UGT1A1;UGT1A4;WSCD2;WWTR1;ZDHHC2	0.739035	0.684118	0.721612	0.685662	0.72059	0.693267	0.677901	0.65698	0.671611	0.700718	0.674673	0.684907	0.707512	0.720495	0.684487	0.558815	0.6889	0.720116	0.731359	0.67097	0.68994	0.65691	0.659903	0.7339	0.697106	0.720834	0.73811	0.727088	0.694412	0.654706	0.709433	0.632874	0.692642	0.620291	0.703594	0.684362	0.600394	0.682057	0.646441	0.740773	0.456055	0.696486	0.383645	0.5726	0.353662
PRDM1 (371g)	AAMP;ACSL1;ACVR2B;ADAMTS9;ADIPOR1;AFAP1;AFAP1L2;AFF4;AKAP13;ALS2CL;AMOTL2;ANXA1;APOBEC3C;APOL1;APOL3;APOL6;ARAP2;ARHGAP6;ARHGDIB;ARHGEF3;ARTN;ASNS;ATOX1;ATP10A;ATP1A1;ATP1B1;BACH1;BARX2;BCL7A;BCOR;BEND3;BIRC3;C10orf55;C19orf48;C6orf141;CA14;CA2;CACNA1E;CAP1;CAST;CBFB;CBWD2;CCDC146;CCND1;CD47;CD59;CD82;CDC42EP4;CDC42SE2;CDCP1;CDK18;CDK6;CDKN1A;CELF1;CFLAR;CIITA;CLINT1;CNDP2;CNOT8;COL13A1;COL4A1;CP…	0.601199	0.613819	0.58985	0.579338	0.576275	0.582304	0.62902	0.583582	0.592334	0.621637	0.586046	0.576395	0.628899	0.607228	0.62716	0.588627	0.623451	0.63648	0.597901	0.578995	0.610111	0.571771	0.591867	0.578331	0.565621	0.562908	0.5571	0.595027	0.588684	0.636326	0.576632	0.600098	0.559405	0.629033	0.554629	0.612745	0.602216	0.606864	0.622015	0.591519	0.412746	0.57707	0.408469	0.473345	0.400599
PTF1A (16g)	ARHGAP25;BMP6;CHRD;FREM1;GPSM1;GRP;ID3;NOTUM;NPAS1;PGM5;PLXDC1;SCUBE1;THPO;WNT3;ZMAT4	0.0676785	0.06012	0.0571971	0.104908	0.0499906	0.055463	0.047235	0.0499047	0.0600299	0.0476299	0.044943	0.054184	0.0576563	0.0506043	0.0407367	0.0512739	0.0555961	0.0532225	0.0524929	0.0522654	0.0535702	0.0837482	0.0697773	0.0368094	0.0675497	0.0408225	0.0296329	0.0391829	0.0651289	0.0827482	0.048175	0.0558665	0.0444666	0.058841	0.0534114	0.0527976	0.0594547	0.0779195	0.0627339	0.0499948	0.149633	0.065056	0.0861819	0.43039	0.184708
RAD21 (763g)	A4GALT;AATF;ABCA1;ABCC4;ACTG1;ACTR3;ACVR2B;ADAM23;ADRM1;AFG3L2;AFTPH;AHSA1;AKAP7;ALKBH8;AMIGO2;ANKRD17;ANKRD49;ANO1;AP1S2;AP3B1;APEX1;ARCN1;ARF6;ARHGAP11A;ARHGEF5;ARHGEF7;ARPC2;ARPC5L;ARRDC3;ASAP2;ASB1;ATAD2;ATF4;ATP11A;ATP6V1C1;ATRNL1;AURKAIP1;AXL;B3GNT2;BACH1;BCAT1;BCL2L1;BDKRB2;BDP1;BMP2K;BMS1;BTF3;BUD13;C11orf24;C15orf41;C18orf21;C1QTNF1;C2orf49;C6orf132;C6orf222;C8orf59;C9orf78;CAB39;CALU;CA…	0.663777	0.676803	0.650031	0.682655	0.671025	0.675181	0.658739	0.673293	0.661952	0.696425	0.657448	0.665481	0.667182	0.677988	0.701473	0.668666	0.681939	0.705133	0.67428	0.661081	0.69244	0.666809	0.697112	0.679731	0.67842	0.654817	0.699622	0.62447	0.629227	0.624337	0.607687	0.633892	0.658218	0.686243	0.628646	0.651748	0.634498	0.662856	0.675135	0.663627	0.631581	0.63591	0.572038	0.597658	0.604808
RARA (375g)	ABCA2;ABTB2;ACSF2;ACVRL1;ADAMTS14;ADAMTSL5;ADARB1;ADCY7;ADM;ADRA2B;AGAP3;AGPAT3;AGRN;AGTRAP;AHDC1;AHNAK2;AKT1;ANKRD34B;ANKRD9;ARHGAP23;ARHGAP27;ARHGEF19;ARL4D;ASTN2;ATL3;ATP2B4;AXIN1;B4GALT3;BCAM;BCL9L;BID;BMP1;BTBD19;C11orf49;C11orf86;C16orf74;C17orf97;C1QTNF5;CAMK2G;CAMK2N1;CAPN1;CARD11;CARHSP1;CBX6;CCDC102A;CCDC120;CCDC85C;CD164L2;CDC42BPG;CDK16;CDKN1A;CHKA;CLCF1;CLMN;CLPB;COPS8;CORO1C;CORO2A;…	0.510939	0.498721	0.467399	0.529885	0.552672	0.551775	0.520645	0.471958	0.53491	0.522832	0.480252	0.466968	0.494336	0.531342	0.523997	0.545513	0.559651	0.535692	0.559796	0.539608	0.505556	0.507256	0.490261	0.490152	0.442783	0.453547	0.466774	0.610513	0.535423	0.558868	0.510034	0.511912	0.536969	0.57832	0.516557	0.548469	0.510927	0.586686	0.595719	0.579045	0.506597	0.502914	0.423823	0.453807	0.457285
RARG (99g)	ABLIM3;ABTB1;ADCY6;AGRN;ALDH3B1;ALS2CL;AMOTL2;ANKRD1;ANXA11;ARHGAP23;ARHGEF3;BAZ2A;C16orf74;C3;CADM4;CD47;CPNE6;CREB3L1;CTNNB1;DGKA;DKK1;DTX4;EHBP1L1;EMP1;EPB41L1;EPHA2;FARP1;FER1L4;FGF18;FOLR1;FSTL1;GALNT9;GNAI2;GNAT1;GPRC5A;HDAC7;HNF1B;HSPG2;IFFO2;IGFBP6;JDP2;KCNE3;KCNN4;KLK6;KRT4;KRT80;LAMA5;LAMB2;LPAR6;LRRC4C;LRRFIP1;LUM;LY6E;MITF;MPRIP;MUC4;MYO1B;NCOA3;NCOR2;NEDD9;NRG1;NT5C2;NTN1;NXPH4;PADI1…	0.622929	0.561533	0.531468	0.574902	0.636387	0.638177	0.635795	0.643324	0.625186	0.616925	0.666918	0.636296	0.654413	0.67105	0.666034	0.714931	0.684952	0.637507	0.623434	0.610704	0.627251	0.527271	0.56606	0.54756	0.476677	0.508909	0.531276	0.680448	0.563433	0.708598	0.569852	0.507023	0.595287	0.646591	0.584397	0.654178	0.675572	0.661953	0.709178	0.671489	0.321509	0.608045	0.358984	0.360139	0.345718
REL (85g)	ABCA12;ALDH3A1;ANXA11;APOL3;ART3;ATF7;BHLHE41;CCL5;CD74;CDK18;CIITA;CLDN2;CNOT1;CXCL2;CXCL3;CXCL5;DARS;DNAJC10;EFCAB5;EHF;EIF2AK2;FAM129A;FAM83B;FBXO11;GABRP;GALNT6;GIPC2;GPR137B;GTDC1;HLA-DQB1;HNF1B;IL1RAPL1;IL1RN;IL7;IVNS1ABP;IWS1;KCNE3;LATS2;LYRM1;MECOM;MLEC;MPZL2;MR1;NCKAP1L;NCOA7;NFE2L3;NFKBIE;NPAS2;ORC2;PDZK1IP1;PHACTR2;PIGR;PLA2G4A;PRRG4;PSMA1;PTER;RAP2B;RBMS1;REL;RGPD8;RNF2;SGPP2;SH3RF2;S…	0.672448	0.676639	0.658905	0.619829	0.593102	0.638299	0.65324	0.638687	0.632111	0.61134	0.646842	0.617879	0.664747	0.650191	0.64647	0.606623	0.628575	0.630565	0.60291	0.610834	0.642317	0.574127	0.620374	0.636076	0.620156	0.652103	0.609069	0.604018	0.606319	0.668337	0.633733	0.619714	0.619492	0.600012	0.621114	0.615754	0.619041	0.585868	0.513572	0.595671	0.324922	0.653114	0.311538	0.465624	0.343212
RELA (384g)	ABTB2;ACSL4;ACTN1;ADORA2B;ADRB1;AGRN;AHNAK;AIFM2;ALDH3B1;AMOTL2;ANO1;AP2A2;ARAP1;ARFGEF2;ARHGAP1;ARHGAP10;ARHGAP23;ARHGAP8;ARHGDIB;ARHGEF17;ARHGEF7;ARL5B;ARRB1;ASB6;ATP6V0C;B3GNT7;BAK1;BCAR1;BCL10;BCL11B;BCL9L;BDKRB2;BIK;BIRC3;BLVRB;BOK;C16orf74;C1orf198;C20orf85;C6orf132;C6orf223;CAPG;CAPN1;CAPN12;CARD11;CBFA2T2;CCDC28A;CCDC88C;CD74;CD82;CDC14C;CDC42BPG;CDC42EP2;CDC42EP4;CDK6;CDK8;CDR2L;CEACAM6;…	0.64023	0.632068	0.567799	0.634101	0.631339	0.663938	0.658153	0.578978	0.621801	0.615176	0.585781	0.553415	0.629791	0.634473	0.636832	0.650976	0.641511	0.655488	0.667753	0.632326	0.619513	0.588977	0.597686	0.599857	0.519004	0.575388	0.580175	0.673417	0.620214	0.68842	0.610931	0.619586	0.629045	0.645404	0.60606	0.628654	0.614127	0.676114	0.665039	0.674703	0.461835	0.568269	0.383742	0.48119	0.379232
REST (32g)	AHNAK;ALS2CL;C7orf57;CMYA5;COL12A1;CRIM1;DLG2;EDN1;FAM3C;HDAC7;HOXA13;KIAA1522;MAFF;MECOM;NFYB;NR2F2;PHACTR3;PTAFR;RARB;RUNX2;SGMS1;SLC6A9;SPRY2;SRPX2;SYNPO;TEAD1;TMOD3;UBA7;USP46;WWC1;ZFP36L1	0.560821	0.551603	0.54909	0.511844	0.564969	0.548618	0.569567	0.641757	0.585145	0.600828	0.641607	0.634199	0.594694	0.619806	0.603004	0.624017	0.608747	0.614738	0.561948	0.54281	0.559036	0.446179	0.496129	0.537596	0.47244	0.52864	0.532041	0.546559	0.478671	0.598722	0.513369	0.511187	0.553342	0.542017	0.534096	0.559374	0.615084	0.578967	0.608277	0.61112	0.324333	0.570391	0.315201	0.395534	0.349364
RFX1 (26g)	AIG1;ANKRD13D;CDC42EP2;CDK2AP2;DCXR;FJX1;GAS2L1;LAMB2;LCLAT1;MAFK;NLGN2;PHLDB1;PPAN-P2RY11;PRKCSH;RFX1;RGMA;RTN4R;SHC3;SNED1;SPON2;SUN2;SYVN1;TCEA2;TRIM62;TUBB3;ZSWIM1	0.480433	0.433684	0.423459	0.469542	0.512996	0.479865	0.498358	0.58637	0.485855	0.524711	0.587409	0.584077	0.433523	0.497777	0.495901	0.490579	0.51172	0.531771	0.533827	0.53635	0.491847	0.51028	0.477212	0.493515	0.473077	0.413791	0.446758	0.547818	0.523533	0.523533	0.498308	0.576924	0.560239	0.548687	0.514597	0.557145	0.570314	0.582188	0.597515	0.519284	0.546214	0.494957	0.449712	0.453902	0.567418
RFX2 (938g)	AAGAB;AARS;ABCA13;ABI2;ABI3BP;ACACB;ACAD11;ACBD6;ACBD7;ACTA2;ACTBL2;ACTR6;ACVRL1;ADAMTS1;ADAMTSL4;ADRB1;AGAP4;AGBL2;AGBL4;AGL;AGPAT4;AGR3;AGTRAP;AK7;AKAP7;AKNA;ALB;ALMS1;ALS2;AMBRA1;AMPD2;AMPD3;AMZ2;ANAPC5;ANK3;ANKFN1;ANKK1;ANKMY1;ANKRD20A1;ANKRD37;ANKRD42;ANKRD45;ANKS1A;ANP32E;ANXA13;AP1M1;AP2A2;AP3M2;APOBEC4;APOO;ARHGAP6;ARHGEF17;ARHGEF18;ARHGEF26;ARHGEF33;ARID5B;ARL13B;ARL2BP;ARL3;ARL6;ARMC2;A…	0.412899	0.439331	0.533788	0.369889	0.499608	0.454343	0.381369	0.441848	0.517838	0.526186	0.469724	0.467767	0.392357	0.473899	0.454516	0.42141	0.425362	0.462082	0.412922	0.418891	0.427209	0.393467	0.391592	0.468175	0.400422	0.557114	0.384562	0.549223	0.405686	0.411693	0.597692	0.46856	0.419098	0.448635	0.555837	0.401623	0.414179	0.394579	0.410461	0.478164	0.372813	0.451304	0.449108	0.398296	0.406708
RFX3 (910g)	AAGAB;ABCA13;ABCA6;ABI3BP;ACACB;ACBD7;ACTR3C;ACVR1;ACVR1C;ACVR2A;ACVRL1;ADAMTS1;ADAMTSL1;AGA;AGBL2;AGBL3;AGBL4;AGPAT4;AGR3;AGTRAP;AK7;AKAP9;AKIRIN1;AKNA;ALOX12P2;ALPK1;ALS2;AMPD3;AMY2B;AMZ2P1;ANK3;ANKFN1;ANKK1;ANKMY1;ANKRD20A1;ANKRD34B;ANKRD37;ANKRD42;ANKRD45;ANKS1A;ANXA13;AP1G1;AP2A2;AP3M2;APAF1;APH1B;APOBEC4;APOL4;ARF3;ARHGEF33;ARID4B;ARID5B;ARL3;ARL6;ARMC2;ARMC3;ARMC4;ART3;ASB4;ATF2;ATP10D;ATP…	0.404485	0.449395	0.542727	0.362204	0.504634	0.453453	0.385826	0.444429	0.500447	0.51631	0.476825	0.471081	0.392079	0.478792	0.444064	0.420316	0.414885	0.458571	0.408582	0.405528	0.416757	0.386014	0.381779	0.451243	0.380807	0.558029	0.3899	0.561711	0.401271	0.412435	0.60007	0.455029	0.405783	0.426919	0.550048	0.380797	0.42011	0.382688	0.395002	0.476261	0.362499	0.460132	0.476621	0.435107	0.388795
RFX5 (144g)	AAGAB;ACTL8;ADAR;AKAP7;ALDH4A1;ALK;ALKBH6;AMMECR1L;ANKRD49;AP4M1;APLF;ARL15;ASB7;ASNA1;ATG2A;BCL2L11;CALM2;CCNG1;CDC23;CDC37L1;CDC45;CEP57;CHD2;CNTD1;COL22A1;CRLF3;CXCL10;DEDD;DERL2;DLG5;DUSP11;DYNLT3;EIF4A1;ELAC2;ELP4;EPHB1;EXOSC2;EZH1;FADS3;FAM13B;FAM53B;FAM53C;FAM84A;FBXO24;FHIT;FNBP4;GATAD2B;GGT6;GNL2;GPR161;GPR89A;HES6;HMGB1;HOXD4;IMMP1L;IPPK;KCNQ1OT1;KDM4A;KLHL21;KLHL25;L1CAM;LDB1;LRRC8C;LY…	0.510526	0.492683	0.501512	0.495496	0.486772	0.48925	0.534233	0.529247	0.503762	0.507328	0.511197	0.504698	0.512535	0.516959	0.491258	0.488222	0.49231	0.506757	0.523277	0.521788	0.495789	0.492597	0.496024	0.514409	0.542313	0.494464	0.5248	0.459919	0.477249	0.517024	0.480076	0.568963	0.519005	0.476833	0.496506	0.493644	0.546693	0.548492	0.496306	0.528081	0.526619	0.52626	0.484919	0.500315	0.543462
RFX7 (10g)	DTWD1;NRF1;PIGB;RFX7;RORA;TCF12;USP8;ZMYM2;ZNF280D;ZNF609	0.612688	0.611796	0.586151	0.605877	0.500051	0.488791	0.651529	0.700862	0.628041	0.59264	0.711792	0.723265	0.71999	0.60057	0.645666	0.697085	0.628775	0.598558	0.587133	0.597515	0.630842	0.636349	0.656706	0.625981	0.681465	0.669635	0.601559	0.485537	0.574754	0.636136	0.656288	0.620262	0.578784	0.603879	0.628597	0.609187	0.717395	0.626002	0.632051	0.600295	0.725243	0.756215	0.710282	0.676144	0.555254
RORA (376g)	ABAT;ACSS3;ADNP;AKAP6;ALG10B;AMMECR1L;AMOTL2;AMZ1;AMZ2;ANKRD2;ANKRD6;APCDD1L;ARHGAP20;ARHGEF12;ARID2;ARID3B;ARIH1;ARL15;ARNT2;ARPP19;ART4;ASF1A;ASPRV1;ATF7IP;ATN1;ATP10D;ATP1A1;ATP1B2;AUTS2;BATF2;BAZ2B;BCL9;BEGAIN;BHLHB9;BMF;BPGM;C12orf4;C14orf93;C15orf61;C1QTNF3;C1S;CALB1;CALCRL;CALD1;CCDC130;CCDC136;CCDC91;CCDC92;CCNH;CD160;CD276;CD4;CDC25C;CDC42EP3;CDK17;CEP57L1;CHD6;CHN1;CHRNB2;CHRNG;CLEC2A;C…	0.374867	0.357406	0.375486	0.362813	0.343459	0.341921	0.403834	0.439971	0.367699	0.377395	0.455118	0.449502	0.404629	0.399364	0.409878	0.467968	0.395292	0.380695	0.374882	0.374546	0.405855	0.404744	0.41031	0.388364	0.41657	0.38682	0.381026	0.33909	0.376104	0.400474	0.400222	0.395491	0.388851	0.410547	0.397276	0.396527	0.474912	0.396465	0.423446	0.374468	0.47175	0.457411	0.541469	0.45841	0.454789
RORC (11g)	AATK;AFTPH;BDH1;CHDH;LRRC8B;NFIC;NFX1;NPAS2;POU4F1;PPP1R1B;RORC	0.625509	0.526797	0.608168	0.563182	0.506841	0.569187	0.531098	0.527596	0.527415	0.525155	0.55091	0.564742	0.553338	0.505917	0.552333	0.367038	0.53822	0.548894	0.53023	0.523557	0.583138	0.55488	0.594935	0.611995	0.582926	0.551191	0.499501	0.512896	0.584299	0.514038	0.510855	0.510405	0.538894	0.529612	0.517827	0.571715	0.495393	0.561035	0.369285	0.509519	0.602788	0.536466	0.564093	0.406076	0.342588
RUNX2 (23g)	AMMECR1L;ATP10B;C2CD2;CA13;CACNA1E;CLIC5;COBLL1;DLX5;EXPH5;GRHL3;LAMB1;LRRN4;MACC1;NR1H2;PELI1;PRR5L;RGS12;RUNX2;STK38;TRIM38;TRPM8;VWA2;ZFHX3	0.475991	0.450023	0.38359	0.348498	0.342498	0.425088	0.497231	0.501093	0.500633	0.431288	0.552763	0.497847	0.504026	0.464678	0.483356	0.508981	0.48481	0.490273	0.509975	0.471649	0.472533	0.436088	0.457062	0.425032	0.467193	0.444334	0.520703	0.336322	0.406852	0.547101	0.484795	0.480937	0.490795	0.456522	0.459281	0.41322	0.523985	0.43377	0.447804	0.440278	0.266858	0.476242	0.2865	0.475029	0.229054
RUNX3 (57g)	ADRA2C;ANGPT2;ARHGAP6;C1orf61;C9orf3;CBR3;CCDC91;CDKL3;CLDN11;CPZ;CTNNA3;DPF1;FAM118A;FXYD1;GNAL;H2AFY2;HPSE;ITPRIP;LHFPL2;MAP4K3;MCTP1;MFN2;MITF;MTMR3;NALCN;NKD2;NTSR1;OR2B2;PAPLN;PCDH15;PEA15;PHC2;PLAT;PRRX2;PTAFR;RDX;RERE;RHOB;RUNX3;SCARA3;SCNN1D;SERPINE1;SLC2A2;SMOC1;SORBS3;SPATS2;SPP1;STMN1;STON2;SYT15;TMEM150C;TMEM229B;TNFRSF13C;ZNF467;ZNF507;ZNF75A;ZNF85	0.343083	0.306621	0.324908	0.355291	0.396504	0.309756	0.327834	0.328626	0.366682	0.411766	0.324385	0.332923	0.352358	0.384389	0.344369	0.320836	0.348441	0.393209	0.354119	0.354236	0.335533	0.31346	0.321494	0.351471	0.282536	0.297253	0.308401	0.37928	0.2641	0.304369	0.286913	0.312177	0.318614	0.358958	0.300285	0.389749	0.328466	0.416453	0.375315	0.331218	0.287614	0.366751	0.371471	0.369094	0.383613
RXRA (76g)	ACSL5;AGAP11;AGPAT2;AGRN;AHNAK2;AKNA;ARHGEF16;ASB6;ASS1;ATP2B4;BAD;BMP1;CCDC120;CD164L2;CDKN1A;CLCF1;CORO2A;CRIP1;CSF2;CTSE;CYP26B1;DAB2IP;DGAT1;EFNA1;EGFL7;ELFN2;EPPK1;ETV3;FAM129B;FBLIM1;FGD5;FSTL3;HRH1;HSPG2;INF2;KIAA1522;LMNA;LMO4;LRRC8A;MAFG;MGAT3;NACC2;NCS1;NINJ1;NUMB;OMP;OVOL1;PAQR5;PHLDA3;PLEKHG6;PPP1R13L;PPP1R16A;PRKCD;PSCA;QSOX2;RALGDS;RAP2C;RGS14;RHOD;RXRA;SDC4;SLC15A3;SLC26A9;SLC7A7;T…	0.570881	0.574853	0.533749	0.622286	0.590906	0.635855	0.587238	0.433076	0.575054	0.573552	0.440192	0.428031	0.566575	0.566649	0.568362	0.523352	0.600158	0.588895	0.623516	0.547816	0.552922	0.540122	0.54114	0.54377	0.427922	0.518542	0.455816	0.658088	0.541054	0.631095	0.586186	0.533617	0.500091	0.610113	0.586276	0.550669	0.509367	0.681136	0.632929	0.653511	0.449746	0.506335	0.337011	0.447903	0.350331
RXRG (17g)	DNAJB5;FAM131C;FGF12;FOXO1;GLP1R;IQSEC3;KATNAL1;MCHR1;MCOLN1;MEG3;OLFM1;RGS7BP;SLC4A3;SLC8A1;TMEM198;ZBTB16	0.103936	0.0967694	0.122434	0.146548	0.0941637	0.0960301	0.100559	0.140112	0.117146	0.113983	0.13341	0.15636	0.0911702	0.106166	0.155342	0.112363	0.124135	0.120911	0.126438	0.107972	0.145522	0.140989	0.176309	0.121606	0.1449	0.0940506	0.113801	0.0898936	0.101262	0.119109	0.100304	0.185734	0.150624	0.159108	0.100999	0.111943	0.130768	0.126623	0.147295	0.111296	0.0733264	0.141975	0.673277	0.12521	0.203776
SHOX2 (57g)	AIFM3;ANKRD13B;ARC;CHIT1;CITED1;COL5A1;CORO6;CRIP3;CYFIP2;CYP2W1;DBF4B;DLX6;ENGASE;ERICH1;FLRT1;FOXF2;FZD3;GEMIN4;GOSR2;GPR137C;GTSF1;HOXB9;HOXD11;HSPB6;IFNK;INTS6;ISL2;KANK3;KCNB2;KCNJ15;KCNK15;LMAN1L;MFNG;MINK1;MIS12;MSX1;NRXN2;PITX2;PLCB2;POU3F2;PPM1E;PRKG1;RASL11B;ROBO3;RPL17;RUNDC3B;RYR2;SATB1;SHOX2;SIX1;TAC1;TMEM151B;UNK;VAV3;WT1;ZIC5;ZNF768	0.197249	0.203163	0.200359	0.174518	0.184159	0.175592	0.198148	0.203799	0.182477	0.185157	0.201087	0.207228	0.194382	0.187246	0.179102	0.202296	0.205762	0.179625	0.284834	0.238969	0.191295	0.202583	0.204699	0.197138	0.219206	0.228672	0.310681	0.17985	0.230063	0.214044	0.235816	0.192238	0.263811	0.179059	0.241314	0.175949	0.209095	0.200024	0.185993	0.220519	0.418511	0.206626	0.207309	0.214377	0.408955
SIN3A (521g)	AADAT;AAGAB;ABCF2;ACTR3C;ADAM10;ADCY5;AGAP3;AKAP7;AKT3;ANGPTL1;ANKHD1;ANKRD1;ANP32A;ANTXR1;AP3S2;APTX;AQR;ARHGAP20;ARHGAP8;ARHGEF10;ARID3B;ARIH1;ASCC1;ASPM;ASTE1;ATAD2B;ATF5;ATM;BARD1;BBS4;BCL2L11;BHLHE41;BMP4;BPGM;BPTF;BRCA2;BRIP1;BTBD1;BUB1B;C12orf66;C15orf39;C15orf41;C17orf49;C18orf54;C19orf48;C1QTNF7;C5orf34;CACNB1;CALU;CAV3;CBX7;CCDC144A;CCNB2;CCPG1;CCT2;CD276;CDC42EP1;CDK19;CDK5RAP1;CENPF;C…	0.575022	0.565048	0.581318	0.561224	0.512273	0.525836	0.570724	0.655917	0.582405	0.601329	0.64992	0.658172	0.605832	0.555258	0.59242	0.606733	0.591392	0.58693	0.568399	0.582123	0.588111	0.577675	0.587925	0.588167	0.608389	0.573083	0.582865	0.488786	0.569973	0.591608	0.562034	0.587349	0.582686	0.588132	0.569756	0.577588	0.620943	0.572729	0.579997	0.57359	0.564603	0.631029	0.509307	0.543826	0.621143
SIRT6 (16g)	ANKHD1;BCL2;C19orf24;CALR;CHAF1A;EN2;EVI5L;FARSA;LONP1;MCOLN1;PIP5K1C;RAB3A;SH3GL1;USP31;VPS33A	0.549068	0.451022	0.50649	0.490493	0.472234	0.461894	0.547857	0.567052	0.566352	0.507498	0.551338	0.576443	0.534998	0.513984	0.526976	0.479454	0.537646	0.503983	0.512241	0.559991	0.543591	0.599861	0.549626	0.5593	0.593006	0.524538	0.520083	0.461598	0.574816	0.511125	0.522272	0.638628	0.550905	0.5865	0.5188	0.586568	0.508863	0.51501	0.51628	0.454705	0.587109	0.526882	0.557004	0.541651	0.671454
SIX1 (10g)	ATP6AP1L;BTAF1;EFCAB5;LRRC17;SHOX2;SIX1;SIX4;SOX4;TRPS1;WEE1	0.397267	0.435847	0.343527	0.244869	0.381297	0.32411	0.455889	0.464341	0.369034	0.421415	0.431522	0.43008	0.439198	0.427945	0.412702	0.383728	0.395228	0.456171	0.349789	0.386241	0.388856	0.373998	0.383206	0.414295	0.332088	0.512603	0.346555	0.410416	0.427512	0.362772	0.507638	0.389227	0.340712	0.385025	0.461245	0.355	0.353606	0.397659	0.429284	0.412297	0.453438	0.382835	0.23674	0.373806	0.502249
SIX4 (12g)	CDKN1C;GLUD2;MBD6;MNAT1;RALGPS2;SERTAD4;SIX1;SIX4;SNCA;TMED1;TRPS1;WDR89	0.485529	0.563263	0.45083	0.398164	0.542172	0.464912	0.559813	0.559933	0.476082	0.603106	0.58103	0.553438	0.544815	0.600233	0.545485	0.460718	0.483177	0.635813	0.444994	0.417494	0.523975	0.508194	0.477976	0.502346	0.385084	0.580315	0.400053	0.529108	0.586964	0.451042	0.580132	0.465158	0.469753	0.50214	0.562771	0.487492	0.459287	0.511347	0.566948	0.545056	0.395389	0.533125	0.409929	0.495817	0.546629
SIX5 (379g)	ABCB9;ABHD8;ACAD8;ACSBG1;ADAMTSL2;ADNP;AGAP1;AGBL5;AIFM3;ALK;AMDHD2;ANKRD52;AP2S1;ARAP1;ARHGAP23;ARMC5;ATF6B;ATG2A;ATG4A;ATP13A2;AXIN2;B3GALNT2;BAHD1;BCAR3;BCL2L11;BCL2L12;BCL3;BEAN1;BET1;BMF;BMPR1B;C1orf159;C1orf198;C2orf27A;CADM4;CAPN3;CARNS1;CCDC85C;CCNJL;CD3EAP;CDK2AP2;CEACAM6;CEP164;CEP250;CERCAM;CHD5;CHID1;CHMP6;CHPF2;CHST12;CHST15;CIB2;CNFN;CNTN2;COPS7B;CPNE1;CPSF1;CSNK1E;CSNK1G2;CSRNP2;CT…	0.433566	0.420043	0.411676	0.437091	0.437411	0.441183	0.454059	0.475748	0.455922	0.460512	0.486109	0.477492	0.444155	0.490402	0.447233	0.488517	0.47709	0.459422	0.472495	0.490101	0.447912	0.490093	0.438588	0.436747	0.438228	0.426581	0.421315	0.47062	0.47769	0.509765	0.479679	0.489165	0.490076	0.482071	0.489721	0.503087	0.549699	0.502135	0.535222	0.48122	0.554124	0.484322	0.438423	0.483349	0.527421
SMAD3 (399g)	ABCC3;ABLIM2;ACP2;ACTB;ACTN1;ACVR1;ADAMTSL2;ADAMTSL5;ADORA2A;ADORA2B;AGRN;AHNAK;AHNAK2;AKT1;ALDH1A3;ALK;ALS2CL;ANO9;AQP3;ARHGAP23;ARHGAP27;ARHGDIB;ARHGEF16;ARHGEF19;ARHGEF2;ARRDC1;ASB1;ASB6;AXIN1;B3GNT7;B4GALT1;BAG3;BATF;BCAM;BCAR1;BCL3;BCL9L;BCOR;BGN;BID;BMP1;BOK;BRI3;C15orf39;C15orf62;C16orf74;C2orf27A;C3;C6orf132;CACNG6;CALHM2;CAMK1G;CAPG;CAPN5;CAPN9;CARD11;CARHSP1;CCDC144A;CCDC85C;CD82;CD9;CD…	0.558083	0.526736	0.495509	0.578235	0.535226	0.570736	0.592896	0.536297	0.560802	0.558429	0.536406	0.523229	0.567427	0.577162	0.581162	0.589842	0.610131	0.580036	0.580412	0.565759	0.55559	0.528939	0.525884	0.516257	0.459902	0.456913	0.463284	0.576316	0.542339	0.623709	0.506705	0.532117	0.535187	0.599965	0.524793	0.593106	0.57555	0.639085	0.651002	0.610656	0.465177	0.558366	0.361097	0.481241	0.363154
SNAI3 (12g)	ASB18;CSPG5;FGF11;GPRIN1;HSDL1;JPH3;PRDM10;RRAGD;SHC2;SLC24A3;SNAI3;ZNF821	0.152573	0.16725	0.149043	0.171164	0.144391	0.194499	0.196547	0.156178	0.139464	0.165248	0.152985	0.170981	0.146571	0.150073	0.132111	0.150467	0.138199	0.167193	0.143813	0.142668	0.149386	0.191815	0.168229	0.15096	0.171136	0.157637	0.134841	0.194602	0.286985	0.171633	0.217061	0.19712	0.152459	0.18147	0.197863	0.152241	0.163045	0.179055	0.167811	0.177109	0.169448	0.21392	0.438465	0.344383	0.379917
SOX11 (37g)	AGBL4;ARMC4;ASTN2;C12orf42;C6;CALCRL;CAPSL;COL25A1;DMD;DNER;DYDC2;EFCAB6;ENPEP;FGF13;FHL1;FOLH1;FOLH1B;FOXP2;FREM1;GRP;IL1RAPL1;KLHL13;KLHL32;LRRIQ3;MEOX2;PCDHA10;PCDHA11;PDE1C;RFX4;RNF186;SNTN;ST8SIA2;TTC29;WDR49;ZNF292;ZNF474	0.0703806	0.132035	0.212178	0.0532219	0.132752	0.108103	0.06273	0.102599	0.126316	0.13476	0.131948	0.128441	0.0710028	0.095723	0.117841	0.121084	0.0727636	0.0933195	0.0639094	0.0759287	0.111431	0.103255	0.0970399	0.127406	0.0941033	0.311323	0.0738075	0.162636	0.0986168	0.0758506	0.334078	0.140992	0.115716	0.128673	0.288452	0.0531012	0.082333	0.0596207	0.0753621	0.105547	0.07922	0.096895	0.17745	0.28246	0.140041
SOX14 (23g)	ASCL1;AUTS2;CHL1;CHRM1;DQX1;FREM1;GADD45G;GFRA2;GRP;GSDMA;ID3;KCNQ3;KCTD8;MYO7B;PAQR8;PCDHA11;PDE11A;PRUNE2;PTGER2;RFX4;SMOC2;SOX11	0.140804	0.103917	0.154551	0.100127	0.0572493	0.0791975	0.102845	0.106874	0.0770053	0.0565116	0.107674	0.105637	0.100742	0.0791049	0.104252	0.0730392	0.0798664	0.0665584	0.0870939	0.123846	0.139371	0.245504	0.179806	0.131671	0.103789	0.112626	0.106754	0.0506878	0.146882	0.106339	0.092186	0.0851258	0.116267	0.0992671	0.111643	0.0965314	0.0879421	0.0745384	0.0703274	0.0900386	0.081736	0.0906598	0.163081	0.412906	0.102827
SOX2 (13g)	BMI1;CLEC2B;EPB41L2;FAM184A;GRP;HS3ST1;IMPDH1;LAMP2;MINPP1;PPFIA2;RFX4;SOX2;ZDHHC21	0.33732	0.288698	0.370385	0.332703	0.330965	0.369804	0.42636	0.408126	0.352257	0.418585	0.407867	0.413736	0.372123	0.334652	0.357656	0.388355	0.349616	0.414945	0.389834	0.357323	0.353345	0.343088	0.321595	0.370317	0.39453	0.325567	0.394102	0.304977	0.457144	0.306451	0.332434	0.401249	0.361036	0.345317	0.3333	0.378773	0.397081	0.401381	0.409869	0.398771	0.336242	0.340653	0.318521	0.612347	0.394113
SOX4 (250g)	ACAP3;ADCY5;ADNP;ADORA2A;AFAP1;AGRN;ANK2;ANK3;ANKRD1;ANTXR1;APOBEC2;ARHGAP36;ARHGEF18;ASF1A;ATOH8;ATRNL1;ATXN7;ATXN7L2;AVIL;BCL2L11;BDNF;BEAN1;BEND3;BMF;BMP4;BMPR1B;BRPF3;BTG1;C1orf198;CAPN13;CARHSP1;CBFA2T3;CBX2;CCDC80;CCND1;CD14;CD160;CD276;CDH2;CDH6;CELF3;CGNL1;CHST15;CNKSR2;CNN3;COL12A1;COL8A1;CPNE2;CREB5;CRISPLD2;CRLF1;CSDE1;CYTH3;DAB1;DAB2;DCAF12;DDX20;DENND1B;DISP1;DLG2;DLL1;DNMT3A;DOCK4;D…	0.36193	0.328794	0.333664	0.315665	0.342355	0.34189	0.388231	0.464088	0.366505	0.398608	0.451462	0.439486	0.393212	0.397565	0.398617	0.37129	0.393695	0.403276	0.352376	0.359528	0.391061	0.417145	0.379039	0.355398	0.335616	0.348025	0.32738	0.346259	0.373639	0.413353	0.35408	0.38319	0.350863	0.404733	0.378552	0.380068	0.451733	0.392248	0.45377	0.366759	0.4165	0.422647	0.423117	0.465414	0.425531
SOX5 (19g)	ADAM19;ARNT2;ARSI;ASF1A;C9orf72;CEP57L1;CHST1;EHBP1;FGF9;GNG11;LRAT;PPBP;SH3BP5;SOBP;SOX5;TPRG1;TUSC1;ZBED2;ZIC1	0.142619	0.16319	0.195004	0.142181	0.176916	0.210465	0.248522	0.257786	0.139112	0.152086	0.246902	0.240432	0.253984	0.193699	0.26635	0.305831	0.234366	0.16532	0.180155	0.205758	0.244296	0.252834	0.221548	0.233043	0.266104	0.178004	0.172553	0.148015	0.185161	0.191086	0.198037	0.247484	0.228264	0.339282	0.167767	0.26348	0.26395	0.217647	0.23241	0.243978	0.130003	0.162533	0.28626	0.218895	0.273099
SOX6 (89g)	ACVRL1;AKNA;ANKRD45;ANXA13;ATG2B;ATXN7L3B;BDH2;C2orf73;C2orf76;C5orf49;C6;CAPSL;CASC1;CD38;CDKL1;CDKL2;CDKL5;CSF3R;CYP4F2;DNAJB13;DPYD;DTHD1;DYNC2H1;DYRK2;EFHB;EIF4G3;FAM81B;FANK1;FSIP1;GKN2;GNAI1;GOLGA5;GTF2A1;HABP2;IFT46;IFT80;IL1RAPL1;IL5RA;LRMP;LRTOMT;MAK;MAX;MBIP;NAA30;NR1H4;NR6A1;ORC4;PALLD;PBLD;PCMTD1;PCYT1B;PELI2;PIH1D2;PKN2;PLCH1;PPM1H;PTPN13;RAB40A;RASSF8;RBM23;RC3H2;RHOBTB1;RIBC1;RNF14…	0.419717	0.479579	0.556469	0.382234	0.535221	0.460032	0.396036	0.412649	0.541687	0.521587	0.438371	0.426422	0.411041	0.498665	0.487541	0.476544	0.411749	0.475868	0.389513	0.388534	0.451217	0.404586	0.413617	0.455996	0.335735	0.558987	0.374604	0.572673	0.384171	0.383324	0.569736	0.385422	0.365997	0.436649	0.539462	0.380617	0.41255	0.385244	0.434945	0.49039	0.303973	0.436763	0.399257	0.390469	0.373275
SOX7 (11g)	ABLIM3;CTNNB1;EGFLAM;MAML1;PCGF2;SP3;STEAP4;THRB;VANGL1;VASH1	0.490749	0.363955	0.424833	0.480288	0.480544	0.428547	0.519687	0.494819	0.505593	0.46854	0.51161	0.50588	0.454421	0.503071	0.464177	0.516061	0.521572	0.479626	0.523127	0.463653	0.440638	0.376333	0.395689	0.422848	0.436693	0.352376	0.463085	0.468571	0.438847	0.482928	0.349598	0.390714	0.539163	0.463041	0.389884	0.467916	0.476037	0.555623	0.52131	0.550398	0.299275	0.519875	0.409016	0.417667	0.448459
SOX9 (29g)	ADAMTSL2;AMOTL2;ANXA1;BIK;CA2;CARD10;ERGIC1;ERRFI1;FGFR2;HSPG2;KCNN4;KIAA1217;MMP14;NFIB;NPAS2;PDXP;PLEKHB1;PPP1R1B;PRR7;RARG;RASAL1;SLC27A1;SLMAP;SPRY2;TINAGL1;VGLL4;VPS37B;YWHAB	0.745884	0.758808	0.753565	0.693036	0.722591	0.752013	0.756287	0.751549	0.700162	0.712164	0.736277	0.768616	0.743719	0.715827	0.739296	0.688186	0.699582	0.723152	0.779083	0.771457	0.740589	0.728762	0.728736	0.75265	0.711428	0.726633	0.697796	0.758685	0.764868	0.749992	0.759917	0.712224	0.731937	0.745055	0.75425	0.782352	0.739613	0.776204	0.726552	0.79602	0.435011	0.680067	0.351473	0.463851	0.37782
SP1 (276g)	AARS;ACTL6A;ADD3;AKR1E2;ALDH5A1;ALS2CR12;ANKHD1;ANKZF1;AQP5;ARFIP2;ARHGAP24;ARHGAP26;ARID2;ARID4A;ARL14;ARRDC4;ASB8;ASCL2;ASPM;ATF7;ATF7IP;ATP10A;AURKA;AZGP1;BMP4;C12orf76;C16orf71;C1orf189;C5orf22;C7orf57;CAND1;CBX5;CCDC14;CCDC146;CCDC151;CCDC96;CCHCR1;CCNB2;CCNL1;CD82;CDK2AP1;CDK2AP2;CEP57;CETN2;CETN3;CIT;CLDN2;CNBP;CNPY3;CPT1A;CPVL;CTNNA2;CTNND1;DCP2;DDX19B;DENR;DHCR24;DHODH;DLG1;DLGAP5;DNAJB1…	0.65882	0.633451	0.686264	0.592855	0.710637	0.650396	0.633945	0.682443	0.678078	0.707361	0.687245	0.695587	0.650152	0.671751	0.669683	0.659209	0.651597	0.68942	0.6268	0.635078	0.662651	0.642116	0.653313	0.67998	0.650846	0.676522	0.635364	0.715753	0.624267	0.628969	0.669217	0.630889	0.626449	0.664573	0.662699	0.658068	0.676693	0.610862	0.637117	0.67398	0.626865	0.64938	0.479763	0.601501	0.558512
SP2 (388g)	AACS;AATF;ACAA1;AFTPH;AHCTF1;ANKRD49;ARAF;ARCN1;ARMCX3;ASCC2;ATAD2;ATF7;ATP6V1C1;ATP6V1E1;AURKAIP1;BANF1;BCAT1;BCLAF1;BECN1;BMPR1A;BRAP;BRD2;BUD31;C11orf24;C12orf10;C12orf57;C12orf66;C16orf71;C17orf99;C6orf203;C6orf52;C6orf62;C8orf59;C9orf78;CBLL1;CBX3;CCBE1;CCDC157;CCDC47;CCDC9;CCNL1;CDC16;CDH11;CDK11A;CDK11B;CDK5RAP1;CGB5;CHUK;CIRBP;CKAP4;CLTA;CNBP;CNDP2;CNPY3;CNTFR;COG2;COG3;COPS5;COX10;COX17;…	0.689243	0.691556	0.69836	0.642598	0.669965	0.69137	0.674427	0.707209	0.669281	0.695533	0.706348	0.704521	0.669705	0.666401	0.709502	0.668611	0.691724	0.692955	0.694579	0.676901	0.707809	0.691282	0.719758	0.709516	0.69383	0.695229	0.726828	0.635648	0.655384	0.621187	0.632072	0.651039	0.677632	0.681656	0.66508	0.656952	0.689743	0.644908	0.642805	0.661967	0.6678	0.667868	0.633253	0.625266	0.656671
SP4 (47g)	ARID5B;BCL11A;CHST10;CUL4B;CXCR4;DTX3;ENO3;FOXP2;GNAS;HUS1;IGF2BP3;KCNIP2;KIAA2026;LAMP2;LGALS1;LYPD1;MBD5;MLLT3;MTMR3;NCAM1;NKX2-1;NR2C2;NR3C2;NSUN5P1;PAFAH1B1;PATZ1;PLD2;PRDM6;PTK7;PURA;RAD21;RAI14;RELL2;SLC12A5;SMARCA1;SNAP25;SNTA1;SOX12;SP4;TAOK1;TRPS1;WASF1;XKR6;ZBTB33;ZMAT1;ZNF516;ZNF608	0.381408	0.418502	0.390683	0.421289	0.426938	0.369841	0.425166	0.523003	0.389434	0.424651	0.494487	0.492457	0.416434	0.443665	0.447426	0.464855	0.403057	0.427428	0.492796	0.467956	0.441013	0.446118	0.431835	0.435724	0.449794	0.414433	0.486138	0.428203	0.49463	0.366283	0.428614	0.426344	0.447456	0.43176	0.430735	0.401226	0.576171	0.471729	0.438924	0.394952	0.390118	0.456846	0.600077	0.486394	0.588636
SP8 (66g)	ADCY2;ADORA2A;ARHGEF10L;BCAT2;BEX4;C1QTNF1;CACNA1H;CACNA2D1;CACNA2D2;CACNG2;CDK5R2;CGNL1;CISH;CPE;CPLX2;DACH2;EMID1;ENO3;ESRRG;FAM110B;FGFR1;FKBP5;FOXI3;GAP43;GNG4;GOLGA7B;GPRIN1;GRASP;HCN2;HEY2;HOXB2;IL18;KCND3;KCNMB2;KCNN3;LMX1B;MAF;MAP1B;MCOLN3;NCKAP5;NDRG4;NFASC;NFATC4;NKX2-2;NLRP1;NRN1;NXPH4;PLEKHO1;PPP4R4;PTPRT;RGS17;RIMS2;ROR2;RUNX1T1;SCNN1B;SCRT1;SDK2;SLC29A1;SLCO5A1;SNAP25;SP8;SRRM4;ST3G…	0.110655	0.118912	0.104533	0.142672	0.102127	0.128157	0.126171	0.149999	0.121815	0.152889	0.131494	0.135599	0.119021	0.13329	0.145729	0.130373	0.138722	0.130876	0.161647	0.158186	0.162936	0.195498	0.184291	0.127038	0.125395	0.111178	0.156716	0.105411	0.128467	0.142052	0.107834	0.123211	0.173262	0.161907	0.130793	0.147567	0.156446	0.16879	0.135618	0.131393	0.253692	0.157601	0.645442	0.423852	0.350705
SREBF1 (22g)	CAMKV;CCDC33;CYB561;DDR1;FBRS;IL1RAPL1;KIAA0753;LIN7A;MARCH10;PBXIP1;PLEKHB1;PLIN5;RALGDS;REM2;RHOBTB2;RPS19BP1;SIX3;SREBF1;SREBF2;TMEM132B;TRIM2;TTC23L	0.408043	0.433071	0.556029	0.403307	0.506415	0.464711	0.444198	0.484266	0.428915	0.465248	0.496648	0.494094	0.429165	0.458913	0.443758	0.430489	0.426933	0.440761	0.478758	0.445947	0.434357	0.436159	0.415693	0.474103	0.383937	0.513883	0.451785	0.582858	0.446609	0.485324	0.544858	0.454455	0.492568	0.445148	0.536656	0.410435	0.458511	0.450643	0.447773	0.487453	0.418687	0.446665	0.470931	0.395068	0.376943
SREBF2 (102g)	A4GALT;ABCA1;ABHD6;ACO2;ACTB;ADRA2A;APPL1;ARCN1;ARF4;ARFGAP3;B3GNT6;BCAR3;BIK;BNIP3L;C11orf24;C11orf53;CBX1;CCDC117;CENPM;CLN5;CMTM8;CTSB;CYB5R3;DMD;DRG1;EDEM2;EIF3D;EIF4ENIF1;ERGIC1;EWSR1;FAM177B;FDFT1;FKBP11;FOXA2;GAL3ST1;GAS2L1;GJD3;GNAQ;GPRC5C;GSN;GTPBP1;HAS3;HMGCS1;HSDL2;HSPA5;HYAL1;IRS2;ISY1;L3MBTL2;LHPP;MAPK1;MCAT;ME1;MLF2;MTMR3;MYH9;NF2;NIPSNAP1;NMT1;NUDT18;NUP50;P4HB;PACSIN2;PFN1;PGK1;PH…	0.693293	0.640854	0.673877	0.67258	0.693229	0.701662	0.684586	0.655073	0.570629	0.636663	0.660284	0.650675	0.644584	0.566013	0.655689	0.587697	0.626799	0.651377	0.714813	0.685736	0.661518	0.711094	0.677662	0.696466	0.634778	0.66941	0.68106	0.715697	0.748491	0.604875	0.673263	0.606229	0.674661	0.687075	0.682113	0.674721	0.658977	0.71874	0.654431	0.720927	0.653059	0.621696	0.701127	0.605794	0.615979
SRF (17g)	CCBE1;CDC5L;CORO1C;ELF5;GLO1;HIST1H4L;HSP90AB1;LIPC;MAPK14;MRPS18A;NFKBIE;PPP2R5D;RAB23;SRF;SRPK1;TAGLN;TEAD3	0.574431	0.61041	0.529242	0.449004	0.546286	0.605817	0.586252	0.570925	0.60471	0.59423	0.555711	0.557149	0.559997	0.603914	0.589011	0.462589	0.55235	0.572419	0.752005	0.777617	0.572318	0.586914	0.570303	0.628989	0.588389	0.571502	0.806271	0.5583	0.555654	0.572658	0.572266	0.605998	0.585545	0.584284	0.567677	0.563528	0.592348	0.486497	0.571531	0.490864	0.595216	0.520973	0.401932	0.54997	0.51074
STAT1 (608g)	ABCA8;ABO;ACACB;ACTN2;ADAM10;ADAM8;ADAR;ADRB2;AFTPH;AGTRAP;AHNAK;AKAP13;ALDH1A3;ALDH3B1;ALS2;ALS2CL;AMBRA1;AMMECR1L;AMOTL2;ANXA1;AP1S3;APOL1;APOL2;APOL3;APOL6;ARAP2;ARHGAP21;ARHGAP24;ARHGAP42;ARHGDIB;ARHGEF17;ARHGEF3;ARHGEF37;ARL4A;ARPC1B;ARPC2;ASAP2;ASCC1;ATF5;AVPI1;B2M;B3GNT2;BAIAP2;BAIAP2L1;BARX2;BATF;BHLHE41;BIRC3;BLNK;BLZF1;BMP4;BMPR2;BRI3;BTBD8;BTC;C11orf74;C1orf116;C4BPB;CAB39;CABLES1;CACY…	0.65651	0.680477	0.656206	0.656149	0.642228	0.656087	0.675192	0.639483	0.663537	0.648698	0.643123	0.628982	0.70244	0.699549	0.658042	0.674972	0.685245	0.669957	0.67372	0.644264	0.642565	0.591318	0.613929	0.63563	0.636967	0.662297	0.637324	0.650893	0.621958	0.710622	0.676527	0.673289	0.628214	0.640181	0.635647	0.648156	0.657315	0.664396	0.671077	0.667572	0.466467	0.671315	0.427896	0.54199	0.403357
STAT2 (70g)	ACVR1B;ADCY6;ADHFE1;AMOTL2;ASPG;BAZ2A;BCAM;BMF;CAPN3;CCDC36;CCDC80;CD69;CDK17;CLIC5;CLIP1;CNN3;CNTN3;COL12A1;CSRNP2;DHRS3;DRAM1;EGOT;EPHB6;FAM19A2;GAD1;HOXA2;IKZF2;IKZF4;ISLR;KCNC3;KCNMB4;KIF26B;KLK5;MAP2;MAP3K9;NANOS1;NCKAP5L;NTN4;OLR1;OSBPL8;PPP1R12A;PRICKLE1;PRPF40B;RAB31;RAB5B;RNF10;RNF144B;RNF41;SLAMF7;STRA6;SYNPO;TBC1D3B;TGM1;TIA1;TLE2;TMPRSS13;TSPAN11;UPK2;VASN;WNK1;ZDHHC17;ZNF140;ZNF224;Z…	0.368447	0.359855	0.350825	0.308309	0.372868	0.351351	0.385492	0.498937	0.377704	0.390964	0.532892	0.489916	0.392032	0.497303	0.402605	0.462959	0.419439	0.406541	0.376906	0.380782	0.382192	0.343739	0.346637	0.350971	0.316445	0.358667	0.37118	0.376369	0.333728	0.463744	0.403481	0.331343	0.360775	0.373746	0.403592	0.436724	0.582879	0.356558	0.477902	0.381458	0.364002	0.456556	0.381571	0.391217	0.359474
STAT3 (25g)	ATP1B1;C1GALT1;C1GALT1C1;DUSP3;EFHD1;FLOT2;GAS1;GNAQ;GRN;GSN;NAV2;NBR1;OCIAD2;PHF21B;PSAP;PTPN6;RALGPS1;RUNDC1;SSH2;STAT3;SV2C;TNFAIP1;TNFRSF1A;ZDHHC2;ZNRF2	0.68119	0.638002	0.66719	0.623395	0.656154	0.695701	0.664173	0.604383	0.5855	0.598272	0.623791	0.592743	0.618218	0.652681	0.620504	0.62292	0.589325	0.631067	0.661092	0.614099	0.616938	0.605446	0.611991	0.620779	0.599596	0.653231	0.639384	0.691516	0.670242	0.654932	0.669198	0.642358	0.646559	0.604938	0.649843	0.610472	0.63662	0.648381	0.640536	0.65627	0.527878	0.662705	0.738949	0.683119	0.536839
STAT5A (66g)	ADAR;ALDOB;APOL6;ARHGEF10L;ARHGEF11;ATF6;BCL2A1;BLZF1;CA13;CAB39L;CABLES1;CEP350;COBLL1;CSRP1;CTSO;CXCL11;DGKH;DUSP3;EIF2AK2;FAM89A;GARNL3;HLA-DRB5;IQGAP1;KLHL3;KYNU;LATS2;LNX2;LOXL1;LYRM1;MEIS2;MTIF3;MTMR6;N4BP2L2;NCOA7;NDUFS4;NFKBIE;NMUR2;NR5A2;OCIAD2;PDE4D;PDS5B;PEAK1;PKDCC;POLB;PSD4;RCAN1;RCBTB2;REEP5;RIN2;RNF6;RORC;SERPING1;SH2B3;SLC25A28;SLC26A3;SLC7A1;SPATA13;STARD13;STAT5A;STEAP2;STK39;TM…	0.600482	0.630562	0.57031	0.54431	0.482056	0.555866	0.580276	0.529393	0.598255	0.579409	0.544845	0.520992	0.593686	0.599886	0.579941	0.510365	0.574802	0.586019	0.588646	0.56487	0.578024	0.535714	0.570317	0.577851	0.556147	0.561175	0.581251	0.469094	0.571222	0.619091	0.557414	0.622569	0.558892	0.541272	0.5395	0.558405	0.556155	0.566748	0.491953	0.568523	0.408424	0.602199	0.566926	0.476841	0.415901
STAT5B (62g)	ADA;ADAMTSL1;ANKRD35;AP2A1;AP3M1;ARHGAP17;ATRNL1;BGN;BSN;C10orf88;CACNB3;CACNG2;CCND2;CDK16;CNTN1;COL3A1;CPEB1;ECE2;FADS1;FAM124A;FAM13C;FKBP5;FMN2;GALNT13;HAUS7;HGF;HSD17B10;IQSEC3;JAM3;KCNAB2;KHK;LINGO1;LMO1;LSM11;MAP3K3;MAPKAPK3;MED24;MEIS3;MFAP3L;MGST1;NHEJ1;NUDT19;POLR1A;PPM1K;PSMD3;RGS9;RUSC1;SCMH1;SEPT8;SLC1A2;SLC25A15;SLC6A4;STARD7;STAT5B;STX16;SYT6;TOX2;TRMT2B;VGF;WDR47;XKR4;XKR7	0.306119	0.288016	0.292792	0.320627	0.27769	0.294979	0.29732	0.27893	0.314482	0.280013	0.263984	0.273059	0.289193	0.291491	0.294833	0.29723	0.303446	0.286912	0.310605	0.319812	0.310698	0.32233	0.330472	0.329244	0.343609	0.27452	0.303806	0.261723	0.325219	0.292435	0.286847	0.366515	0.34609	0.331832	0.29347	0.317546	0.319293	0.33013	0.28926	0.296854	0.383379	0.326907	0.59854	0.323308	0.470229
STAT6 (22g)	ADD3;ARHGEF38;CASP7;CEACAM6;CFB;ERBB3;HERC4;IKZF2;IRF1;LY75;LY75-CD302;MAP3K8;OSMR;PCDH1;PER2;RTP4;SPATS2L;TAPBP;TMEM51;TRIM21;TXNIP	0.726942	0.742806	0.722589	0.628361	0.6968	0.725843	0.7313	0.636148	0.722808	0.693353	0.702348	0.644272	0.741063	0.728359	0.714159	0.756856	0.724872	0.71223	0.757283	0.709988	0.692257	0.657385	0.691773	0.694902	0.664485	0.749175	0.70449	0.766019	0.690531	0.756103	0.782002	0.671267	0.700609	0.676759	0.72228	0.682391	0.713526	0.689772	0.69493	0.697081	0.429924	0.725999	0.293849	0.689722	0.307927
TCF12 (29g)	AES;AGFG2;ANP32A;ATP2A1;CSNK1G1;GTF2A2;GYG1;HOXD13;ICA1;ID2;LNPEP;LRRN3;MAPK7;MARCH2;MCTP2;MYO5C;NEDD4;NPTN;RABEP2;RANBP3;REV1;RFX7;SLC38A1;TCF12;UBE3A;USP8;VPS13C;ZFHX3;ZNF280D	0.6387	0.634819	0.66132	0.602639	0.525673	0.558898	0.642843	0.714941	0.653602	0.620991	0.713351	0.715396	0.658113	0.597929	0.651867	0.672924	0.640244	0.632353	0.613826	0.638494	0.65314	0.65287	0.658141	0.645047	0.700072	0.643663	0.624118	0.499778	0.61082	0.637508	0.616245	0.658932	0.613912	0.621751	0.624006	0.63123	0.67269	0.614899	0.63544	0.62698	0.655433	0.728964	0.6739	0.700577	0.550914
TCF3 (19g)	AQP4;C15orf54;CIRBP;DCHS2;EPB41L2;FUS;KCNA4;KCNE4;KIAA1211;LMNB2;MYT1;PARD3B;PIAS4;SERPINA1;SLC4A7;SMTN;THBS4;TRA2B	0.475658	0.391809	0.476605	0.429334	0.475365	0.429226	0.517976	0.584561	0.478235	0.496407	0.556019	0.578947	0.49461	0.483227	0.48746	0.416017	0.482146	0.468627	0.429106	0.446873	0.482504	0.504815	0.478792	0.510226	0.527136	0.460714	0.432255	0.464557	0.493519	0.420322	0.416574	0.462435	0.452548	0.473153	0.446779	0.470973	0.461911	0.451139	0.418367	0.441592	0.474389	0.47885	0.448612	0.500242	0.466664
TCF4 (14g)	AFF2;CDH12;EPN2;HS3ST3A1;HS3ST3B1;PDE3A;PPP1R14C;PRDM5;RPS6KA6;TCF4;TRAM1L1;UNC5C;WIPF1;ZDBF2	0.0800098	0.10039	0.141621	0.141086	0.0581042	0.104809	0.253346	0.384682	0.0755365	0.166396	0.397332	0.372625	0.179286	0.105663	0.283438	0.192947	0.24825	0.150671	0.112235	0.118401	0.246097	0.236454	0.194722	0.123252	0.0717498	0.146835	0.119559	0.0576334	0.153574	0.0702293	0.150342	0.124483	0.13185	0.284096	0.210987	0.120603	0.214793	0.127716	0.103696	0.134519	0.0637793	0.304235	0.342372	0.269292	0.381945
TCF7L1 (14g)	EBF4;FAM163A;GPR161;HUNK;MTX3;NCKAP1L;PRICKLE2;RGS2;SAMD3;SEMA6D;ST6GALNAC5;TANC1;TMEM150C	0.176397	0.160878	0.181077	0.174592	0.179218	0.120074	0.217422	0.210143	0.168329	0.156655	0.195532	0.204218	0.166254	0.202011	0.164052	0.184373	0.212557	0.150479	0.166573	0.176334	0.158882	0.133381	0.150205	0.187718	0.183745	0.149037	0.162972	0.164699	0.149827	0.163002	0.137143	0.15096	0.1778	0.195129	0.15897	0.178722	0.16802	0.192687	0.181386	0.220326	0.112034	0.200363	0.377158	0.241162	0.262587
TCF7L2 (271g)	ACSL5;ADAP1;ADD3;AHNAK;ALKBH8;ALS2CL;ANO1;ANTXR2;ANXA10;ANXA2;ANXA2P2;ANXA5;ARHGAP24;ARHGAP42;ARHGAP6;ARHGEF12;ARL14;ATF3;ATP10B;B3GNT2;B3GNT6;BAIAP2L1;BCL10;BCL3;BLOC1S1;BMP1;C1GALT1;C1orf116;C1orf21;C6orf141;CALM1;CAMK2N1;CAPN5;CCDC144A;CCDC50;CD44;CD68;CDC42EP4;CDK18;CDK7;CDKN1A;CDKN2AIP;CFTR;CHMP4B;CHRNA9;CHST4;CIC;CIITA;CLDN1;CLDND1;COL17A1;COTL1;CSRNP1;CTNNA1;CTNNAL1;CTSB;CWC22;DARS;DHRS9;D…	0.685127	0.673368	0.670963	0.665376	0.664504	0.688891	0.705648	0.627159	0.657037	0.660103	0.630498	0.615927	0.670879	0.664474	0.692341	0.662907	0.699413	0.684918	0.648396	0.624314	0.674019	0.616758	0.650639	0.647874	0.605486	0.632663	0.624865	0.676151	0.650427	0.658721	0.613442	0.604956	0.619635	0.660098	0.610039	0.656713	0.598673	0.653342	0.659987	0.680624	0.427029	0.615058	0.408068	0.55386	0.386768
TEAD1 (476g)	AAK1;ABCA12;ABHD5;ABLIM3;AFAP1;AGPS;AGRN;AHNAK;AIF1L;ALDH1A1;AMOTL2;ANKRD1;ANXA1;ANXA11;ANXA2;AP2A2;APBB2;APCDD1;APOD;APOL3;AQP3;ARHGAP1;ARHGAP23;ARHGAP29;ARHGDIB;ARHGEF3;ASAP1;ATL3;ATP10A;ATP6V0C;ATXN1L;ATXN3;AXL;B3GALNT1;BANK1;BARX2;BCL2A1;BCL9L;BDNF;BID;BLCAP;BTBD10;C10orf113;C10orf67;C16orf74;C17orf50;C1orf116;C1orf53;C5orf15;C9orf16;CA13;CACNG4;CADM4;CAPG;CAPRIN1;CARD11;CAV1;CAV2;CC2D2A;CCND…	0.588518	0.555656	0.528946	0.569339	0.579895	0.572131	0.607183	0.630732	0.609609	0.606121	0.629487	0.609328	0.607951	0.644637	0.614784	0.64871	0.635602	0.624941	0.575829	0.560089	0.582449	0.508933	0.531451	0.542394	0.507189	0.524859	0.535899	0.574511	0.532001	0.637026	0.543751	0.537701	0.572642	0.594254	0.549348	0.579102	0.616245	0.607453	0.64889	0.618359	0.385032	0.59956	0.443903	0.467303	0.405524
TEAD4 (65g)	ANKRD1;ANKRD9;ARHGDIB;ARNT2;ARPC4;ARRDC3;ARSI;ART4;BCAP31;BTBD11;C1QTNF7;C9orf16;CAMTA1;CDK6;CHAC1;CHST15;CRYBA2;CSDE1;DPH2;EHD3;EIF3I;ENO1;ERBB2;EVI5L;FAF2;FBXL14;FGFR2;FOXJ2;G6PD;GAPDH;GPC4;GPD2;HSP90AA1;IER2;IKBKG;IL11;ITGB2;KRT78;LRAT;MAT2A;MGST1;NFIA;NFIB;NRG2;PAK6;PDE2A;PID1;PRDM8;PURB;RALY;RCN1;RPE;SERPINE2;SLC10A3;SOX5;SPRY2;TADA3;TCF7;TEAD4;TFAP4;TMEM128;TMEM92;UBTF;VPS4A;YRDC	0.51628	0.495106	0.490898	0.520845	0.501902	0.493026	0.516877	0.55853	0.518494	0.545524	0.540322	0.544434	0.531689	0.514063	0.563062	0.545657	0.53902	0.540545	0.522799	0.542848	0.544496	0.541366	0.531469	0.525149	0.540632	0.49023	0.491592	0.50421	0.559863	0.530133	0.491536	0.573798	0.528501	0.596053	0.50877	0.590995	0.589378	0.54728	0.584128	0.551066	0.477338	0.560951	0.450765	0.495642	0.50191
TEF (38g)	ALK;CD22;CDC42SE1;CDH10;CLIC4;CPEB4;DSG2;EP300;EPS15;EXTL1;FLRT2;FOXO3;FSTL4;GAB2;GPRC5D;GRIA2;HGF;IL1RL1;JAKMIP2;KCNK3;MBNL2;NAB1;NR1D1;NR1D2;PER3;PRICKLE2;SCRT1;SERINC3;SGPL1;SIGLEC15;SLC9A7;SNTG1;SREBF2;TANC1;TEF;TTN;ZBTB4;ZMYM2	0.379607	0.387364	0.372991	0.379893	0.402979	0.404992	0.447702	0.360952	0.343656	0.381546	0.385009	0.356445	0.403547	0.39081	0.385062	0.410292	0.417076	0.424321	0.399426	0.376364	0.374324	0.365799	0.364495	0.36983	0.383595	0.358137	0.385234	0.399954	0.363471	0.409762	0.376744	0.354544	0.386615	0.387042	0.361827	0.391712	0.475471	0.43926	0.452271	0.365497	0.335731	0.395546	0.630454	0.381286	0.348409
TFAP2A (14g)	ATXN1;C3;ELK4;FGFR3;FOXC1;H3F3A;IVNS1ABP;JARID2;KIF26B;MAK;PSCA;SERTAD4;SIX4;TFAP2A	0.571914	0.629577	0.524704	0.474134	0.602737	0.602644	0.602109	0.531345	0.557871	0.588974	0.613601	0.545319	0.616697	0.657996	0.589204	0.480054	0.602055	0.596704	0.415912	0.504407	0.558764	0.465059	0.473756	0.472579	0.364351	0.596988	0.36515	0.67872	0.580517	0.64128	0.629008	0.409712	0.367083	0.546977	0.607745	0.536	0.602703	0.458619	0.600378	0.507335	0.443296	0.601815	0.32156	0.40335	0.506109
TFAP2C (51g)	ADAMTS15;BMP7;CADM2;CALCRL;CALHM3;CD40;COL8A1;DHRS9;DICER1;DPF3;DYNLRB2;E2F3;ELFN2;EN2;EYA4;FCGBP;FGF3;FIBCD1;FOXC1;GPR1;H2AFY2;HSD11B1;IGF2R;IGFBP5;ITGA5;ITGB2;KCTD15;KDM5C;KRT6A;MYOM2;PABPN1;PADI1;PTPRS;PTX3;RADIL;RALGDS;RASGRF1;RORA;SCN4B;SPAG6;SYT8;TFAP2C;TNFSF9;TRIM25;WDR31;ZBTB17;ZFYVE27;ZFYVE28;ZIC1;ZNF385A;ZNF410	0.245209	0.244103	0.242078	0.227456	0.232609	0.205394	0.290599	0.227636	0.30175	0.274669	0.248537	0.237814	0.255916	0.272362	0.351104	0.292129	0.356952	0.283172	0.274371	0.293035	0.335732	0.338369	0.323575	0.252955	0.179566	0.281995	0.219471	0.277156	0.217056	0.297518	0.314445	0.236835	0.221903	0.406779	0.33179	0.338558	0.257238	0.328968	0.400414	0.267005	0.225099	0.325819	0.276312	0.301816	0.349025
TGIF1 (10g)	CMYA5;DLGAP4;FAM160A2;GGT1;HEG1;LRP5;SERTAD2;STEAP4;TGIF1;YES1	0.554677	0.584579	0.55581	0.575193	0.585073	0.598599	0.632538	0.715459	0.617076	0.642762	0.722757	0.711126	0.523849	0.696234	0.604023	0.620749	0.63238	0.668852	0.622507	0.586687	0.580082	0.546891	0.550173	0.588966	0.573889	0.545244	0.585506	0.58922	0.597357	0.538748	0.521267	0.485502	0.639287	0.527639	0.55489	0.58405	0.686024	0.634461	0.601332	0.621065	0.590848	0.632181	0.349411	0.548395	0.403213
TGIF2 (16g)	COL25A1;GLS2;GNB4;LARP4B;LTBP1;NOTCH2;NUAK1;PIM2;PKP4;RBMS1;SCLT1;SEC16B;SLC16A12;SPTBN4;TGIF2;ZNF536	0.315305	0.377524	0.329842	0.355192	0.365875	0.345487	0.346492	0.355286	0.360351	0.390971	0.353415	0.341139	0.354677	0.37415	0.324147	0.374159	0.349814	0.371686	0.353342	0.342264	0.314893	0.302467	0.290282	0.338126	0.36545	0.390091	0.362995	0.375674	0.367866	0.38531	0.414243	0.423686	0.362252	0.325688	0.384048	0.348633	0.367849	0.373875	0.375163	0.370965	0.327027	0.389057	0.327555	0.338036	0.473942
TLX1 (298g)	ABCC2;ABCC3;ACACA;ACBD4;ACOT11;ADAMTSL5;AIFM2;AIFM3;ALPI;ALX3;ANKRD13B;APOA4;APOC3;AQP7;ARHGAP22;ARHGAP27;ARHGAP6;ARID5A;ARRB1;ASAP3;ATXN7L3;AZGP1P1;BAAT;C10orf91;C11orf53;C6orf222;CA4;CACNB3;CAMK2G;CAMK2N1;CARNS1;CARS;CASKIN2;CD247;CD40;CDH16;CDHR2;CDX1;CELA3B;CIDEB;CLDN19;CLIP2;CLU;CMBL;CNNM1;CNNM3;COL13A1;COL1A1;COL6A1;COL9A3;CORO1C;CORO6;CXCR3;CXorf40B;CYP4F12;CYP4F2;CYP4F3;DAAM2;DDX6;DEF6;DE…	0.383246	0.335808	0.358477	0.374569	0.362722	0.371104	0.345875	0.291595	0.345917	0.324575	0.303405	0.292088	0.324858	0.333114	0.358764	0.347891	0.346142	0.341526	0.401446	0.383535	0.362986	0.386671	0.388649	0.367144	0.360854	0.296847	0.377156	0.391522	0.348254	0.378863	0.300946	0.360178	0.393635	0.367535	0.307951	0.37288	0.315265	0.377875	0.342993	0.36325	0.511994	0.313212	0.301302	0.309022	0.294441
TLX2 (10g)	ALG1L2;CD300A;COQ5;ECSIT;FGF8;METRN;MNT;PAX8;SATB2;TLX2	0.309822	0.252408	0.325126	0.258485	0.271008	0.25948	0.29175	0.286711	0.266113	0.271688	0.321302	0.322373	0.230279	0.232524	0.27096	0.295245	0.278774	0.280991	0.346836	0.349679	0.268763	0.332583	0.304569	0.294957	0.350407	0.305345	0.286628	0.394384	0.345628	0.386165	0.39437	0.444677	0.36637	0.338412	0.340691	0.372303	0.25328	0.328539	0.289258	0.286505	0.432016	0.324646	0.29506	0.255896	0.352329
TP63 (37g)	ABCA12;AHNAK;AQP3;ARHGDIB;ARHGEF4;ARPC2;BMP4;CD109;CDC42EP1;CEP250;CHST15;CLDN1;COMMD10;EDARADD;EIF2S2;ELFN2;ELK3;EPHA2;EREG;IL19;IL1RN;IL6;ITGB2;ITPKC;MAMDC2;MAP3K1;MET;NIN;PRDM1;PRKD2;SLCO1C1;TGFB2;TSC22D4;UBA2;USP34;ZFP36L1	0.514152	0.479804	0.45338	0.549991	0.449723	0.487828	0.544985	0.570066	0.553054	0.655252	0.561713	0.540977	0.546055	0.571875	0.619556	0.580265	0.643023	0.665857	0.49569	0.520897	0.562512	0.489581	0.522942	0.477725	0.484248	0.469931	0.450405	0.440163	0.500267	0.557372	0.473966	0.496048	0.47803	0.630205	0.474337	0.563795	0.535609	0.547738	0.627604	0.537327	0.323708	0.583428	0.300007	0.397211	0.333896
TP73 (15g)	ATF3;CHST6;CROCC;DSCAML1;EFHC2;EML1;EPB41L3;FOXN3;HIPK1;KCNH6;RCC2;RRAD;SYNE1;TIGD4	0.421815	0.350071	0.458325	0.290116	0.447164	0.393691	0.301021	0.359832	0.419159	0.373877	0.323156	0.341414	0.280268	0.354484	0.401763	0.337852	0.334766	0.343845	0.296951	0.34623	0.40494	0.369043	0.367656	0.431443	0.294639	0.499963	0.254722	0.493028	0.273268	0.308323	0.568484	0.398562	0.325633	0.429277	0.479765	0.317255	0.335178	0.308058	0.287758	0.414009	0.364405	0.304299	0.441647	0.367198	0.4114
UNCX (43g)	ADAM11;ADAMTS10;ADAMTS3;ASB18;CHRM1;CNTFR;COL2A1;DACH1;DACT1;DDR2;DLX2;EBF3;ELMOD1;FOXB1;GBX2;GDNF;GFRA1;GPR50;GREB1;HEY1;HOXD11;KCNJ8;KIF26A;LIN28B;LRRTM4;NKX1-2;NPAS1;NPTX2;PCDH19;PKNOX2;POU3F3;RBFOX3;RHBDL3;SALL1;SH3RF3;SP9;SULF1;TBX1;TRPC3;UNCX;ZFPM2;ZIC3;ZNF536	0.0244515	0.0269437	0.0217436	0.0180333	0.0215022	0.0227778	0.0175426	0.0292328	0.0169623	0.0187735	0.0274552	0.0314948	0.0122497	0.0164587	0.0191955	0.0296005	0.0255402	0.0201738	0.0114217	0.0224262	0.0284575	0.0823481	0.0455013	0.0230064	0.0240119	0.0196575	0.0183674	0.0195088	0.0312886	0.0303166	0.0196671	0.0225093	0.0214095	0.0247585	0.0179694	0.0291593	0.0329671	0.0248959	0.0254762	0.0239352	0.0507238	0.0249887	0.0735496	0.051189	0.358438
USF1 (21g)	ARHGEF11;C1orf43;CABLES1;CPNE7;DUSP12;EPPK1;ETV3;MIDN;NPY1R;PTPN14;RNF44;SCAMP3;SCGB3A1;SFT2D2;SLC25A44;SLC39A1;SOX4;SPIRE1;STAC;UBE2Q1	0.556707	0.636651	0.564635	0.535467	0.561008	0.55516	0.576279	0.602563	0.567298	0.70502	0.599426	0.584495	0.609118	0.675524	0.586186	0.481453	0.635365	0.68585	0.572966	0.548651	0.572524	0.575955	0.547611	0.60065	0.50896	0.547519	0.491226	0.586975	0.636703	0.593238	0.560599	0.633213	0.531489	0.56664	0.604054	0.550921	0.607345	0.629439	0.603426	0.599067	0.586311	0.735081	0.441818	0.540974	0.582114
USF2 (32g)	ANKRD13A;CIZ1;CTSK;DYRK1B;EGLN2;FOXD1;GRP;HOXA11;HOXA11-AS;HOXB2;HOXC10;HSD17B6;ITGA1;KLHL2;LYG2;NRIP3;PELO;PEPD;PLD3;RHOBTB3;SATB1;SCAMP3;SIRT1;SLC25A44;SLC38A1;SLCO1A2;SPRED2;TBCEL;THAP8;UQCRFS1;ZNF507	0.381455	0.447446	0.367124	0.348999	0.373136	0.426083	0.392622	0.441565	0.424556	0.549432	0.456748	0.43517	0.457107	0.543495	0.435001	0.441563	0.498016	0.549352	0.438806	0.399708	0.424608	0.43161	0.411602	0.424868	0.426452	0.41443	0.423272	0.343809	0.436837	0.447478	0.427417	0.419532	0.431891	0.439486	0.445692	0.38491	0.511677	0.461152	0.458777	0.493825	0.542	0.480054	0.489079	0.593532	0.498707
XBP1 (674g)	ABLIM1;ADM2;ADNP;AGFG2;AGL;AGR2;AGTR1;AHCYL1;ALG2;ALKBH5;AMBP;AMPD2;ANAPC5;ANG;ANO6;ANPEP;ANXA13;AP4E1;APBA1;APC;APLN;APTX;AQP7;ARCN1;ARFGAP1;ARFGAP3;ARFIP2;ARHGAP24;ARHGAP8;ARHGEF10L;ARHGEF35;ARID2;ARL1;ARL5A;ARMC5;ARMCX1;ARMCX2;ARMCX3;ARSG;ASB8;ASCC2;ASF1A;ASPHD2;ASPRV1;ATP1B2;ATP2C1;ATXN10;ATXN7L1;B3GALNT1;B4GALNT2;B9D1;BANF2;BCR;BDH1;BEND3;BEND5;BHLHA15;BHLHE41;BLCAP;BMP8A;BNIP2;BRD1;BTBD18;B…	0.50429	0.528116	0.536284	0.507337	0.462939	0.516403	0.507175	0.531387	0.464223	0.498595	0.548487	0.541099	0.499376	0.468781	0.515533	0.480382	0.475262	0.507685	0.497615	0.508277	0.536748	0.594704	0.562134	0.542186	0.521111	0.546706	0.524339	0.45569	0.533659	0.468695	0.524297	0.485629	0.50238	0.496063	0.533118	0.520087	0.522369	0.492003	0.461277	0.489201	0.615437	0.514547	0.607784	0.566556	0.477345
YY1 (348g)	ABCE1;ACOT7;ACTR3;ADAP1;ADD3;ADK;AFTPH;AHNAK;AHSA1;AIFM1;AKAP13;ALKBH8;ANAPC10;ANKRD11;ANP32B;ANXA4;ARCN1;ARFGEF1;ARHGAP5;ARID1A;ARPC2;ASXL1;ATE1;ATF1;ATG13;ATG14;ATP13A3;ATXN2L;AXIN1;BANK1;BAZ1B;BTBD7;BTF3;BTRC;C10orf55;C15orf41;CAB39;CAPRIN1;CCDC124;CCDC6;CCNA2;CCNG2;CCNK;CCNYL1;CDC42;CDC42BPB;CDX2;CELF1;CENPO;CGN;CHM;CHURC1;CLIP1;CLSTN1;COPS5;CPSF2;CPSF7;CSE1L;CSNK1A1;CSTF3;CTCF;CTNNAL1;CUL2;C…	0.732779	0.730331	0.699335	0.742285	0.746395	0.733266	0.735344	0.660617	0.728499	0.709692	0.653602	0.646851	0.733298	0.732597	0.730605	0.729259	0.727087	0.72813	0.708443	0.70919	0.727192	0.709511	0.728637	0.727305	0.708404	0.708204	0.719887	0.710636	0.683307	0.710734	0.680072	0.709038	0.690797	0.709692	0.686893	0.721429	0.649338	0.728966	0.72776	0.721916	0.632772	0.700436	0.632847	0.681205	0.674322
YY2 (42g)	ALKBH8;ARFGEF1;CCDC15;CCNE1;CDX2;DUSP7;EFNB1;EIF1AX;GATA2;GEMIN8;GLI3;HSPA14;IGSF9B;IPO5;IRF6;KDM5C;KLHL8;LARS2;LRRC8C;MAT2A;METTL3;MON1A;MTAP;NAA15;OGT;RAB14;RPS6KA3;RPTOR;SLC7A5P1;SLC7A7;SP6;SRPX;SYT13;TAB3;USP6NL;USP9X;XPO6;XYLT1;ZFX;ZIC3;ZRANB3	0.497589	0.470206	0.484015	0.534845	0.502482	0.502992	0.520959	0.393718	0.505593	0.420462	0.392078	0.393078	0.501446	0.47477	0.509437	0.506169	0.489707	0.435214	0.511404	0.495292	0.521963	0.526351	0.546486	0.491157	0.53713	0.460373	0.492129	0.494258	0.478351	0.519226	0.448722	0.487479	0.507511	0.530621	0.468142	0.497693	0.403647	0.529596	0.506866	0.490561	0.533076	0.424177	0.474993	0.482712	0.571129
ZBTB7A (243g)	ACACA;ACLY;ACSS2;ACTL8;ADNP;AES;AGRN;AKT1;ALDOA;APLN;ARHGAP8;ARHGEF19;ASNA1;ATP2A2;AXIN1;B3GNT2;B3GNT3;B3GNT7;BAK1;BCAR1;BCL3;BEAN1;BSG;C11orf24;C19orf48;C6orf132;C6orf223;C9orf152;CABP7;CALR;CAMKK2;CAND2;CAPN12;CBLC;CCDC159;CCND1;CDC37;CDC42EP2;CDC42EP4;CDC42EP5;CDKN2D;CFL1;CHST6;CNN2;CNOT3;COL11A2;COMMD7;COX7A2L;CRB3;CRLF1;CROCC;CSNK1G2;CSPG4;CST3;CTBP2;CTDSP1;CTNNBL1;CYBA;DDX6;DEXI;DIRAS1;DLK1…	0.630057	0.570011	0.572987	0.572377	0.550321	0.596508	0.641514	0.614789	0.60079	0.611808	0.623223	0.622627	0.612963	0.580897	0.622461	0.5557	0.619897	0.625338	0.603501	0.623592	0.634533	0.665304	0.629545	0.621607	0.594487	0.5804	0.529999	0.584246	0.639996	0.623177	0.611019	0.647106	0.608265	0.652991	0.59931	0.653688	0.594768	0.640005	0.604357	0.605155	0.616264	0.587574	0.422258	0.576083	0.458397
ZEB1 (16g)	AFF4;BCOR;CACNG2;CADM2;FHL2;FOXC1;GREB1L;HAND2;PKNOX2;SIX2;TMEM59L;TSHZ3;WNT9A;XPR1;ZEB1;ZSWIM6	0.269714	0.295844	0.286475	0.264722	0.347908	0.257554	0.326632	0.279599	0.318498	0.32164	0.272426	0.260941	0.296007	0.337212	0.280414	0.287818	0.354973	0.341775	0.276397	0.260181	0.270675	0.252859	0.253983	0.271044	0.224775	0.296128	0.265962	0.368476	0.295132	0.298523	0.305244	0.290247	0.236222	0.291089	0.289771	0.283311	0.261782	0.289264	0.327877	0.281547	0.219526	0.29739	0.477621	0.284959	0.468148
ZFX (74g)	AATK;ADCY7;ADORA1;ARF6;BCAT1;CDX2;CNTFR;DCAF4;DGAT1;DGKZ;DNAL1;DPEP1;EEF1D;EGFL7;EPHB2;FAM131B;FAM160B1;FKBP5;FLNC;FNBP4;GAL3ST1;GPR132;H2AFY;HECTD1;HPCAL1;HRH1;IGF2;INPP5A;ITGA5;ITGA6;JAG2;KCTD15;KLHL15;LGALS1;LOXL4;LRRC41;LSP1;LY6D;NFE2L1;NOTCH1;OVOL1;P2RY2;PCGF5;PEX2;PHF19;PHF2;PHGR1;PIK3R2;PKP3;PPME1;PPP6C;PRKAG2;PRKCZ;PTPN3;QRFP;RABEPK;RALGDS;RAP1GAP;SDHB;SIRPA;SLC25A36;SLC7A1;SPOCK2;STAU1;S…	0.443757	0.437414	0.420358	0.502828	0.443624	0.476875	0.458088	0.380132	0.466236	0.452023	0.37521	0.386091	0.448486	0.447783	0.52142	0.471954	0.49856	0.463312	0.469242	0.474538	0.516173	0.538349	0.53991	0.470266	0.418865	0.418224	0.44244	0.448707	0.419594	0.481814	0.417641	0.42261	0.429501	0.544829	0.440336	0.460388	0.423907	0.508684	0.525365	0.466442	0.537521	0.404642	0.464524	0.420095	0.459913
ZNF143 (578g)	ACTA2;ACTR3;ACYP1;ADIPOR2;ADM;AGAP4;AGPAT2;AHCTF1;AK4;AKAP2;AKIRIN1;AKR1A1;ALAD;ALDOB;ALX3;AMPD3;ANGPTL2;ANKRD17;ANXA13;AP2A2;AP3M2;ARHGEF16;ARPC5L;ARRDC3;ASF1B;ATF3;ATG7;ATP2A2;ATP6V1D;ATP6V1G1;ATXN1;ATXN2L;AURKAIP1;AZI2;BARX2;BATF2;BAZ1B;BCAS2;BCL10;BCL11B;BCL6;BIRC2;BRAP;BSCL2;BTAF1;BUB3;BZW1;C11orf49;C12orf75;C16orf71;C20orf85;C2CD2L;C2CD3;C2orf73;C2orf76;C5orf30;C9orf64;C9orf78;CALM2;CAMK2N1…	0.616791	0.641977	0.640855	0.613946	0.653684	0.62158	0.619721	0.582624	0.647453	0.65566	0.585176	0.582079	0.605601	0.629208	0.635395	0.57111	0.62329	0.644086	0.607227	0.590143	0.623955	0.610174	0.616836	0.630561	0.583809	0.641838	0.586245	0.65802	0.604313	0.584056	0.652184	0.629135	0.571934	0.631969	0.625448	0.586661	0.589125	0.6184	0.60021	0.637905	0.60735	0.582622	0.543054	0.601621	0.56371
ZNF467 (434g)	ABCA5;ACTL6B;ADAMTS6;ADCY6;ADCYAP1;ADORA2A;ADRA1B;AFF3;ALDH6A1;ALK;ALOX5;AMIGO2;ANKRD34A;ANKRD35;ANKRD44;APLN;ARMCX2;ASTN1;ATL1;ATP2A3;AUTS2;AXIN2;B3GNT6;B4GALT5;BACE1;BAZ2B;BCAM;BCL2L11;BCL3;BCL9;BEAN1;BEX1;BFSP1;BGN;BMP7;BPTF;BTBD11;C1QL1;C2;C2CD4C;C2orf27A;CACHD1;CACNA1B;CACNA1D;CACNA1E;CACNA2D2;CACNB1;CACNB2;CACNG2;CALB2;CALHM2;CAMK1G;CAMK2G;CAMTA2;CBX6;CBX8;CCDC85C;CCND3;CDH10;CDH22;CDH24;CD…	0.226628	0.211877	0.214533	0.236079	0.222333	0.211284	0.257272	0.250326	0.22729	0.238141	0.255227	0.245253	0.222818	0.255976	0.249496	0.275316	0.262684	0.241698	0.274326	0.270212	0.249667	0.279689	0.256154	0.23335	0.22126	0.205153	0.241261	0.236685	0.266003	0.257175	0.219698	0.228749	0.265143	0.274474	0.245588	0.28661	0.296002	0.295031	0.278767	0.242866	0.243033	0.287531	0.577938	0.32075	0.324377

## Sheet: NEN vs PDAC
Supplementary Data 4. The 283 TF regulons available for motif enrichment analysis and the enriched TF regulons in NEN as well as PDAC subtypes among 45 PDPCOs
TF regulon	score (FDR q-value)	class
HEY2 (60g)	4.2167e-10	NEN
SNAI3 (12g)	6.6222e-10	NEN
HEY1 (77g)	6.6222e-10	NEN
PBX3 (10g)	7.99475e-09	NEN
SP8 (66g)	9.9616e-09	NEN
LMX1B (15g)	1.85082e-07	NEN
FOXJ3 (43g)	4.03275e-07	NEN
HOXD9 (67g)	1.26407e-06	NEN
HOXD4 (13g)	1.99869e-06	NEN
TCF7L1 (14g)	2.56365e-06	NEN
NKX1-2 (24g)	3.54929e-06	NEN
ZNF467 (434g)	3.54929e-06	NEN
STAT5B (62g)	8.93337e-06	NEN
EMX1 (226g)	1.52997e-05	NEN
DLX4 (262g)	1.62309e-05	NEN
PTF1A (16g)	1.70609e-05	NEN
NKX2-5 (35g)	3.49248e-05	NEN
GBX2 (11g)	4.26198e-05	NEN
ASCL1 (39g)	4.26198e-05	NEN
LHX4 (27g)	4.58904e-05	NEN
HOXD10 (124g)	5.34556e-05	NEN
CREB3L2 (19g)	5.35127e-05	NEN
HMX1 (42g)	0.00010149	NEN
RORA (376g)	0.00010149	NEN
UNCX (43g)	0.000106485	NEN
POU2F2 (18g)	0.000225487	NEN
RXRG (17g)	0.000225487	NEN
HOXD11 (65g)	0.000266639	NEN
ZEB1 (16g)	0.000278712	NEN
NEUROD1 (111g)	0.000278712	NEN
ARID3A (89g)	0.000298363	NEN
CREM (17g)	0.000298363	NEN
DLX1 (18g)	0.000378662	NEN
NKX6-1 (12g)	0.00038205	NEN
SP4 (47g)	0.000418297	NEN
HOXD8 (34g)	0.000426053	NEN
MGA (11g)	0.000551661	NEN
LHX1 (50g)	0.000965917	NEN
TCF4 (14g)	0.00149201	NEN
NR2F1 (22g)	0.00164612	NEN
ASCL2 (12g)	0.00220113	NEN
ALX1 (12g)	0.00290798	NEN
SOX14 (23g)	0.00340292	NEN
HOXB2 (33g)	0.00464005	NEN
HOXD13 (183g)	0.00554704	NEN
NFE2L1 (32g)	0.0055963	NEN
USF2 (32g)	0.00763052	NEN
FOXD1 (12g)	0.00919359	NEN
E2F3 (851g)	0.00939334	NEN
SOX4 (250g)	0.00996544	NEN
NKX2-1 (23g)	0.00996544	NEN
HOXB13 (401g)	0.0105542	NEN
MAZ (253g)	0.0123859	NEN
HOXC6 (34g)	0.013671	NEN
MEF2C (17g)	0.0151298	NEN
HOXD1 (35g)	0.0151298	NEN
EN2 (28g)	0.0213632	NEN
PATZ1 (38g)	0.0228332	NEN
ONECUT1 (35g)	0.0261848	NEN
HOXC12 (256g)	0.027729	NEN
FOXP2 (16g)	0.0318536	NEN
TEF (38g)	0.0341604	NEN
POU3F2 (35g)	0.0352693	NEN
MEF2A (11g)	0.0370847	NEN
MSX1 (24g)	0.0413171	NEN
HOXB9 (155g)	0.0415644	NEN
KLF7 (39g)	0.0425908	NEN
HOXC13 (20g)	0.0429082	NEN
HOXA9 (12g)	0.0439034	NEN
PBX1 (11g)	0.0495566	NEN
NFKB2 (466g)	1.26946e-08	PDAC
NPAS2 (21g)	1.26946e-08	PDAC
SOX9 (29g)	2.18618e-08	PDAC
KLF5 (235g)	6.85489e-08	PDAC
KLF3 (509g)	2.01445e-07	PDAC
RELA (384g)	6.226e-07	PDAC
GATA6 (87g)	8.26764e-07	PDAC
FOSL1 (1031g)	2.70422e-06	PDAC
HNF1B (603g)	3.54929e-06	PDAC
MAFF (10g)	3.54929e-06	PDAC
PRDM1 (371g)	3.54929e-06	PDAC
CEBPB (19g)	3.54929e-06	PDAC
TCF7L2 (271g)	6.03356e-06	PDAC
NFE2L3 (19g)	7.43419e-06	PDAC
NFE2L2 (14g)	8.87781e-06	PDAC
EHF (196g)	8.93337e-06	PDAC
JDP2 (166g)	8.93337e-06	PDAC
STAT1 (608g)	9.95065e-06	PDAC
NFIX (26g)	1.62309e-05	PDAC
ZBTB7A (243g)	1.77661e-05	PDAC
FOSL2 (811g)	2.10016e-05	PDAC
E2F8 (328g)	2.10016e-05	PDAC
PPARG (46g)	2.10436e-05	PDAC
RAD21 (763g)	3.43845e-05	PDAC
MECOM (28g)	3.44432e-05	PDAC
CREB3L1 (545g)	3.49248e-05	PDAC
SP1 (276g)	3.49248e-05	PDAC
REL (85g)	4.09171e-05	PDAC
ETV6 (167g)	4.09171e-05	PDAC
CEBPD (330g)	4.09171e-05	PDAC
KLF10 (61g)	4.09171e-05	PDAC
BATF (420g)	4.72392e-05	PDAC
IRF1 (740g)	5.0673e-05	PDAC
ELF3 (579g)	0.00010149	PDAC
ELF1 (1429g)	0.000172158	PDAC
RXRA (76g)	0.000238529	PDAC
SMAD3 (399g)	0.000298363	PDAC
ETS1 (53g)	0.000298363	PDAC
KLF13 (49g)	0.000529293	PDAC
MAX (141g)	0.000547497	PDAC
NFKB1 (78g)	0.000551661	PDAC
NR1H3 (11g)	0.000555597	PDAC
MAFK (64g)	0.000944979	PDAC
NR1I2 (12g)	0.00118028	PDAC
TEAD1 (476g)	0.00164612	PDAC
TGIF1 (10g)	0.00175593	PDAC
IRF8 (229g)	0.00218808	PDAC
ERF (585g)	0.00265164	PDAC
MAFG (43g)	0.00285081	PDAC
ZNF143 (578g)	0.00288006	PDAC
BCL6 (11g)	0.00312221	PDAC
TP63 (37g)	0.00340292	PDAC
ETV4 (12g)	0.00347573	PDAC
JUNB (130g)	0.00352101	PDAC
FOXP1 (45g)	0.00392799	PDAC
GRHL2 (329g)	0.00468724	PDAC
IRF2 (231g)	0.00468724	PDAC
ETV5 (453g)	0.00526194	PDAC
HNF4G (495g)	0.00592602	PDAC
FOS (29g)	0.00647032	PDAC
IRF6 (107g)	0.00810692	PDAC
KLF6 (21g)	0.00919359	PDAC
MYB (31g)	0.0101794	PDAC
CTCF (787g)	0.0104698	PDAC
FOSB (33g)	0.0125049	PDAC
ELF4 (36g)	0.0128414	PDAC
IRF9 (506g)	0.0130701	PDAC
ESRRA (37g)	0.0131458	PDAC
RUNX2 (23g)	0.0137725	PDAC
TLX1 (298g)	0.0137725	PDAC
ELK3 (31g)	0.014927	PDAC
YY1 (348g)	0.0149708	PDAC
MYC (934g)	0.0157066	PDAC
SP2 (388g)	0.0157066	PDAC
RORC (11g)	0.0157066	PDAC
SREBF2 (102g)	0.0164258	PDAC
PPARA (422g)	0.017149	PDAC
SRF (17g)	0.019162	PDAC
HNF4A (1193g)	0.0197552	PDAC
IRF5 (14g)	0.0221629	PDAC
MXI1 (372g)	0.0369451	PDAC
NR2F6 (85g)	0.0407322	PDAC

## Sheet: PDAC subtypes
Supplementary Data 4. The 283 TF regulons available for motif enrichment analysis and the enriched TF regulons in NEN as well as PDAC subtypes among 45 PDPCOs
TF regulon	Classical-like (FDR q-value)	Basal-like (FDR q-value)	Classical-Progenitor (FDR q-value)	Glycomet (FDR q-value)	enriched class
MECOM (28g)	0.0189997	1	1	1	Classical-like
NR1I2 (12g)	0.0465012	1	1	1	Classical-like
HNF4A (1193g)	0.0465012	1	0.246467	1	Classical-like
HNF4G (495g)	0.0465012	1	0.448407	1	Classical-like
ETV6 (167g)	1	0.000924667	1	1	Basal-like
TEAD1 (476g)	1	0.000924667	1	1	Basal-like
TP63 (37g)	1	0.000924667	1	1	Basal-like
HOXB6 (62g)	1	0.001102	1	1	Basal-like
ELK3 (31g)	1	0.001102	1	1	Basal-like
CTCF (787g)	1	0.00133633	1	1	Basal-like
TGIF1 (10g)	1	0.00216329	1	1	Basal-like
HOXB5 (20g)	1	0.00274354	1	1	Basal-like
NR2C1 (11g)	1	0.00274354	1	1	Basal-like
FOXA1 (61g)	1	0.00274354	1	1	Basal-like
GATA3 (17g)	1	0.00372126	1	1	Basal-like
HOXB3 (20g)	1	0.00372126	1	1	Basal-like
MEF2D (13g)	1	0.00543229	1	1	Basal-like
HOXB8 (41g)	1	0.00550008	1	1	Basal-like
GRHL2 (329g)	1	0.00668424	1	1	Basal-like
SIN3A (521g)	1	0.00668424	1	1	Basal-like
HOXB4 (23g)	1	0.00817796	1	1	Basal-like
HOXB7 (15g)	1	0.00889991	1	1	Basal-like
HOXA13 (25g)	1	0.00969083	1	1	Basal-like
TCF3 (19g)	1	0.0160815	1	1	Basal-like
HOXA11 (24g)	1	0.0160815	1	1	Basal-like
ATF1 (21g)	1	0.0163838	1	1	Basal-like
NFIC (26g)	1	0.0234888	1	1	Basal-like
HOXC10 (74g)	1	0.0271068	1	1	Basal-like
HOXC9 (26g)	1	0.0295024	1	1	Basal-like
BACH1 (28g)	1	0.0304621	1	1	Basal-like
HOXA2 (32g)	1	0.0304621	1	0.686108	Basal-like
SP1 (276g)	1	0.0345423	1	1	Basal-like
RFX7 (10g)	1	0.0423999	1	1	Basal-like
RUNX2 (23g)	1	0.046736	1	1	Basal-like
SIX4 (12g)	1	0.0467367	1	1	Basal-like
MYB (31g)	1	1	0.002016	1	Classical-Progenitor
IRF8 (229g)	0.103852	1	0.002016	1	Classical-Progenitor
SRF (17g)	1	1	0.00252945	1	Classical-Progenitor
ATOH1 (131g)	1	1	0.00252945	1	Classical-Progenitor
SRF (17g)	1	1	0.00284855	1	Classical-Progenitor
MYC (934g)	1	1	0.00284855	1	Classical-Progenitor
SP2 (388g)	1	0.235709	0.0150949	1	Classical-Progenitor
IRF3 (86g)	1	1	1	0.00013294	Glycomet
SIX5 (379g)	1	1	1	0.000152744	Glycomet
NFE2 (320g)	1	0.906382	1	0.00185965	Glycomet
MAFK (64g)	1	1	1	0.00487542	Glycomet
ESRRA (37g)	1	1	1	0.0139737	Glycomet
RARA (375g)	1	1	1	0.00939389	Glycomet
PAX8 (47g)	1	1	1	0.0349018	Glycomet
TGIF2 (16g)	1	1	1	0.0413779	Glycomet
ELF4 (36g)	1	1	1	0.041716	Glycomet
