# Supplementary material for: Integrated profiling of human pancreatic cancer organoids reveals chromatin accessibility features associated with drug sensitivity
Source: Nat Commun. 2022 Apr 21;13:2169. doi: 10.1038/s41467-022-29857-6 (PMC9023604; doi:10.1038/s41467-022-29857-6)
Supplement: Supplementary file 8 — Supplementary Data 5 [file 41467_2022_29857_MOESM8_ESM.xlsx]

## Sheet: Peak-gene linkage
Supplementary Data 5. Prediction of links between ATAC-seq peak and targeted gene expression in the 41 exocrine PDPCOs
Gene	Peaks	annotation
HES4	chr1:934275-936546	Promoter
CDA	chr1:20915135-20916386	Promoter
GSTM1	chr1:110230061-110231020	Promoter
THBS3	chr1:155177780-155178104	Promoter
GPA33	chr1:167059150-167060177	Promoter
ANKRD45	chr1:173638243-173639110	Promoter
CAPN9	chr1:230882909-230884221	Promoter
AKR1E2	chr10:4867635-4869406	Promoter
SNCG	chr10:88717848-88720499	Promoter
ANKRD1	chr10:92680646-92681651	Promoter
BNIP3	chr10:133794751-133796104	Promoter
SYCE1	chr10:135378794-135379603	Promoter
MUC5B	chr11:1243687-1244419	Promoter
F2	chr11:46739669-46740372	Promoter
FOLH1	chr11:49229557-49230362	Promoter
LRRC10B	chr11:61275322-61276333	Promoter
CLCF1	chr11:67141521-67142173	Promoter
NNMT	chr11:114165367-114167769	Promoter
CADM1	chr11:115373380-115376346	Promoter
ARHGDIB	chr12:15113551-15114991	Promoter
PDE3A	chr12:20521065-20523268	Promoter
LDHB	chr12:21810145-21811307	Promoter
AQP5	chr12:50353287-50354198	Promoter
SLC39A5	chr12:56623876-56625142	Promoter
SLC16A7	chr12:59989361-59991849	Promoter
USP44	chr12:95941377-95942952	Promoter
RMST	chr12:97856477-97857367	Promoter
TBX3	chr12:115120839-115123198	Promoter
SHISA2	chr13:26623493-26626718	Promoter
KL	chr13:33589833-33592156	Promoter
PCDH20	chr13:61988356-61990151	Promoter
REC8	chr14:24640780-24641495	Promoter
NOVA1	chr14:27066345-27068701	Promoter
SMOC1	chr14:70345166-70348170	Promoter
DYNC1H1	chr14:102430280-102430518	Promoter
BTBD6	chr14:105714469-105715407	Promoter
SNRPN	chr15:25199891-25202031	Promoter
SNURF	chr15:25199891-25202031	Promoter
PARP6	chr15:72564139-72565604	Promoter
STRA6	chr15:74499893-74502072	Promoter
LINC00923	chr15:98418460-98419464	Promoter
VWA3A	chr16:22103203-22104365	Promoter
PAIP2B	chr2:71453543-71454871	Promoter
PAX8-AS1	chr2:113992665-113993584	Promoter
GALNT13	chr2:154727553-154730481	Promoter
HAGLR	chr2:177051959-177054775	Promoter
ZDBF2	chr2:207138893-207140506	Promoter
VIL1	chr2:219283022-219285271	Promoter
PAX3	chr2:223162936-223164647	Promoter
SP140	chr2:231090078-231091039	Promoter
ALPP	chr2:233242707-233243625	Promoter
KRBOX1	chr3:42977467-42978138	Promoter
HYAL1	chr3:50339453-50341412	Promoter
FAM3D	chr3:58652361-58653010	Promoter
PTPRG	chr3:61546044-61548237	Promoter
C3orf14	chr3:62304108-62305272	Promoter
LINC00960	chr3:75720606-75722081	Promoter
ROBO1	chr3:79066460-79069320	Promoter
UPK1B	chr3:118891927-118892690	Promoter
ALDH1L1	chr3:125897800-125900833	Promoter
TM4SF4	chr3:149189340-149190543	Promoter
RPL39L	chr3:186856903-186857746	Promoter
MUC4	chr3:195538344-195539296	Promoter
ZNF518B	chr4:10458765-10459414	Promoter
EREG	chr4:75230048-75231256	Promoter
SOWAHB	chr4:77817935-77819730	Promoter
SEPT11	chr4:77868851-77869204	Promoter
SEPT11	chr4:77869492-77872505	Promoter
CCNI	chr4:77997066-77997996	Promoter
CCNG2	chr4:78077589-78080108	Promoter
CNOT6L	chr4:78738732-78741900	Promoter
SNCA	chr4:90757257-90759541	Promoter
PRDM5	chr4:121842598-121844476	Promoter
WDR17	chr4:176986316-176987642	Promoter
ANKRD33B	chr5:10562784-10565789	Promoter
CCDC152	chr5:42756519-42757759	Promoter
NR2F1	chr5:92918164-92919071	Promoter
MCTP1	chr5:94416932-94418070	Promoter
JADE2	chr5:133859707-133863590	Promoter
HBEGF	chr5:139727540-139729320	Promoter
PCDHGC3	chr5:140854847-140856489	Promoter
ANXA6	chr5:150536600-150538253	Promoter
NMUR2	chr5:151784356-151785395	Promoter
TSPAN17	chr5:176073721-176075842	Promoter
GFPT2	chr5:179779110-179781041	Promoter
FAM50B	chr6:3848610-3850566	Promoter
HIST1H1A	chr6:26016790-26018318	Promoter
HIST1H2BE	chr6:26183763-26184741	Promoter
HIST1H2BF	chr6:26199011-26200578	Promoter
HIST1H4E	chr6:26204259-26205243	Promoter
HIST1H2AE	chr6:26215765-26218390	Promoter
HIST1H2BG	chr6:26215765-26218390	Promoter
HIST1H3E	chr6:26223540-26224803	Promoter
HIST1H4F	chr6:26240290-26241529	Promoter
HIST1H2BH	chr6:26250033-26250982	Promoter
HIST1H3F	chr6:26250033-26250982	Promoter
HIST1H2BH	chr6:26251705-26252013	Promoter
HIST1H3F	chr6:26251705-26252013	Promoter
HIST1H2BI	chr6:26271019-26273806	Promoter
HIST1H3G	chr6:26271019-26273806	Promoter
ZSCAN23	chr6:28410530-28411470	Promoter
NEU1	chr6:31830056-31831266	Promoter
CRISP2	chr6:49680943-49681975	Promoter
DDX43	chr6:74104049-74105082	Promoter
ELOVL4	chr6:80656007-80657900	Promoter
EPHA7	chr6:94127890-94130105	Promoter
RNF217	chr6:125282859-125283561	Promoter
EYA4	chr6:133561515-133564733	Promoter
C6orf118	chr6:165722280-165723245	Promoter
FSCN1	chr7:5631990-5633513	Promoter
VWDE	chr7:12442762-12444356	Promoter
SOSTDC1	chr7:16504983-16505661	Promoter
NPSR1	chr7:34696857-34698164	Promoter
IGFBP3	chr7:45959986-45961172	Promoter
ZNF736	chr7:63773888-63774852	Promoter
CLDN3	chr7:73183323-73185474	Promoter
TFPI2	chr7:93519486-93520599	Promoter
AZGP1	chr7:99573077-99574644	Promoter
EFCAB10	chr7:105221387-105222331	Promoter
TMEM213	chr7:138482140-138484302	Promoter
KLRG2	chr7:139167564-139168985	Promoter
PRSS1	chr7:142456821-142457792	Promoter
TRPV6	chr7:142582720-142583998	Promoter
XKR6	chr8:11058838-11059597	Promoter
HR	chr8:21988382-21989976	Promoter
PIWIL2	chr8:22132652-22133201	Promoter
EFCAB1	chr8:49647251-49648523	Promoter
ZFHX4	chr8:77592675-77593684	Promoter
PKIA	chr8:79427746-79429465	Promoter
TSPYL5	chr8:98289460-98290596	Promoter
TNFRSF11B	chr8:119963617-119965597	Promoter
FAM83A	chr8:124194054-124195860	Promoter
TMEM71	chr8:133772650-133773281	Promoter
KLHL9	chr9:21333258-21335829	Promoter
MTAP	chr9:21801501-21803441	Promoter
CDKN2A	chr9:21974322-21975827	Promoter
CDKN2B-AS1	chr9:21993471-21996250	Promoter
CDKN2B	chr9:22008519-22009773	Promoter
CAAP1	chr9:26891394-26893306	Promoter
PLAA	chr9:26946605-26948089	Promoter
IFT74	chr9:26946605-26948089	Promoter
C9orf72	chr9:27572180-27574351	Promoter
C9orf72	chr9:27575290-27576534	Promoter
PSAT1	chr9:80910805-80913241	Promoter
FBP1	chr9:97401034-97402632	Promoter
PTCH1	chr9:98268822-98270871	Promoter
TGFBR1	chr9:101866384-101868473	Promoter
PTGES	chr9:132514073-132515743	Promoter
WWC3	chrX:9982238-9983384	Promoter
HEPH	chrX:65381767-65382910	Promoter
SRPX2	chrX:99898902-99899823	Promoter
CT83	chrX:115593611-115594442	Promoter
FIRRE	chrX:130964343-130965247	Promoter
LDOC1	chrX:140270514-140271954	Promoter
HES4	chr1:842148-842503	Positive Distal Element
AGRN	chr1:842148-842503	Positive Distal Element
UBE2J2	chr1:845909-846890	Positive Distal Element
CCNL2	chr1:845909-846890	Positive Distal Element
ACAP3	chr1:1208737-1209048	Positive Distal Element
VWA1	chr1:1590228-1590938	Positive Distal Element
CDK11A	chr1:1854324-1854808	Positive Distal Element
SKI	chr1:2520157-2520483	Positive Distal Element
CEP104	chr1:4120750-4120970	Positive Distal Element
CEP104	chr1:4122971-4123150	Positive Distal Element
PHF13	chr1:6658963-6660029	Positive Distal Element
ERRFI1	chr1:7575200-7575799	Positive Distal Element
ERRFI1	chr1:8064399-8065752	Positive Distal Element
ERRFI1	chr1:8143766-8144596	Positive Distal Element
VAMP3	chr1:8294810-8295122	Positive Distal Element
ERRFI1	chr1:8403466-8404171	Positive Distal Element
DHRS3	chr1:12445925-12446787	Positive Distal Element
DHRS3	chr1:12535185-12536627	Positive Distal Element
DHRS3	chr1:12537690-12539267	Positive Distal Element
DHRS3	chr1:12633563-12634850	Positive Distal Element
DHRS3	chr1:12654797-12656951	Positive Distal Element
DNAJC16	chr1:15737603-15737973	Positive Distal Element
EPHA2	chr1:16279285-16279581	Positive Distal Element
PADI1	chr1:17034046-17034857	Positive Distal Element
PADI1	chr1:17527051-17528830	Positive Distal Element
PADI1	chr1:17552672-17553621	Positive Distal Element
PADI1	chr1:17555462-17556547	Positive Distal Element
PADI1	chr1:17559304-17560763	Positive Distal Element
PADI1	chr1:17880230-17880987	Positive Distal Element
PADI1	chr1:17951161-17951821	Positive Distal Element
CDA	chr1:20437116-20437665	Positive Distal Element
CDA	chr1:20558952-20559578	Positive Distal Element
CDA	chr1:20581972-20582623	Positive Distal Element
UBXN10	chr1:20927950-20928359	Positive Distal Element
PINK1	chr1:20927950-20928359	Positive Distal Element
CDA	chr1:20930460-20931448	Positive Distal Element
CAMK2N1	chr1:20939949-20941066	Positive Distal Element
CDA	chr1:20939949-20941066	Positive Distal Element
HMGCL	chr1:23880649-23880949	Positive Distal Element
PNRC2	chr1:23882010-23882165	Positive Distal Element
ARID1A	chr1:27097791-27098745	Positive Distal Element
ARID1A	chr1:27233416-27233805	Positive Distal Element
MAP3K6	chr1:27868406-27869740	Positive Distal Element
MECR	chr1:29605658-29606354	Positive Distal Element
SERINC2	chr1:31862914-31863580	Positive Distal Element
TINAGL1	chr1:31895216-31895917	Positive Distal Element
TINAGL1	chr1:32264024-32265162	Positive Distal Element
TINAGL1	chr1:32421460-32422298	Positive Distal Element
S100PBP	chr1:33160680-33161163	Positive Distal Element
ZNF362	chr1:33457081-33457289	Positive Distal Element
ZNF362	chr1:33564590-33565915	Positive Distal Element
PHC2	chr1:33592579-33593581	Positive Distal Element
PHC2	chr1:33807461-33808486	Positive Distal Element
AGO1	chr1:36335008-36335808	Positive Distal Element
SLC2A1	chr1:43402914-43403294	Positive Distal Element
SLC2A1	chr1:43472950-43474859	Positive Distal Element
TIE1	chr1:43504884-43505571	Positive Distal Element
ARTN	chr1:44732621-44734079	Positive Distal Element
ARTN	chr1:44749230-44749574	Positive Distal Element
KIF2C	chr1:45645417-45646279	Positive Distal Element
PDZK1IP1	chr1:47647555-47648908	Positive Distal Element
SLC1A7	chr1:53638437-53638841	Positive Distal Element
DHCR24	chr1:54870608-54871391	Positive Distal Element
CYB5RL	chr1:55013161-55014054	Positive Distal Element
MYSM1	chr1:59335821-59336456	Positive Distal Element
AK4	chr1:65607001-65607681	Positive Distal Element
AK4	chr1:65640132-65640791	Positive Distal Element
AK4	chr1:65643015-65643552	Positive Distal Element
TCTEX1D1	chr1:67029804-67030452	Positive Distal Element
ARHGAP29	chr1:94244970-94245803	Positive Distal Element
ARHGAP29	chr1:94509716-94510823	Positive Distal Element
ARHGAP29	chr1:94790799-94792178	Positive Distal Element
ARHGAP29	chr1:95086742-95090299	Positive Distal Element
TMEM56	chr1:95143290-95143682	Positive Distal Element
VAV3	chr1:108225730-108226602	Positive Distal Element
PSRC1	chr1:109358836-109360071	Positive Distal Element
CELSR2	chr1:109408052-109408558	Positive Distal Element
GSTM1	chr1:110182128-110182486	Positive Distal Element
CSF1	chr1:110502354-110503390	Positive Distal Element
DENND2D	chr1:111742049-111744266	Positive Distal Element
CAPZA1	chr1:112783520-112783851	Positive Distal Element
SIKE1	chr1:115657641-115658036	Positive Distal Element
TBX15	chr1:119116266-119116895	Positive Distal Element
TBX15	chr1:119385020-119385897	Positive Distal Element
TBX15	chr1:119529634-119530934	Positive Distal Element
PIAS3	chr1:145556716-145557393	Positive Distal Element
CHD1L	chr1:146860457-146861084	Positive Distal Element
ANP32E	chr1:150131925-150132186	Positive Distal Element
PRPF3	chr1:150231993-150232904	Positive Distal Element
SPRR3	chr1:153406567-153406958	Positive Distal Element
SPRR1B	chr1:153406567-153406958	Positive Distal Element
S100A13	chr1:153544922-153546052	Positive Distal Element
ARHGEF2	chr1:155901158-155901547	Positive Distal Element
LMNA	chr1:155901158-155901547	Positive Distal Element
RXFP4	chr1:155904730-155904995	Positive Distal Element
IFI16	chr1:158985353-158985818	Positive Distal Element
B4GALT3	chr1:160853271-160853608	Positive Distal Element
CD247	chr1:167059150-167060177	Positive Distal Element
CREG1	chr1:167431948-167432525	Positive Distal Element
SCYL3	chr1:169452735-169453811	Positive Distal Element
IER5	chr1:181110436-181111130	Positive Distal Element
RGS16	chr1:182602531-182604481	Positive Distal Element
RGS16	chr1:182610748-182611292	Positive Distal Element
COLGALT2	chr1:183962172-183962869	Positive Distal Element
COLGALT2	chr1:184004819-184006852	Positive Distal Element
CFH	chr1:196576982-196579527	Positive Distal Element
SOX13	chr1:204070950-204072560	Positive Distal Element
SOX13	chr1:204072989-204074279	Positive Distal Element
SOX13	chr1:204412375-204413783	Positive Distal Element
SLC26A9	chr1:205905071-205905454	Positive Distal Element
CD46	chr1:208133233-208133390	Positive Distal Element
TRAF5	chr1:211506866-211507811	Positive Distal Element
LPGAT1	chr1:212085038-212086030	Positive Distal Element
PROX1	chr1:214120363-214121676	Positive Distal Element
PROX1	chr1:214223747-214224705	Positive Distal Element
PROX1	chr1:214319720-214320377	Positive Distal Element
PTPN14	chr1:214619943-214621082	Positive Distal Element
PTPN14	chr1:214755119-214755880	Positive Distal Element
TGFB2	chr1:218519959-218522342	Positive Distal Element
TGFB2	chr1:218539790-218541339	Positive Distal Element
TGFB2	chr1:218632870-218634199	Positive Distal Element
TGFB2	chr1:218671345-218673058	Positive Distal Element
TGFB2	chr1:218721155-218722364	Positive Distal Element
BPNT1	chr1:220426352-220426655	Positive Distal Element
DUSP10	chr1:222131282-222131973	Positive Distal Element
FBXO28	chr1:224644551-224644962	Positive Distal Element
DNAH14	chr1:224669410-224669754	Positive Distal Element
PYCR2	chr1:225668370-225669748	Positive Distal Element
PYCR2	chr1:226251920-226252748	Positive Distal Element
CDC42BPA	chr1:227510828-227511900	Positive Distal Element
MRPL55	chr1:227922257-227924067	Positive Distal Element
TRIM11	chr1:228644759-228647196	Positive Distal Element
HIST3H2BB	chr1:228999559-228999983	Positive Distal Element
CCSAP	chr1:228999559-228999983	Positive Distal Element
AGT	chr1:230882396-230882718	Positive Distal Element
C1orf131	chr1:230959118-230959302	Positive Distal Element
C1orf198	chr1:230992574-230995584	Positive Distal Element
TARBP1	chr1:234449751-234450032	Positive Distal Element
TBCE	chr1:235844536-235844838	Positive Distal Element
CHRM3	chr1:239880491-239881569	Positive Distal Element
LYPD8	chr1:249082316-249083909	Positive Distal Element
CELF2	chr10:11267845-11268270	Positive Distal Element
DHTKD1	chr10:11949989-11950919	Positive Distal Element
CACNB2	chr10:18695018-18695659	Positive Distal Element
PLXDC2	chr10:20380593-20381365	Positive Distal Element
NRP1	chr10:33444716-33445572	Positive Distal Element
NRP1	chr10:33654649-33655423	Positive Distal Element
NRP1	chr10:33950552-33951242	Positive Distal Element
PARD3	chr10:34377403-34377716	Positive Distal Element
CUL2	chr10:35652013-35652291	Positive Distal Element
ALOX5	chr10:45871768-45872685	Positive Distal Element
MAPK8	chr10:49443722-49444047	Positive Distal Element
BICC1	chr10:60274974-60275507	Positive Distal Element
ADAMTS14	chr10:72432988-72435240	Positive Distal Element
CDHR1	chr10:85944344-85944698	Positive Distal Element
CDHR1	chr10:85955631-85956622	Positive Distal Element
SNCG	chr10:88408380-88409225	Positive Distal Element
ANKRD1	chr10:92689821-92691591	Positive Distal Element
ANKRD1	chr10:92728113-92729194	Positive Distal Element
FFAR4	chr10:95301715-95302529	Positive Distal Element
ALDH18A1	chr10:97405426-97406408	Positive Distal Element
FRAT2	chr10:99340211-99340524	Positive Distal Element
LOXL4	chr10:100052997-100054379	Positive Distal Element
LOXL4	chr10:100082841-100084111	Positive Distal Element
PYROXD2	chr10:100082841-100084111	Positive Distal Element
LOXL4	chr10:100122803-100123263	Positive Distal Element
LOXL4	chr10:100134019-100134941	Positive Distal Element
CUTC	chr10:101766502-101766678	Positive Distal Element
LZTS2	chr10:102854866-102856196	Positive Distal Element
CALHM2	chr10:105210606-105211432	Positive Distal Element
CALHM2	chr10:105263895-105264633	Positive Distal Element
SLK	chr10:105495728-105496152	Positive Distal Element
NEURL1	chr10:105599661-105600354	Positive Distal Element
SLK	chr10:106078174-106078544	Positive Distal Element
DUSP5	chr10:112219503-112220527	Positive Distal Element
DUSP5	chr10:112289817-112290507	Positive Distal Element
TDRD1	chr10:116414538-116414960	Positive Distal Element
WDR11	chr10:122357947-122358327	Positive Distal Element
TACC2	chr10:123407640-123407976	Positive Distal Element
BTBD16	chr10:124049927-124051119	Positive Distal Element
ACADSB	chr10:124995059-124995367	Positive Distal Element
CHST15	chr10:125756785-125757780	Positive Distal Element
CHST15	chr10:125794880-125796290	Positive Distal Element
CHST15	chr10:126069058-126070274	Positive Distal Element
TSPAN4	chr11:393169-395390	Positive Distal Element
IFITM1	chr11:533138-533451	Positive Distal Element
TSPAN4	chr11:614419-616358	Positive Distal Element
TSPAN4	chr11:704582-708683	Positive Distal Element
EPS8L2	chr11:726286-726825	Positive Distal Element
TSPAN4	chr11:820958-822022	Positive Distal Element
MUC2	chr11:1077760-1078324	Positive Distal Element
TSPAN4	chr11:1223251-1225531	Positive Distal Element
TSPAN4	chr11:1243687-1244419	Positive Distal Element
MUC2	chr11:1563499-1563890	Positive Distal Element
CTSD	chr11:1793721-1794163	Positive Distal Element
OSBPL5	chr11:3147254-3148468	Positive Distal Element
NUP98	chr11:3688113-3689043	Positive Distal Element
TPP1	chr11:6427011-6427330	Positive Distal Element
CYB5R2	chr11:7689543-7690553	Positive Distal Element
RPL27A	chr11:9026656-9027000	Positive Distal Element
SWAP70	chr11:9629195-9629401	Positive Distal Element
CTR9	chr11:10646067-10646396	Positive Distal Element
ARNTL	chr11:13369902-13370194	Positive Distal Element
PRRG4	chr11:32448040-32448265	Positive Distal Element
CAPRIN1	chr11:33644907-33645254	Positive Distal Element
F2	chr11:46800012-46800492	Positive Distal Element
FNBP4	chr11:47326690-47327010	Positive Distal Element
PTPMT1	chr11:47471095-47471463	Positive Distal Element
MS4A8	chr11:60699205-60699552	Positive Distal Element
VPS37C	chr11:61368918-61369537	Positive Distal Element
DDB1	chr11:61368918-61369537	Positive Distal Element
TMEM216	chr11:61368918-61369537	Positive Distal Element
SDHAF2	chr11:61368918-61369537	Positive Distal Element
SYT7	chr11:61368918-61369537	Positive Distal Element
TMEM258	chr11:61368918-61369537	Positive Distal Element
FADS2	chr11:61594916-61596909	Positive Distal Element
EML3	chr11:62359939-62360313	Positive Distal Element
CDC42EP2	chr11:64667542-64668163	Positive Distal Element
CDC42EP2	chr11:65322449-65323769	Positive Distal Element
LTBP3	chr11:65322449-65323769	Positive Distal Element
LTBP3	chr11:65558983-65560074	Positive Distal Element
CST6	chr11:65558983-65560074	Positive Distal Element
SLC29A2	chr11:65836578-65836753	Positive Distal Element
MRPL11	chr11:66649034-66649365	Positive Distal Element
SYT12	chr11:66717456-66718146	Positive Distal Element
CLCF1	chr11:66717456-66718146	Positive Distal Element
SYT12	chr11:66799187-66799913	Positive Distal Element
SYT12	chr11:66844625-66846984	Positive Distal Element
CLCF1	chr11:66844625-66846984	Positive Distal Element
SYT12	chr11:67079050-67080888	Positive Distal Element
SYT12	chr11:67141521-67142173	Positive Distal Element
FGF19	chr11:69018927-69020210	Positive Distal Element
FGF19	chr11:69264232-69264861	Positive Distal Element
FGF19	chr11:69458723-69459688	Positive Distal Element
FGF19	chr11:69468809-69470514	Positive Distal Element
FGF19	chr11:69515473-69515892	Positive Distal Element
FGF19	chr11:69516981-69517478	Positive Distal Element
FGF19	chr11:69707473-69708424	Positive Distal Element
FGF19	chr11:69715222-69715909	Positive Distal Element
FGF19	chr11:69913806-69914512	Positive Distal Element
MRPL48	chr11:73360232-73360578	Positive Distal Element
PICALM	chr11:85170006-85170626	Positive Distal Element
CWC15	chr11:94400507-94401008	Positive Distal Element
SESN3	chr11:94560820-94562141	Positive Distal Element
TMEM123	chr11:102524804-102525180	Positive Distal Element
CADM1	chr11:115092924-115093755	Positive Distal Element
CADM1	chr11:115371452-115372127	Positive Distal Element
SIK3	chr11:117059685-117060040	Positive Distal Element
SLC37A4	chr11:118529101-118529415	Positive Distal Element
UBE4A	chr11:118531403-118531741	Positive Distal Element
UBASH3B	chr11:122450568-122451473	Positive Distal Element
UBASH3B	chr11:122547300-122548343	Positive Distal Element
UBASH3B	chr11:122726680-122727926	Positive Distal Element
GRAMD1B	chr11:123456911-123459619	Positive Distal Element
GRAMD1B	chr11:123460650-123463500	Positive Distal Element
SLC37A2	chr11:124948505-124949751	Positive Distal Element
SLC37A2	chr11:124952701-124954011	Positive Distal Element
ST3GAL4	chr11:126235212-126237403	Positive Distal Element
ST3GAL4	chr11:126238454-126239031	Positive Distal Element
ST3GAL4	chr11:126256041-126257104	Positive Distal Element
ST3GAL4	chr11:126272453-126274677	Positive Distal Element
ST3GAL4	chr11:126300530-126301321	Positive Distal Element
ADIPOR2	chr12:1908035-1908687	Positive Distal Element
CACNA2D4	chr12:1920398-1921300	Positive Distal Element
TAPBPL	chr12:6074082-6074466	Positive Distal Element
CHD4	chr12:6344122-6345332	Positive Distal Element
CHD4	chr12:6721716-6723769	Positive Distal Element
CLEC2D	chr12:9815094-9815863	Positive Distal Element
BCL2L14	chr12:12098650-12099113	Positive Distal Element
HEBP1	chr12:12953759-12953927	Positive Distal Element
APOLD1	chr12:12972705-12973710	Positive Distal Element
EMP1	chr12:13288309-13289343	Positive Distal Element
EMP1	chr12:13324756-13325417	Positive Distal Element
EMP1	chr12:13361113-13362619	Positive Distal Element
PDE3A	chr12:20123822-20125116	Positive Distal Element
SLCO1B3	chr12:20975204-20975821	Positive Distal Element
SLCO1B7	chr12:20975204-20975821	Positive Distal Element
PRICKLE1	chr12:42840367-42841486	Positive Distal Element
HDAC7	chr12:48217999-48219629	Positive Distal Element
SENP1	chr12:48257251-48257586	Positive Distal Element
SLC48A1	chr12:48343297-48344711	Positive Distal Element
VDR	chr12:48343297-48344711	Positive Distal Element
AQP2	chr12:49971309-49971628	Positive Distal Element
AQP6	chr12:50262633-50263996	Positive Distal Element
FAIM2	chr12:50281352-50283233	Positive Distal Element
FAIM2	chr12:50360425-50361715	Positive Distal Element
KRT7	chr12:52221613-52222496	Positive Distal Element
KRT81	chr12:52596724-52597658	Positive Distal Element
KRT7	chr12:52609099-52610376	Positive Distal Element
KRT7	chr12:52610457-52611464	Positive Distal Element
KRT81	chr12:52623686-52625094	Positive Distal Element
KRT7	chr12:52636778-52638700	Positive Distal Element
KRT81	chr12:52721130-52722091	Positive Distal Element
IGFBP6	chr12:53241137-53241956	Positive Distal Element
IGFBP6	chr12:53266767-53267175	Positive Distal Element
HOXC11	chr12:54371835-54373778	Positive Distal Element
HOXC9	chr12:54371835-54373778	Positive Distal Element
HOXC6	chr12:54371835-54373778	Positive Distal Element
HOXC8	chr12:54371835-54373778	Positive Distal Element
HOXC9	chr12:54540831-54541319	Positive Distal Element
HOXC6	chr12:54540831-54541319	Positive Distal Element
HOXC8	chr12:54540831-54541319	Positive Distal Element
RAB5B	chr12:56616890-56617292	Positive Distal Element
NAB2	chr12:57379440-57379903	Positive Distal Element
NAB2	chr12:57673721-57674622	Positive Distal Element
DPY19L2	chr12:63543870-63544351	Positive Distal Element
IRAK3	chr12:66589037-66589693	Positive Distal Element
KCNMB4	chr12:70842771-70843942	Positive Distal Element
PTPRR	chr12:71137655-71138572	Positive Distal Element
PTPRR	chr12:71148159-71148585	Positive Distal Element
TMEM19	chr12:72124744-72126272	Positive Distal Element
PHLDA1	chr12:76178338-76178737	Positive Distal Element
DUSP6	chr12:89764127-89765157	Positive Distal Element
NUDT4	chr12:94178109-94178542	Positive Distal Element
HAL	chr12:96628603-96629688	Positive Distal Element
HAL	chr12:96630169-96631605	Positive Distal Element
CHST11	chr12:105071061-105072011	Positive Distal Element
ACACB	chr12:109289190-109289650	Positive Distal Element
KCTD10	chr12:109728307-109728875	Positive Distal Element
FAM216A	chr12:110811680-110811954	Positive Distal Element
GPN3	chr12:111330795-111331153	Positive Distal Element
SH2B3	chr12:111851369-111852024	Positive Distal Element
TBX3	chr12:115105004-115105666	Positive Distal Element
TBX3	chr12:115105918-115106812	Positive Distal Element
TBX3	chr12:115351646-115352841	Positive Distal Element
C12orf49	chr12:117646093-117646478	Positive Distal Element
P2RX4	chr12:121622132-121622564	Positive Distal Element
RHOF	chr12:122147329-122147987	Positive Distal Element
RHOF	chr12:122223623-122225286	Positive Distal Element
ZCCHC8	chr12:122670575-122670940	Positive Distal Element
PITPNM2	chr12:123616136-123617151	Positive Distal Element
NCOR2	chr12:125033345-125034019	Positive Distal Element
RIMBP2	chr12:130529292-130530575	Positive Distal Element
STX2	chr12:130909704-130910081	Positive Distal Element
RIMBP2	chr12:131107214-131107821	Positive Distal Element
RIMBP2	chr12:131117003-131119100	Positive Distal Element
SAP18	chr13:21623077-21623493	Positive Distal Element
MRPL57	chr13:21623077-21623493	Positive Distal Element
ZDHHC20	chr13:21623077-21623493	Positive Distal Element
MICU2	chr13:21623077-21623493	Positive Distal Element
SKA3	chr13:21817185-21817552	Positive Distal Element
CENPJ	chr13:25180953-25181526	Positive Distal Element
SHISA2	chr13:26326952-26328247	Positive Distal Element
SHISA2	chr13:26456003-26457480	Positive Distal Element
CDK8	chr13:26457700-26458283	Positive Distal Element
SHISA2	chr13:26460839-26461382	Positive Distal Element
SHISA2	chr13:26475749-26476393	Positive Distal Element
SHISA2	chr13:26479514-26480244	Positive Distal Element
SHISA2	chr13:26596555-26597311	Positive Distal Element
SHISA2	chr13:26598472-26599636	Positive Distal Element
HMGB1	chr13:30753649-30753972	Positive Distal Element
USPL1	chr13:30753649-30753972	Positive Distal Element
KL	chr13:33385287-33386149	Positive Distal Element
KL	chr13:33726035-33728721	Positive Distal Element
EXOSC8	chr13:37749245-37749603	Positive Distal Element
EPSTI1	chr13:43441146-43441678	Positive Distal Element
KPNA3	chr13:49795291-49795425	Positive Distal Element
NEK3	chr13:52552740-52553524	Positive Distal Element
PCDH9	chr13:67230969-67232049	Positive Distal Element
SOX21	chr13:95805635-95807154	Positive Distal Element
CLDN10	chr13:96204541-96207228	Positive Distal Element
TEX30	chr13:103554492-103554844	Positive Distal Element
ABHD13	chr13:108593358-108593657	Positive Distal Element
LIG4	chr13:108593358-108593657	Positive Distal Element
COL4A1	chr13:110352429-110353152	Positive Distal Element
COL4A1	chr13:110514393-110515606	Positive Distal Element
COL4A1	chr13:110535220-110536297	Positive Distal Element
COL4A2	chr13:110535220-110536297	Positive Distal Element
COL4A1	chr13:110650948-110651721	Positive Distal Element
COL4A1	chr13:110664339-110664991	Positive Distal Element
COL4A2	chr13:111176758-111178075	Positive Distal Element
COL4A1	chr13:111207761-111209037	Positive Distal Element
COL4A1	chr13:111269609-111270437	Positive Distal Element
COL4A2	chr13:111269609-111270437	Positive Distal Element
COL4A1	chr13:111277141-111278722	Positive Distal Element
GRTP1	chr13:113498971-113499309	Positive Distal Element
CHAMP1	chr13:115089900-115090464	Positive Distal Element
CCNB1IP1	chr14:21229073-21229397	Positive Distal Element
APEX1	chr14:21229073-21229397	Positive Distal Element
PNP	chr14:21229073-21229397	Positive Distal Element
ARHGEF40	chr14:21229073-21229397	Positive Distal Element
RNASE4	chr14:21548939-21549281	Positive Distal Element
CDH24	chr14:23547799-23548246	Positive Distal Element
BCL2L2	chr14:23547799-23548246	Positive Distal Element
PCK2	chr14:24640780-24641495	Positive Distal Element
CIDEB	chr14:24640780-24641495	Positive Distal Element
ARHGAP5	chr14:32382849-32383408	Positive Distal Element
ARHGAP5	chr14:32404582-32405983	Positive Distal Element
ARHGAP5	chr14:32412862-32415152	Positive Distal Element
ARHGAP5	chr14:32420868-32421141	Positive Distal Element
ARHGAP5	chr14:32435189-32435652	Positive Distal Element
ARHGAP5	chr14:32443886-32444573	Positive Distal Element
ARHGAP5	chr14:32479223-32480509	Positive Distal Element
ARHGAP5	chr14:32694076-32694641	Positive Distal Element
ARHGAP5	chr14:32723968-32724615	Positive Distal Element
ARHGAP5	chr14:32777052-32777923	Positive Distal Element
RALGAPA1	chr14:35845609-35846129	Positive Distal Element
PAX9	chr14:37130084-37131986	Positive Distal Element
MIA2	chr14:39835779-39836523	Positive Distal Element
ABHD12B	chr14:51236845-51237740	Positive Distal Element
NIN	chr14:51362797-51364091	Positive Distal Element
PYGL	chr14:51362797-51364091	Positive Distal Element
ABHD12B	chr14:51422086-51422909	Positive Distal Element
BMP4	chr14:54635256-54635787	Positive Distal Element
BMP4	chr14:54778773-54779620	Positive Distal Element
GCH1	chr14:55582967-55583789	Positive Distal Element
HIF1A	chr14:61822364-61823073	Positive Distal Element
HIF1A	chr14:61991829-61992770	Positive Distal Element
VTI1B	chr14:68399016-68399207	Positive Distal Element
ACTN1	chr14:69408479-69408955	Positive Distal Element
ACTN1	chr14:69417677-69418380	Positive Distal Element
MAP3K9	chr14:71221574-71222452	Positive Distal Element
SIPA1L1	chr14:72398533-72398716	Positive Distal Element
PNMA1	chr14:73708245-73708842	Positive Distal Element
BATF	chr14:76001988-76002891	Positive Distal Element
CCDC88C	chr14:91879838-91880399	Positive Distal Element
NDUFB1	chr14:92986140-92986380	Positive Distal Element
SLC25A47	chr14:100815262-100815892	Positive Distal Element
CDC42BPB	chr14:102993645-102995017	Positive Distal Element
AMN	chr14:103012454-103012818	Positive Distal Element
CDC42BPB	chr14:103476768-103477830	Positive Distal Element
CDC42BPB	chr14:103621424-103621703	Positive Distal Element
TNFAIP2	chr14:103719769-103720703	Positive Distal Element
TNFAIP2	chr14:104063921-104064431	Positive Distal Element
INF2	chr14:105338812-105339697	Positive Distal Element
SIVA1	chr14:105642245-105642669	Positive Distal Element
AKT1	chr14:105642245-105642669	Positive Distal Element
CRIP2	chr14:105939619-105941172	Positive Distal Element
GABRB3	chr15:26872894-26875401	Positive Distal Element
HERC2	chr15:28148492-28148528	Positive Distal Element
FAN1	chr15:31232512-31233017	Positive Distal Element
THBS1	chr15:39534412-39535304	Positive Distal Element
KNSTRN	chr15:40346795-40348320	Positive Distal Element
PLCB2	chr15:40642790-40643749	Positive Distal Element
TMEM87A	chr15:42292297-42292635	Positive Distal Element
SNAP23	chr15:42694093-42694764	Positive Distal Element
DUOX2	chr15:45361425-45362551	Positive Distal Element
SORD	chr15:45572150-45572339	Positive Distal Element
CYP19A1	chr15:51329427-51329896	Positive Distal Element
MAPK6	chr15:52370088-52370956	Positive Distal Element
WDR72	chr15:53976327-53977014	Positive Distal Element
CSNK1G1	chr15:64340338-64340729	Positive Distal Element
MAP2K5	chr15:67472301-67472635	Positive Distal Element
THSD4	chr15:71407129-71407823	Positive Distal Element
SEMA7A	chr15:74251266-74251884	Positive Distal Element
SEMA7A	chr15:74502428-74503131	Positive Distal Element
EDC3	chr15:75063218-75063850	Positive Distal Element
EDC3	chr15:75079808-75080480	Positive Distal Element
CSK	chr15:75079808-75080480	Positive Distal Element
ETFA	chr15:76134462-76134689	Positive Distal Element
TMED3	chr15:79731831-79732162	Positive Distal Element
NMB	chr15:84956413-84957031	Positive Distal Element
BLM	chr15:90834804-90835647	Positive Distal Element
AP3S2	chr15:90844204-90844943	Positive Distal Element
MAN2A2	chr15:91388382-91388979	Positive Distal Element
RGMA	chr15:93716464-93717154	Positive Distal Element
MCTP2	chr15:95209382-95209749	Positive Distal Element
IGF1R	chr15:99319692-99320985	Positive Distal Element
ALDH1A3	chr15:101299413-101301144	Positive Distal Element
SSTR5	chr16:710534-711443	Positive Distal Element
PPL	chr16:4443024-4443585	Positive Distal Element
PPL	chr16:4932389-4933300	Positive Distal Element
PPL	chr16:4968262-4969406	Positive Distal Element
PPL	chr16:4974371-4976239	Positive Distal Element
PPL	chr16:4994352-4995343	Positive Distal Element
PPL	chr16:4995603-4996262	Positive Distal Element
SMG1	chr16:19177992-19178248	Positive Distal Element
NPIPB5	chr16:22625354-22626833	Positive Distal Element
SEZ6L2	chr16:29998811-29999148	Positive Distal Element
FUS	chr16:31495733-31497423	Positive Distal Element
LONP2	chr16:48561362-48561677	Positive Distal Element
KIFC3	chr16:57927174-57929193	Positive Distal Element
CDYL2	chr16:80602945-80604458	Positive Distal Element
CDYL2	chr16:80647771-80648594	Positive Distal Element
TRIB2	chr2:12837516-12838312	Positive Distal Element
KCNS3	chr2:18073719-18075105	Positive Distal Element
KCNS3	chr2:18080893-18081809	Positive Distal Element
KLHL29	chr2:23703635-23704459	Positive Distal Element
DTNB	chr2:25499366-25499722	Positive Distal Element
CRIM1	chr2:36603463-36604753	Positive Distal Element
CRIM1	chr2:36631518-36631790	Positive Distal Element
CRIM1	chr2:36688302-36689222	Positive Distal Element
QPCT	chr2:37605443-37606029	Positive Distal Element
CDC42EP3	chr2:37938143-37939344	Positive Distal Element
CDC42EP3	chr2:37995189-37996266	Positive Distal Element
CDC42EP3	chr2:38007648-38008570	Positive Distal Element
CDC42EP3	chr2:38029385-38030816	Positive Distal Element
PKDCC	chr2:42104130-42105259	Positive Distal Element
PKDCC	chr2:42106205-42107104	Positive Distal Element
PKDCC	chr2:42286505-42287504	Positive Distal Element
PPM1B	chr2:44101816-44102460	Positive Distal Element
EPCAM	chr2:47355361-47355625	Positive Distal Element
CEP68	chr2:65527179-65527531	Positive Distal Element
MXD1	chr2:70310261-70310940	Positive Distal Element
STAMBP	chr2:74458230-74458378	Positive Distal Element
M1AP	chr2:74601628-74602028	Positive Distal Element
EVA1A	chr2:75827069-75828298	Positive Distal Element
EVA1A	chr2:75832837-75834087	Positive Distal Element
VAMP5	chr2:86163447-86164013	Positive Distal Element
EIF2AK3	chr2:88424883-88425496	Positive Distal Element
FABP1	chr2:88824489-88825197	Positive Distal Element
LMAN2L	chr2:97505847-97506317	Positive Distal Element
TMEM131	chr2:98350770-98351101	Positive Distal Element
MGAT4A	chr2:98894941-98895213	Positive Distal Element
CNOT11	chr2:101536042-101536424	Positive Distal Element
MAP4K4	chr2:102241650-102242348	Positive Distal Element
ACOXL	chr2:111470266-111471576	Positive Distal Element
SLC20A1	chr2:113251390-113251862	Positive Distal Element
SLC20A1	chr2:113381999-113382608	Positive Distal Element
SLC20A1	chr2:113449563-113450928	Positive Distal Element
PAX8	chr2:113992665-113993584	Positive Distal Element
INHBB	chr2:121155602-121158198	Positive Distal Element
INHBB	chr2:121316593-121317425	Positive Distal Element
INHBB	chr2:121383120-121384348	Positive Distal Element
INHBB	chr2:121426587-121428253	Positive Distal Element
INHBB	chr2:121540767-121541343	Positive Distal Element
PROC	chr2:128195669-128196293	Positive Distal Element
HS6ST1	chr2:129131190-129131525	Positive Distal Element
ARHGEF4	chr2:131583975-131587350	Positive Distal Element
MGAT5	chr2:135167550-135167917	Positive Distal Element
RAB3GAP1	chr2:135461590-135462101	Positive Distal Element
CXCR4	chr2:136966169-136967753	Positive Distal Element
ACVR2A	chr2:148443378-148444431	Positive Distal Element
ORC4	chr2:148443378-148444431	Positive Distal Element
ACVR2A	chr2:149012310-149012812	Positive Distal Element
EPC2	chr2:149289372-149289726	Positive Distal Element
TANC1	chr2:160074334-160074441	Positive Distal Element
SLC4A10	chr2:162761916-162762636	Positive Distal Element
SLC4A10	chr2:162852032-162852467	Positive Distal Element
DHRS9	chr2:169871038-169871998	Positive Distal Element
DHRS9	chr2:169925833-169926504	Positive Distal Element
FAM171B	chr2:187636170-187637263	Positive Distal Element
ORMDL1	chr2:190286331-190286679	Positive Distal Element
C2orf88	chr2:191000722-191001670	Positive Distal Element
GLS	chr2:191377239-191377807	Positive Distal Element
NABP1	chr2:192482883-192484022	Positive Distal Element
NABP1	chr2:192500146-192501664	Positive Distal Element
NABP1	chr2:192792695-192793136	Positive Distal Element
BZW1	chr2:201923620-201924269	Positive Distal Element
CFLAR	chr2:202124966-202125640	Positive Distal Element
CASP10	chr2:202124966-202125640	Positive Distal Element
ADAM23	chr2:207311334-207312232	Positive Distal Element
ADAM23	chr2:207320883-207322514	Positive Distal Element
IKZF2	chr2:213984164-213984614	Positive Distal Element
CRYBA2	chr2:219860768-219862137	Positive Distal Element
CRYBA2	chr2:220263431-220264347	Positive Distal Element
ABCB6	chr2:220508536-220508845	Positive Distal Element
EPHA4	chr2:222397856-222398493	Positive Distal Element
FARSB	chr2:223172736-223173231	Positive Distal Element
C2orf72	chr2:231404012-231404364	Positive Distal Element
ALPP	chr2:233250184-233250888	Positive Distal Element
ALPP	chr2:233280380-233280814	Positive Distal Element
DGKD	chr2:233841223-233841460	Positive Distal Element
ARL4C	chr2:234912811-234913257	Positive Distal Element
ARL4C	chr2:235000225-235000558	Positive Distal Element
ARL4C	chr2:235000720-235000906	Positive Distal Element
ARL4C	chr2:235166649-235167648	Positive Distal Element
ARL4C	chr2:235200349-235201876	Positive Distal Element
ARL4C	chr2:235334436-235335094	Positive Distal Element
ARL4C	chr2:235588058-235589273	Positive Distal Element
ARL4C	chr2:235788558-235789913	Positive Distal Element
ARL4C	chr2:235858232-235858870	Positive Distal Element
ARL4C	chr2:235897619-235898526	Positive Distal Element
AGAP1	chr2:235960272-235960630	Positive Distal Element
AGXT	chr2:241574517-241574798	Positive Distal Element
LRRN1	chr3:3623055-3623619	Positive Distal Element
LRRN1	chr3:3843685-3844079	Positive Distal Element
LMCD1	chr3:8544886-8545963	Positive Distal Element
TATDN2	chr3:9905035-9905276	Positive Distal Element
RPUSD3	chr3:10250628-10250952	Positive Distal Element
FANCD2	chr3:10250628-10250952	Positive Distal Element
BRK1	chr3:10250628-10250952	Positive Distal Element
VHL	chr3:10250628-10250952	Positive Distal Element
HDAC11	chr3:13542094-13542392	Positive Distal Element
XPC	chr3:14452956-14453262	Positive Distal Element
SH3BP5	chr3:15342131-15342845	Positive Distal Element
VILL	chr3:38193259-38193849	Positive Distal Element
MYD88	chr3:38193259-38193849	Positive Distal Element
CTNNB1	chr3:41316305-41316978	Positive Distal Element
HIGD1A	chr3:42463216-42464511	Positive Distal Element
ANO10	chr3:43299240-43299701	Positive Distal Element
ZNF445	chr3:44087360-44087855	Positive Distal Element
CDCP1	chr3:45133527-45134418	Positive Distal Element
TMEM158	chr3:45164447-45166201	Positive Distal Element
CDCP1	chr3:45175244-45175683	Positive Distal Element
CDCP1	chr3:45592884-45593569	Positive Distal Element
LARS2	chr3:45689176-45689457	Positive Distal Element
LIMD1	chr3:45689176-45689457	Positive Distal Element
TMEM158	chr3:45709327-45710028	Positive Distal Element
CCDC12	chr3:47385723-47385899	Positive Distal Element
PTPN23	chr3:47385723-47385899	Positive Distal Element
SCAP	chr3:47385723-47385899	Positive Distal Element
ELP6	chr3:47385723-47385899	Positive Distal Element
DHX30	chr3:47385723-47385899	Positive Distal Element
DALRD3	chr3:49255928-49256380	Positive Distal Element
USP19	chr3:49255928-49256380	Positive Distal Element
GPX1	chr3:49255928-49256380	Positive Distal Element
WDR6	chr3:49259440-49259855	Positive Distal Element
USP19	chr3:49259440-49259855	Positive Distal Element
DAG1	chr3:49502722-49503755	Positive Distal Element
MST1R	chr3:49502722-49503755	Positive Distal Element
UBA7	chr3:49537769-49538918	Positive Distal Element
GNAI2	chr3:49824449-49824746	Positive Distal Element
SEMA3F	chr3:50208917-50209563	Positive Distal Element
MST1R	chr3:50288622-50289325	Positive Distal Element
TRAIP	chr3:50357763-50358007	Positive Distal Element
SEMA3F	chr3:50357763-50358007	Positive Distal Element
GNAI2	chr3:50357763-50358007	Positive Distal Element
RBM5	chr3:50433923-50434350	Positive Distal Element
SEMA3B	chr3:50433923-50434350	Positive Distal Element
DUSP7	chr3:52132966-52133544	Positive Distal Element
NISCH	chr3:52333398-52333762	Positive Distal Element
BAP1	chr3:52483760-52484541	Positive Distal Element
NISCH	chr3:52483760-52484541	Positive Distal Element
NISCH	chr3:52572087-52572404	Positive Distal Element
NISCH	chr3:52705317-52705493	Positive Distal Element
PRKCD	chr3:53216421-53217987	Positive Distal Element
SLMAP	chr3:57790014-57790339	Positive Distal Element
ACOX2	chr3:58521486-58522394	Positive Distal Element
PTPRG	chr3:61630709-61631364	Positive Distal Element
PTPRG	chr3:61640592-61641197	Positive Distal Element
CNTN3	chr3:74662158-74662978	Positive Distal Element
CNTN3	chr3:74805709-74806401	Positive Distal Element
LINC00960	chr3:75707320-75708267	Positive Distal Element
ROBO1	chr3:78803203-78803985	Positive Distal Element
ST3GAL6	chr3:98459314-98459847	Positive Distal Element
DCBLD2	chr3:98632994-98633673	Positive Distal Element
DCBLD2	chr3:98641600-98642531	Positive Distal Element
DCBLD2	chr3:98680763-98682220	Positive Distal Element
DCBLD2	chr3:98689926-98690431	Positive Distal Element
ST3GAL6	chr3:98696321-98696695	Positive Distal Element
DCBLD2	chr3:98696321-98696695	Positive Distal Element
DCBLD2	chr3:98699743-98700355	Positive Distal Element
ALCAM	chr3:105105850-105107086	Positive Distal Element
ALCAM	chr3:105120196-105121819	Positive Distal Element
NR1I2	chr3:119499970-119501231	Positive Distal Element
HEG1	chr3:124781548-124782794	Positive Distal Element
ALDH1L1	chr3:125916735-125917407	Positive Distal Element
PLXNA1	chr3:126464639-126465980	Positive Distal Element
SEC61A1	chr3:127628609-127628745	Positive Distal Element
H1FX	chr3:129024196-129025384	Positive Distal Element
PLXND1	chr3:129024196-129025384	Positive Distal Element
DZIP1L	chr3:137369828-137370186	Positive Distal Element
MRAS	chr3:138075450-138076726	Positive Distal Element
RBP1	chr3:139017903-139018884	Positive Distal Element
RBP1	chr3:139180509-139181462	Positive Distal Element
RBP1	chr3:139191897-139192303	Positive Distal Element
RBP1	chr3:139252643-139254339	Positive Distal Element
RBP1	chr3:139278384-139278835	Positive Distal Element
TFDP2	chr3:141342200-141343070	Positive Distal Element
MME	chr3:155000326-155001150	Positive Distal Element
KCNAB1	chr3:155422178-155423345	Positive Distal Element
SERPINI2	chr3:166719205-166720261	Positive Distal Element
WDR49	chr3:166719205-166720261	Positive Distal Element
SERPINI1	chr3:167344219-167344780	Positive Distal Element
LRRC31	chr3:169598463-169598755	Positive Distal Element
FXR1	chr3:180538287-180539441	Positive Distal Element
DNAJC19	chr3:180538287-180539441	Positive Distal Element
VWA5B2	chr3:183948616-183948990	Positive Distal Element
ATP13A4	chr3:192989278-192989963	Positive Distal Element
TMEM44	chr3:194167484-194168718	Positive Distal Element
FAM43A	chr3:194167484-194168718	Positive Distal Element
MUC4	chr3:195536158-195537720	Positive Distal Element
MUC4	chr3:195547848-195548858	Positive Distal Element
MUC4	chr3:195550121-195550521	Positive Distal Element
SLC51A	chr3:196065019-196065683	Positive Distal Element
PIGG	chr4:595961-596248	Positive Distal Element
MFSD10	chr4:2924408-2925493	Positive Distal Element
ADD1	chr4:3250616-3250846	Positive Distal Element
STK32B	chr4:5366868-5368772	Positive Distal Element
WFS1	chr4:6274611-6275281	Positive Distal Element
MAN2B2	chr4:6327879-6328103	Positive Distal Element
SORCS2	chr4:7218622-7220095	Positive Distal Element
AFAP1	chr4:7853966-7854976	Positive Distal Element
SH3TC1	chr4:8197715-8198117	Positive Distal Element
HS3ST1	chr4:11598778-11599681	Positive Distal Element
PPARGC1A	chr4:23791305-23791783	Positive Distal Element
PPARGC1A	chr4:23882267-23883047	Positive Distal Element
STIM2	chr4:27128372-27129114	Positive Distal Element
KLHL5	chr4:39037713-39038348	Positive Distal Element
LIMCH1	chr4:41408264-41408802	Positive Distal Element
LIMCH1	chr4:41477368-41477942	Positive Distal Element
CNGA1	chr4:48017182-48017883	Positive Distal Element
CNGA1	chr4:48081413-48082803	Positive Distal Element
TXK	chr4:48081413-48082803	Positive Distal Element
FIP1L1	chr4:54655905-54656167	Positive Distal Element
IGFBP7	chr4:57946809-57948275	Positive Distal Element
CXCL8	chr4:74682299-74683308	Positive Distal Element
SOWAHB	chr4:77751723-77753576	Positive Distal Element
SEPT11	chr4:77751723-77753576	Positive Distal Element
CCNI	chr4:77751723-77753576	Positive Distal Element
CCNG2	chr4:77751723-77753576	Positive Distal Element
SOWAHB	chr4:77771023-77771762	Positive Distal Element
SEPT11	chr4:77771023-77771762	Positive Distal Element
CCNI	chr4:77771023-77771762	Positive Distal Element
CCNG2	chr4:77771023-77771762	Positive Distal Element
SOWAHB	chr4:77787722-77788286	Positive Distal Element
SEPT11	chr4:77787722-77788286	Positive Distal Element
CCNI	chr4:77787722-77788286	Positive Distal Element
CCNG2	chr4:77787722-77788286	Positive Distal Element
SOWAHB	chr4:77789065-77790188	Positive Distal Element
SEPT11	chr4:77789065-77790188	Positive Distal Element
CCNI	chr4:77789065-77790188	Positive Distal Element
CCNG2	chr4:77789065-77790188	Positive Distal Element
SOWAHB	chr4:77803653-77804656	Positive Distal Element
SEPT11	chr4:77803653-77804656	Positive Distal Element
CCNI	chr4:77803653-77804656	Positive Distal Element
CCNG2	chr4:77803653-77804656	Positive Distal Element
SOWAHB	chr4:77806807-77807758	Positive Distal Element
SEPT11	chr4:77806807-77807758	Positive Distal Element
CCNI	chr4:77806807-77807758	Positive Distal Element
CCNG2	chr4:77806807-77807758	Positive Distal Element
SOWAHB	chr4:77813615-77814319	Positive Distal Element
SEPT11	chr4:77813615-77814319	Positive Distal Element
CCNI	chr4:77813615-77814319	Positive Distal Element
CCNG2	chr4:77813615-77814319	Positive Distal Element
SOWAHB	chr4:77817567-77817916	Positive Distal Element
SEPT11	chr4:77817567-77817916	Positive Distal Element
CCNI	chr4:77817567-77817916	Positive Distal Element
CCNG2	chr4:77817567-77817916	Positive Distal Element
SEPT11	chr4:77817935-77819730	Positive Distal Element
CCNI	chr4:77817935-77819730	Positive Distal Element
CCNG2	chr4:77817935-77819730	Positive Distal Element
CCNI	chr4:77868851-77869204	Positive Distal Element
CCNG2	chr4:77868851-77869204	Positive Distal Element
SOWAHB	chr4:77869492-77872505	Positive Distal Element
CCNI	chr4:77869492-77872505	Positive Distal Element
CCNG2	chr4:77869492-77872505	Positive Distal Element
SOWAHB	chr4:77928267-77929345	Positive Distal Element
SEPT11	chr4:77928267-77929345	Positive Distal Element
CCNI	chr4:77928267-77929345	Positive Distal Element
CCNG2	chr4:77928267-77929345	Positive Distal Element
SOWAHB	chr4:77996116-77996873	Positive Distal Element
SEPT11	chr4:77996116-77996873	Positive Distal Element
CCNI	chr4:77996116-77996873	Positive Distal Element
SOWAHB	chr4:77997066-77997996	Positive Distal Element
SEPT11	chr4:77997066-77997996	Positive Distal Element
CCNG2	chr4:77997066-77997996	Positive Distal Element
SOWAHB	chr4:78016406-78017050	Positive Distal Element
SEPT11	chr4:78016406-78017050	Positive Distal Element
CCNI	chr4:78016406-78017050	Positive Distal Element
CCNG2	chr4:78016406-78017050	Positive Distal Element
CCNI	chr4:78042491-78042825	Positive Distal Element
SOWAHB	chr4:78067291-78068821	Positive Distal Element
SEPT11	chr4:78067291-78068821	Positive Distal Element
CCNI	chr4:78067291-78068821	Positive Distal Element
CCNG2	chr4:78067291-78068821	Positive Distal Element
SOWAHB	chr4:78076797-78077394	Positive Distal Element
SEPT11	chr4:78076797-78077394	Positive Distal Element
CCNI	chr4:78076797-78077394	Positive Distal Element
SOWAHB	chr4:78077589-78080108	Positive Distal Element
SEPT11	chr4:78077589-78080108	Positive Distal Element
CCNI	chr4:78077589-78080108	Positive Distal Element
SOWAHB	chr4:78093428-78094315	Positive Distal Element
SEPT11	chr4:78093428-78094315	Positive Distal Element
CCNI	chr4:78093428-78094315	Positive Distal Element
CCNG2	chr4:78093428-78094315	Positive Distal Element
SOWAHB	chr4:78122593-78124247	Positive Distal Element
SEPT11	chr4:78122593-78124247	Positive Distal Element
CCNI	chr4:78122593-78124247	Positive Distal Element
CCNG2	chr4:78122593-78124247	Positive Distal Element
SOWAHB	chr4:78205512-78205873	Positive Distal Element
SEPT11	chr4:78205512-78205873	Positive Distal Element
CCNI	chr4:78205512-78205873	Positive Distal Element
CCNG2	chr4:78205512-78205873	Positive Distal Element
CNOT6L	chr4:78205512-78205873	Positive Distal Element
SOWAHB	chr4:78237971-78238644	Positive Distal Element
SEPT11	chr4:78237971-78238644	Positive Distal Element
CCNI	chr4:78237971-78238644	Positive Distal Element
CCNG2	chr4:78237971-78238644	Positive Distal Element
CNOT6L	chr4:78237971-78238644	Positive Distal Element
SOWAHB	chr4:78238772-78239097	Positive Distal Element
SEPT11	chr4:78238772-78239097	Positive Distal Element
CCNI	chr4:78238772-78239097	Positive Distal Element
CCNG2	chr4:78238772-78239097	Positive Distal Element
CNOT6L	chr4:78238772-78239097	Positive Distal Element
SEPT11	chr4:78240316-78240676	Positive Distal Element
CCNI	chr4:78240316-78240676	Positive Distal Element
CCNG2	chr4:78240316-78240676	Positive Distal Element
CNOT6L	chr4:78240316-78240676	Positive Distal Element
SOWAHB	chr4:78268493-78269211	Positive Distal Element
SEPT11	chr4:78268493-78269211	Positive Distal Element
CCNI	chr4:78268493-78269211	Positive Distal Element
CNOT6L	chr4:78268493-78269211	Positive Distal Element
SOWAHB	chr4:78278141-78278810	Positive Distal Element
SEPT11	chr4:78278141-78278810	Positive Distal Element
CCNI	chr4:78278141-78278810	Positive Distal Element
CCNG2	chr4:78278141-78278810	Positive Distal Element
CNOT6L	chr4:78278141-78278810	Positive Distal Element
CCNI	chr4:78392807-78393664	Positive Distal Element
CCNG2	chr4:78392807-78393664	Positive Distal Element
CNOT6L	chr4:78392807-78393664	Positive Distal Element
CCNI	chr4:78393695-78393833	Positive Distal Element
CNOT6L	chr4:78393695-78393833	Positive Distal Element
CCNI	chr4:78393853-78394161	Positive Distal Element
CCNG2	chr4:78393853-78394161	Positive Distal Element
CNOT6L	chr4:78393853-78394161	Positive Distal Element
CCNG2	chr4:78458304-78458650	Positive Distal Element
CCNI	chr4:78458834-78460147	Positive Distal Element
CCNG2	chr4:78458834-78460147	Positive Distal Element
CNOT6L	chr4:78458834-78460147	Positive Distal Element
CCNG2	chr4:78500216-78501266	Positive Distal Element
CNOT6L	chr4:78500216-78501266	Positive Distal Element
CCNG2	chr4:78508004-78508680	Positive Distal Element
CNOT6L	chr4:78508004-78508680	Positive Distal Element
CCNG2	chr4:78539589-78541238	Positive Distal Element
CNOT6L	chr4:78539589-78541238	Positive Distal Element
CNOT6L	chr4:78552212-78553149	Positive Distal Element
CCNG2	chr4:78554130-78555178	Positive Distal Element
CNOT6L	chr4:78554130-78555178	Positive Distal Element
CCNG2	chr4:78555588-78556055	Positive Distal Element
CNOT6L	chr4:78555588-78556055	Positive Distal Element
CNOT6L	chr4:78573110-78573936	Positive Distal Element
CNOT6L	chr4:78619375-78619892	Positive Distal Element
ANXA3	chr4:79229140-79229394	Positive Distal Element
HNRNPD	chr4:83614963-83615373	Positive Distal Element
LIN54	chr4:83614963-83615373	Positive Distal Element
PDLIM5	chr4:95393215-95395258	Positive Distal Element
BMPR1B	chr4:95591308-95591772	Positive Distal Element
LAMTOR3	chr4:100946957-100947602	Positive Distal Element
H2AFZ	chr4:100946957-100947602	Positive Distal Element
PPP3CA	chr4:102044326-102044863	Positive Distal Element
USP53	chr4:120105251-120105659	Positive Distal Element
NPY1R	chr4:164301618-164302230	Positive Distal Element
TMA16	chr4:164301618-164302230	Positive Distal Element
NPY1R	chr4:164303342-164303973	Positive Distal Element
TMA16	chr4:164303342-164303973	Positive Distal Element
KLHL2	chr4:166380989-166381853	Positive Distal Element
CPE	chr4:166380989-166381853	Positive Distal Element
ANKRD37	chr4:185941758-185942127	Positive Distal Element
SORBS2	chr4:186817815-186818961	Positive Distal Element
ZDHHC11	chr5:756315-756617	Positive Distal Element
SLC6A19	chr5:1278972-1279354	Positive Distal Element
SEMA5A	chr5:9316796-9317197	Positive Distal Element
ANKRD33B	chr5:10551312-10553295	Positive Distal Element
ANKH	chr5:14774565-14774939	Positive Distal Element
BASP1	chr5:17289711-17290905	Positive Distal Element
AMACR	chr5:34001187-34001923	Positive Distal Element
SLC1A3	chr5:36457265-36460434	Positive Distal Element
IL6ST	chr5:55214803-55215045	Positive Distal Element
CWC27	chr5:63627038-63627371	Positive Distal Element
OCLN	chr5:68370136-68370416	Positive Distal Element
BDP1	chr5:71015019-71015184	Positive Distal Element
FCHO2	chr5:72675884-72676306	Positive Distal Element
IQGAP2	chr5:75723647-75724029	Positive Distal Element
PDE8B	chr5:76447932-76448822	Positive Distal Element
PDE8B	chr5:76463602-76465488	Positive Distal Element
PDE8B	chr5:76528754-76529182	Positive Distal Element
RASA1	chr5:86409581-86410068	Positive Distal Element
RASA1	chr5:86410348-86411003	Positive Distal Element
RASA1	chr5:86416223-86417392	Positive Distal Element
NR2F1	chr5:92497949-92499273	Positive Distal Element
RHOBTB3	chr5:95063336-95064654	Positive Distal Element
ELL2	chr5:95063336-95064654	Positive Distal Element
GLRX	chr5:95152634-95153957	Positive Distal Element
GLRX	chr5:95200339-95201291	Positive Distal Element
EFNA5	chr5:106761106-106762458	Positive Distal Element
EFNA5	chr5:106790690-106791355	Positive Distal Element
EFNA5	chr5:106892660-106893372	Positive Distal Element
PGGT1B	chr5:114501257-114501574	Positive Distal Element
HSD17B4	chr5:118657961-118659181	Positive Distal Element
SLC12A2	chr5:127202957-127203481	Positive Distal Element
SLC12A2	chr5:127332515-127333477	Positive Distal Element
SLC12A2	chr5:127534480-127536258	Positive Distal Element
HINT1	chr5:130330178-130330480	Positive Distal Element
LYRM7	chr5:130330178-130330480	Positive Distal Element
RAPGEF6	chr5:130330178-130330480	Positive Distal Element
CDC42SE2	chr5:130331488-130331625	Positive Distal Element
PDLIM4	chr5:131595270-131597227	Positive Distal Element
UQCRQ	chr5:131712793-131713128	Positive Distal Element
RAD50	chr5:131992544-131992797	Positive Distal Element
AFF4	chr5:131992544-131992797	Positive Distal Element
HSPA4	chr5:131992544-131992797	Positive Distal Element
RAD50	chr5:132023857-132024112	Positive Distal Element
ZCCHC10	chr5:132450616-132450920	Positive Distal Element
FSTL4	chr5:132506440-132507053	Positive Distal Element
ZCCHC10	chr5:132741709-132742182	Positive Distal Element
HSPA4	chr5:132741709-132742182	Positive Distal Element
C5orf15	chr5:133032410-133032757	Positive Distal Element
VDAC1	chr5:133032410-133032757	Positive Distal Element
UBE2B	chr5:133273843-133274974	Positive Distal Element
JADE2	chr5:133846340-133848532	Positive Distal Element
CDKN2AIPNL	chr5:133870203-133870522	Positive Distal Element
CAMLG	chr5:133870203-133870522	Positive Distal Element
PCBD2	chr5:133962016-133962632	Positive Distal Element
CXCL14	chr5:135049773-135050103	Positive Distal Element
TGFBI	chr5:135372408-135373416	Positive Distal Element
KIF20A	chr5:137989989-137990581	Positive Distal Element
CXXC5	chr5:139021782-139023710	Positive Distal Element
PFDN1	chr5:140048472-140048747	Positive Distal Element
RELL2	chr5:141018257-141018665	Positive Distal Element
SPRY4	chr5:141614423-141615412	Positive Distal Element
SPRY4	chr5:141851928-141852297	Positive Distal Element
ADRB2	chr5:148290031-148291002	Positive Distal Element
ADRB2	chr5:148381400-148382228	Positive Distal Element
ADRB2	chr5:148382627-148383251	Positive Distal Element
ADRB2	chr5:148553557-148554277	Positive Distal Element
ABLIM3	chr5:148567060-148567743	Positive Distal Element
CDX1	chr5:149807744-149808428	Positive Distal Element
CDX1	chr5:149922266-149923162	Positive Distal Element
CCDC69	chr5:150613779-150614913	Positive Distal Element
ATP10B	chr5:160112350-160113060	Positive Distal Element
DUSP1	chr5:171804998-171805334	Positive Distal Element
NEURL1B	chr5:172063740-172065037	Positive Distal Element
CPEB4	chr5:173391607-173391851	Positive Distal Element
UIMC1	chr5:176073721-176075842	Positive Distal Element
ZNF346	chr5:176073721-176075842	Positive Distal Element
NSD1	chr5:176073721-176075842	Positive Distal Element
UIMC1	chr5:176085019-176086635	Positive Distal Element
ZNF346	chr5:176085019-176086635	Positive Distal Element
NSD1	chr5:176085019-176086635	Positive Distal Element
TSPAN17	chr5:176087641-176088546	Positive Distal Element
UIMC1	chr5:176087641-176088546	Positive Distal Element
ZNF346	chr5:176087641-176088546	Positive Distal Element
NSD1	chr5:176087641-176088546	Positive Distal Element
ZNF346	chr5:176160014-176160414	Positive Distal Element
NSD1	chr5:176160014-176160414	Positive Distal Element
TSPAN17	chr5:176167940-176168218	Positive Distal Element
TSPAN17	chr5:176211213-176211926	Positive Distal Element
NSD1	chr5:176211213-176211926	Positive Distal Element
TSPAN17	chr5:176220248-176221167	Positive Distal Element
UIMC1	chr5:176220248-176221167	Positive Distal Element
NSD1	chr5:176220248-176221167	Positive Distal Element
TSPAN17	chr5:176239165-176239509	Positive Distal Element
UIMC1	chr5:176239165-176239509	Positive Distal Element
ZNF346	chr5:176239165-176239509	Positive Distal Element
NSD1	chr5:176239165-176239509	Positive Distal Element
FAF2	chr5:176240650-176241020	Positive Distal Element
TSPAN17	chr5:176240650-176241020	Positive Distal Element
UIMC1	chr5:176240650-176241020	Positive Distal Element
ZNF346	chr5:176240650-176241020	Positive Distal Element
NSD1	chr5:176240650-176241020	Positive Distal Element
NSD1	chr5:176244372-176246307	Positive Distal Element
UIMC1	chr5:176307134-176307502	Positive Distal Element
ZNF346	chr5:176307134-176307502	Positive Distal Element
NSD1	chr5:176307134-176307502	Positive Distal Element
UIMC1	chr5:176307635-176307970	Positive Distal Element
ZNF346	chr5:176307635-176307970	Positive Distal Element
NSD1	chr5:176307635-176307970	Positive Distal Element
UIMC1	chr5:176448879-176450456	Positive Distal Element
UIMC1	chr5:176512757-176514942	Positive Distal Element
ZNF346	chr5:176518514-176518837	Positive Distal Element
NSD1	chr5:176518514-176518837	Positive Distal Element
ZNF346	chr5:176520443-176520833	Positive Distal Element
NSD1	chr5:176520443-176520833	Positive Distal Element
PDLIM7	chr5:176754554-176755314	Positive Distal Element
PDLIM7	chr5:176816167-176817785	Positive Distal Element
PDLIM7	chr5:176921197-176922788	Positive Distal Element
CANX	chr5:179565017-179565274	Positive Distal Element
MAPK9	chr5:179789790-179790149	Positive Distal Element
BTNL3	chr5:180454743-180455536	Positive Distal Element
FOXC1	chr6:1630570-1632022	Positive Distal Element
FOXC1	chr6:1952866-1953523	Positive Distal Element
SERPINB9	chr6:2658857-2659468	Positive Distal Element
SERPINB9	chr6:2684253-2685063	Positive Distal Element
TUBB2A	chr6:2684253-2685063	Positive Distal Element
SERPINB9	chr6:2809737-2811048	Positive Distal Element
NQO2	chr6:2823267-2824332	Positive Distal Element
WRNIP1	chr6:2848997-2849708	Positive Distal Element
SERPINB9	chr6:2853882-2854898	Positive Distal Element
SERPINB9	chr6:3206033-3206531	Positive Distal Element
TUBB2B	chr6:3324280-3325056	Positive Distal Element
HIVEP1	chr6:12371264-12372397	Positive Distal Element
EDN1	chr6:12371264-12372397	Positive Distal Element
RANBP9	chr6:13407011-13407373	Positive Distal Element
GMPR	chr6:16250171-16250855	Positive Distal Element
KIF13A	chr6:17865505-17866736	Positive Distal Element
KIF13A	chr6:17907494-17908702	Positive Distal Element
HIST1H4F	chr6:26016790-26018318	Positive Distal Element
HIST1H4E	chr6:26199011-26200578	Positive Distal Element
HIST1H2BG	chr6:26199011-26200578	Positive Distal Element
HIST1H4F	chr6:26199011-26200578	Positive Distal Element
HIST1H2BH	chr6:26199011-26200578	Positive Distal Element
HIST1H3F	chr6:26199011-26200578	Positive Distal Element
HIST1H2BI	chr6:26199011-26200578	Positive Distal Element
HIST1H2BF	chr6:26204259-26205243	Positive Distal Element
HIST1H2AE	chr6:26204259-26205243	Positive Distal Element
HIST1H2BG	chr6:26204259-26205243	Positive Distal Element
HIST1H3E	chr6:26204259-26205243	Positive Distal Element
HIST1H4F	chr6:26204259-26205243	Positive Distal Element
HIST1H2BH	chr6:26204259-26205243	Positive Distal Element
HIST1H3F	chr6:26204259-26205243	Positive Distal Element
HIST1H2BI	chr6:26204259-26205243	Positive Distal Element
HIST1H3G	chr6:26204259-26205243	Positive Distal Element
HIST1H2BF	chr6:26205444-26205804	Positive Distal Element
HIST1H4E	chr6:26205444-26205804	Positive Distal Element
HIST1H2BG	chr6:26205444-26205804	Positive Distal Element
HIST1H3E	chr6:26205444-26205804	Positive Distal Element
HIST1H4F	chr6:26205444-26205804	Positive Distal Element
HIST1H2BH	chr6:26205444-26205804	Positive Distal Element
HIST1H3F	chr6:26205444-26205804	Positive Distal Element
HIST1H2BI	chr6:26205444-26205804	Positive Distal Element
HIST1H2BF	chr6:26215765-26218390	Positive Distal Element
HIST1H4E	chr6:26215765-26218390	Positive Distal Element
HIST1H1D	chr6:26215765-26218390	Positive Distal Element
HIST1H4F	chr6:26215765-26218390	Positive Distal Element
HIST1H2BH	chr6:26215765-26218390	Positive Distal Element
HIST1H3F	chr6:26215765-26218390	Positive Distal Element
HIST1H2BI	chr6:26215765-26218390	Positive Distal Element
HIST1H3G	chr6:26215765-26218390	Positive Distal Element
HIST1H3D	chr6:26223540-26224803	Positive Distal Element
HIST1H2BF	chr6:26223540-26224803	Positive Distal Element
HIST1H4F	chr6:26223540-26224803	Positive Distal Element
HIST1H2BH	chr6:26223540-26224803	Positive Distal Element
HIST1H3F	chr6:26223540-26224803	Positive Distal Element
HIST1H2BI	chr6:26223540-26224803	Positive Distal Element
BTN3A2	chr6:26223540-26224803	Positive Distal Element
HIST1H3E	chr6:26240290-26241529	Positive Distal Element
HIST1H2BH	chr6:26240290-26241529	Positive Distal Element
HIST1H3F	chr6:26240290-26241529	Positive Distal Element
HIST1H3G	chr6:26240290-26241529	Positive Distal Element
HIST1H2BF	chr6:26250033-26250982	Positive Distal Element
HIST1H4E	chr6:26250033-26250982	Positive Distal Element
HIST1H2BG	chr6:26250033-26250982	Positive Distal Element
HIST1H3E	chr6:26250033-26250982	Positive Distal Element
HIST1H1D	chr6:26250033-26250982	Positive Distal Element
HIST1H4F	chr6:26250033-26250982	Positive Distal Element
HIST1H2BI	chr6:26250033-26250982	Positive Distal Element
HIST1H3E	chr6:26251705-26252013	Positive Distal Element
HIST1H4F	chr6:26251705-26252013	Positive Distal Element
HIST1H2BI	chr6:26251705-26252013	Positive Distal Element
HIST1H2BF	chr6:26271019-26273806	Positive Distal Element
HIST1H4E	chr6:26271019-26273806	Positive Distal Element
HIST1H2AE	chr6:26271019-26273806	Positive Distal Element
HIST1H2BG	chr6:26271019-26273806	Positive Distal Element
HIST1H3E	chr6:26271019-26273806	Positive Distal Element
HIST1H4F	chr6:26271019-26273806	Positive Distal Element
HIST1H2BH	chr6:26271019-26273806	Positive Distal Element
HIST1H3F	chr6:26271019-26273806	Positive Distal Element
SFTA2	chr6:30432482-30432776	Positive Distal Element
RPP21	chr6:30465451-30465867	Positive Distal Element
GNL1	chr6:30465451-30465867	Positive Distal Element
HSPA1A	chr6:31515941-31516320	Positive Distal Element
LTB	chr6:31526600-31526964	Positive Distal Element
BAG6	chr6:31546150-31546734	Positive Distal Element
ABHD16A	chr6:31546150-31546734	Positive Distal Element
DDAH2	chr6:31546150-31546734	Positive Distal Element
HSPA1B	chr6:31546150-31546734	Positive Distal Element
PRRC2A	chr6:31626801-31627183	Positive Distal Element
BAG6	chr6:31626801-31627183	Positive Distal Element
LSM2	chr6:31626801-31627183	Positive Distal Element
EHMT2	chr6:31626801-31627183	Positive Distal Element
VARS	chr6:31627210-31628987	Positive Distal Element
EHMT2	chr6:31627210-31628987	Positive Distal Element
MSH5-SAPCD1	chr6:31678966-31679384	Positive Distal Element
NFKBIL1	chr6:31680098-31680475	Positive Distal Element
BAG6	chr6:31680098-31680475	Positive Distal Element
CSNK2B	chr6:31680098-31680475	Positive Distal Element
GPANK1	chr6:31680098-31680475	Positive Distal Element
VARS	chr6:31686061-31686734	Positive Distal Element
C6orf47	chr6:31695852-31696075	Positive Distal Element
ABHD16A	chr6:31695852-31696075	Positive Distal Element
CLIC1	chr6:31695852-31696075	Positive Distal Element
NFKBIL1	chr6:31696386-31696762	Positive Distal Element
BAG6	chr6:31696386-31696762	Positive Distal Element
C6orf47	chr6:31696386-31696762	Positive Distal Element
NELFE	chr6:31829698-31830050	Positive Distal Element
NELFE	chr6:31830056-31831266	Positive Distal Element
AGPAT1	chr6:31830056-31831266	Positive Distal Element
MICA	chr6:31831410-31831766	Positive Distal Element
DDX39B	chr6:31831410-31831766	Positive Distal Element
NFKBIL1	chr6:31831410-31831766	Positive Distal Element
PRRC2A	chr6:31831410-31831766	Positive Distal Element
BAG6	chr6:31831410-31831766	Positive Distal Element
CSNK2B	chr6:31831410-31831766	Positive Distal Element
GPANK1	chr6:31831410-31831766	Positive Distal Element
LY6G5B	chr6:31831410-31831766	Positive Distal Element
VARS	chr6:31831410-31831766	Positive Distal Element
LSM2	chr6:31831410-31831766	Positive Distal Element
HSPA1A	chr6:31831410-31831766	Positive Distal Element
HSPA1B	chr6:31831410-31831766	Positive Distal Element
EHMT2	chr6:31831410-31831766	Positive Distal Element
PIM1	chr6:37391264-37392242	Positive Distal Element
FOXP4	chr6:41424105-41425088	Positive Distal Element
FOXP4	chr6:41486941-41487962	Positive Distal Element
C6orf132	chr6:41734601-41734816	Positive Distal Element
MED20	chr6:41996255-41996593	Positive Distal Element
TNFRSF21	chr6:46900299-46900625	Positive Distal Element
TNFRSF21	chr6:47074084-47075296	Positive Distal Element
LGSN	chr6:64206094-64206843	Positive Distal Element
CD109	chr6:74420183-74420747	Positive Distal Element
RNGTT	chr6:89282973-89283423	Positive Distal Element
PRDM1	chr6:106056303-106057854	Positive Distal Element
C6orf203	chr6:107611549-107612058	Positive Distal Element
SMPD2	chr6:109772129-109772326	Positive Distal Element
LAMA4	chr6:112572487-112573180	Positive Distal Element
TUBE1	chr6:112576182-112576512	Positive Distal Element
DSE	chr6:116878929-116879584	Positive Distal Element
PKIB	chr6:122994534-122995680	Positive Distal Element
PKIB	chr6:123018858-123019192	Positive Distal Element
RNF217	chr6:125283836-125286066	Positive Distal Element
TPD52L1	chr6:125283836-125286066	Positive Distal Element
NCOA7	chr6:126545498-126545693	Positive Distal Element
CITED2	chr6:139551574-139552267	Positive Distal Element
NUP43	chr6:149774039-149774191	Positive Distal Element
GINM1	chr6:150285615-150285881	Positive Distal Element
KATNA1	chr6:150285615-150285881	Positive Distal Element
LATS1	chr6:150285615-150285881	Positive Distal Element
NUP43	chr6:150285615-150285881	Positive Distal Element
PCMT1	chr6:150285615-150285881	Positive Distal Element
LRP11	chr6:150285615-150285881	Positive Distal Element
KATNA1	chr6:150347987-150348794	Positive Distal Element
LRP11	chr6:150347987-150348794	Positive Distal Element
PCMT1	chr6:150498963-150499546	Positive Distal Element
SYTL3	chr6:159151196-159152187	Positive Distal Element
EZR	chr6:159151196-159152187	Positive Distal Element
QKI	chr6:163745326-163746588	Positive Distal Element
PDE10A	chr6:165722280-165723245	Positive Distal Element
PDE10A	chr6:166055142-166055551	Positive Distal Element
MICALL2	chr7:1578200-1578572	Positive Distal Element
SDK1	chr7:3797146-3797803	Positive Distal Element
RBAK	chr7:4839958-4840296	Positive Distal Element
FSCN1	chr7:5279778-5280503	Positive Distal Element
FSCN1	chr7:5435922-5437593	Positive Distal Element
FBXL18	chr7:5535322-5535644	Positive Distal Element
FSCN1	chr7:5675610-5677249	Positive Distal Element
FSCN1	chr7:5681468-5683446	Positive Distal Element
CCZ1B	chr7:6545242-6545615	Positive Distal Element
HDAC9	chr7:18593309-18593690	Positive Distal Element
IL6	chr7:22600875-22601821	Positive Distal Element
HOXA11	chr7:27214770-27215187	Positive Distal Element
HOXA11	chr7:27219091-27220124	Positive Distal Element
JAZF1	chr7:27388782-27389107	Positive Distal Element
CREB5	chr7:28448088-28451161	Positive Distal Element
CREB5	chr7:28651080-28652185	Positive Distal Element
CREB5	chr7:28661012-28661927	Positive Distal Element
CHN2	chr7:29268023-29268621	Positive Distal Element
NPSR1-AS1	chr7:34696857-34698164	Positive Distal Element
RALA	chr7:39579037-39580545	Positive Distal Element
IGFBP1	chr7:45914265-45914787	Positive Distal Element
IGFBP1	chr7:45924391-45925683	Positive Distal Element
ZNF736	chr7:63766920-63768704	Positive Distal Element
STX1A	chr7:73026956-73027698	Positive Distal Element
STX1A	chr7:73050120-73051091	Positive Distal Element
STX1A	chr7:73129638-73130988	Positive Distal Element
STX1A	chr7:73132247-73133602	Positive Distal Element
STX1A	chr7:73236517-73238087	Positive Distal Element
SEMA3A	chr7:83689810-83690788	Positive Distal Element
SEMA3A	chr7:84041312-84042273	Positive Distal Element
ABCB1	chr7:87555795-87556749	Positive Distal Element
STEAP1	chr7:89949880-89950049	Positive Distal Element
HEPACAM2	chr7:92832339-92833344	Positive Distal Element
ARPC1A	chr7:99065642-99065974	Positive Distal Element
MUC3A	chr7:100064205-100064541	Positive Distal Element
ACHE	chr7:100064571-100065156	Positive Distal Element
MUC3A	chr7:100064571-100065156	Positive Distal Element
LRCH4	chr7:100180673-100181649	Positive Distal Element
GIGYF1	chr7:100274573-100274711	Positive Distal Element
ACHE	chr7:100460157-100460523	Positive Distal Element
AGFG2	chr7:100462866-100466289	Positive Distal Element
LRCH4	chr7:100462866-100466289	Positive Distal Element
ACHE	chr7:100731645-100732163	Positive Distal Element
MUC3A	chr7:100731645-100732163	Positive Distal Element
FIS1	chr7:101341971-101342210	Positive Distal Element
FBXL13	chr7:102097827-102098358	Positive Distal Element
PRKAR2B	chr7:106686351-106686888	Positive Distal Element
THAP5	chr7:107851432-107851626	Positive Distal Element
DOCK4	chr7:111724480-111725161	Positive Distal Element
CAV1	chr7:116329829-116330602	Positive Distal Element
CFTR	chr7:117085192-117085772	Positive Distal Element
CFTR	chr7:117120955-117121412	Positive Distal Element
ARF5	chr7:127222324-127222634	Positive Distal Element
RBM28	chr7:127940635-127940860	Positive Distal Element
FLNC	chr7:128481129-128481842	Positive Distal Element
NUP205	chr7:134902559-134903245	Positive Distal Element
TMEM213	chr7:138080870-138081743	Positive Distal Element
TMEM213	chr7:138163176-138163658	Positive Distal Element
TMEM213	chr7:138439699-138440966	Positive Distal Element
TMEM213	chr7:138512598-138513667	Positive Distal Element
KIAA1549	chr7:138584869-138585612	Positive Distal Element
TMEM213	chr7:138663304-138667845	Positive Distal Element
TMEM213	chr7:138982479-138982906	Positive Distal Element
PARP12	chr7:139748865-139749794	Positive Distal Element
ADCK2	chr7:139928929-139929198	Positive Distal Element
EPHB6	chr7:142134427-142135373	Positive Distal Element
TRPV6	chr7:142171788-142172459	Positive Distal Element
EPHB6	chr7:142246846-142247809	Positive Distal Element
EPHB6	chr7:142505492-142507436	Positive Distal Element
EPHB6	chr7:142510201-142511728	Positive Distal Element
EPHB6	chr7:142536194-142536980	Positive Distal Element
TRPV6	chr7:142595606-142596403	Positive Distal Element
EPHB6	chr7:142868597-142869195	Positive Distal Element
EPHB6	chr7:142902828-142903652	Positive Distal Element
FAM131B	chr7:142940113-142940667	Positive Distal Element
EPHB6	chr7:142945631-142946516	Positive Distal Element
CTAGE8	chr7:143953117-143953538	Positive Distal Element
ARHGEF5	chr7:143953117-143953538	Positive Distal Element
ACTR3C	chr7:149551548-149552210	Positive Distal Element
PRKAG2	chr7:151456983-151457039	Positive Distal Element
MNX1	chr7:156881638-156882297	Positive Distal Element
UBE3C	chr7:157292208-157292516	Positive Distal Element
ESYT2	chr7:158824560-158824867	Positive Distal Element
MFHAS1	chr8:9020704-9021040	Positive Distal Element
PIWIL2	chr8:22268832-22269615	Positive Distal Element
BIN3	chr8:22458987-22459225	Positive Distal Element
PDLIM2	chr8:22548714-22549675	Positive Distal Element
BIN3	chr8:22548714-22549675	Positive Distal Element
BIN3	chr8:22862031-22862360	Positive Distal Element
RHOBTB2	chr8:22862031-22862360	Positive Distal Element
PDLIM2	chr8:22876330-22878010	Positive Distal Element
BIN3	chr8:22876330-22878010	Positive Distal Element
CDCA2	chr8:25087483-25088234	Positive Distal Element
ESCO2	chr8:27587364-27587738	Positive Distal Element
KAT6A	chr8:42003772-42004140	Positive Distal Element
AP3M2	chr8:42003772-42004140	Positive Distal Element
IKBKB	chr8:42003772-42004140	Positive Distal Element
SLC20A2	chr8:42003772-42004140	Positive Distal Element
PLAT	chr8:42147299-42148462	Positive Distal Element
PLAT	chr8:42155422-42156117	Positive Distal Element
PLAT	chr8:42157696-42158425	Positive Distal Element
VDAC3	chr8:42188550-42188786	Positive Distal Element
FNTA	chr8:43390539-43390948	Positive Distal Element
SPIDR	chr8:48091767-48092145	Positive Distal Element
ST18	chr8:53166897-53167887	Positive Distal Element
ST18	chr8:53302551-53304259	Positive Distal Element
ST18	chr8:53314924-53316317	Positive Distal Element
CHD7	chr8:61759700-61761292	Positive Distal Element
KCNB2	chr8:73687122-73687953	Positive Distal Element
KCNB2	chr8:73734580-73736066	Positive Distal Element
ZFHX4	chr8:77593942-77596240	Positive Distal Element
RBM12B-AS1	chr8:94669550-94669907	Positive Distal Element
FSBP	chr8:94952613-94952977	Positive Distal Element
NUDCD1	chr8:110036263-110036653	Positive Distal Element
UTP23	chr8:117925695-117925910	Positive Distal Element
TNFRSF11B	chr8:119862081-119863015	Positive Distal Element
COL14A1	chr8:121213495-121213848	Positive Distal Element
TMEM65	chr8:125741676-125741968	Positive Distal Element
ASAP1	chr8:131053845-131054145	Positive Distal Element
ST3GAL1	chr8:134590005-134590451	Positive Distal Element
ST3GAL1	chr8:134654313-134655888	Positive Distal Element
ST3GAL1	chr8:134663803-134664932	Positive Distal Element
ST3GAL1	chr8:134739949-134740815	Positive Distal Element
ST3GAL1	chr8:134847304-134848244	Positive Distal Element
ST3GAL1	chr8:134917708-134918261	Positive Distal Element
ST3GAL1	chr8:134931457-134932382	Positive Distal Element
TRAPPC9	chr8:141163448-141164842	Positive Distal Element
ARC	chr8:143464470-143464950	Positive Distal Element
ARC	chr8:143701686-143702369	Positive Distal Element
EPPK1	chr8:144951806-144952032	Positive Distal Element
PPP1R16A	chr8:145690048-145690375	Positive Distal Element
TONSL	chr8:145690427-145693362	Positive Distal Element
LRRC14	chr8:145804725-145807280	Positive Distal Element
CDC37L1	chr9:4804690-4805052	Positive Distal Element
JAK2	chr9:4804690-4805052	Positive Distal Element
FOCAD	chr9:21030683-21031767	Positive Distal Element
FOCAD	chr9:21056667-21057629	Positive Distal Element
FOCAD	chr9:21070155-21070695	Positive Distal Element
FOCAD	chr9:21149015-21150272	Positive Distal Element
KLHL9	chr9:21179202-21182183	Positive Distal Element
KLHL9	chr9:21231627-21235097	Positive Distal Element
KLHL9	chr9:21294110-21295035	Positive Distal Element
IFNE	chr9:21294110-21295035	Positive Distal Element
KLHL9	chr9:21559104-21560861	Positive Distal Element
KLHL9	chr9:21591418-21592345	Positive Distal Element
IFNE	chr9:21591418-21592345	Positive Distal Element
KLHL9	chr9:21683832-21686080	Positive Distal Element
IFNE	chr9:21683832-21686080	Positive Distal Element
KLHL9	chr9:21688270-21689176	Positive Distal Element
IFNE	chr9:21688270-21689176	Positive Distal Element
KLHL9	chr9:21694864-21695524	Positive Distal Element
IFNE	chr9:21694864-21695524	Positive Distal Element
MTAP	chr9:21694864-21695524	Positive Distal Element
KLHL9	chr9:21695672-21695998	Positive Distal Element
IFNE	chr9:21695672-21695998	Positive Distal Element
MTAP	chr9:21695672-21695998	Positive Distal Element
KLHL9	chr9:21696086-21696349	Positive Distal Element
MTAP	chr9:21696086-21696349	Positive Distal Element
MTAP	chr9:21831844-21832678	Positive Distal Element
MTAP	chr9:21836025-21837025	Positive Distal Element
MTAP	chr9:21852630-21855223	Positive Distal Element
CDKN2A	chr9:21852630-21855223	Positive Distal Element
CDKN2B	chr9:21852630-21855223	Positive Distal Element
CDKN2B-AS1	chr9:21852630-21855223	Positive Distal Element
MTAP	chr9:21964912-21966072	Positive Distal Element
CDKN2A	chr9:21964912-21966072	Positive Distal Element
CDKN2B	chr9:21964912-21966072	Positive Distal Element
CDKN2B-AS1	chr9:21964912-21966072	Positive Distal Element
MTAP	chr9:21974322-21975827	Positive Distal Element
CDKN2B	chr9:21974322-21975827	Positive Distal Element
CDKN2B-AS1	chr9:21974322-21975827	Positive Distal Element
MTAP	chr9:21993471-21996250	Positive Distal Element
CDKN2A	chr9:21993471-21996250	Positive Distal Element
CDKN2B	chr9:21993471-21996250	Positive Distal Element
MTAP	chr9:22008519-22009773	Positive Distal Element
CDKN2A	chr9:22008519-22009773	Positive Distal Element
CDKN2B-AS1	chr9:22008519-22009773	Positive Distal Element
CDKN2A	chr9:22084460-22085520	Positive Distal Element
CDKN2B	chr9:22084460-22085520	Positive Distal Element
CDKN2B-AS1	chr9:22084460-22085520	Positive Distal Element
CDKN2B-AS1	chr9:22103181-22104646	Positive Distal Element
CDKN2B-AS1	chr9:22141913-22142359	Positive Distal Element
ELAVL2	chr9:23826149-23826866	Positive Distal Element
TUSC1	chr9:25964239-25964625	Positive Distal Element
TUSC1	chr9:25996012-25996598	Positive Distal Element
CAAP1	chr9:26393833-26394766	Positive Distal Element
CAAP1	chr9:26613767-26614146	Positive Distal Element
PLAA	chr9:26613767-26614146	Positive Distal Element
IFT74	chr9:26613767-26614146	Positive Distal Element
CAAP1	chr9:26723386-26723809	Positive Distal Element
PLAA	chr9:26723386-26723809	Positive Distal Element
IFT74	chr9:26723386-26723809	Positive Distal Element
CAAP1	chr9:26746340-26747986	Positive Distal Element
PLAA	chr9:26746340-26747986	Positive Distal Element
IFT74	chr9:26746340-26747986	Positive Distal Element
CAAP1	chr9:26823347-26823713	Positive Distal Element
PLAA	chr9:26823347-26823713	Positive Distal Element
IFT74	chr9:26823347-26823713	Positive Distal Element
CAAP1	chr9:26880289-26880627	Positive Distal Element
PLAA	chr9:26880289-26880627	Positive Distal Element
IFT74	chr9:26880289-26880627	Positive Distal Element
MOB3B	chr9:26880289-26880627	Positive Distal Element
PLAA	chr9:26891394-26893306	Positive Distal Element
CAAP1	chr9:26946605-26948089	Positive Distal Element
CAAP1	chr9:26954982-26955681	Positive Distal Element
PLAA	chr9:26954982-26955681	Positive Distal Element
CAAP1	chr9:27073886-27074559	Positive Distal Element
PLAA	chr9:27073886-27074559	Positive Distal Element
IFT74	chr9:27073886-27074559	Positive Distal Element
CAAP1	chr9:27074769-27075402	Positive Distal Element
PLAA	chr9:27074769-27075402	Positive Distal Element
IFT74	chr9:27074769-27075402	Positive Distal Element
C9orf72	chr9:27074769-27075402	Positive Distal Element
CAAP1	chr9:27076705-27077238	Positive Distal Element
PLAA	chr9:27076705-27077238	Positive Distal Element
IFT74	chr9:27076705-27077238	Positive Distal Element
MOB3B	chr9:27076705-27077238	Positive Distal Element
C9orf72	chr9:27076705-27077238	Positive Distal Element
PLAA	chr9:27090163-27090545	Positive Distal Element
MOB3B	chr9:27090163-27090545	Positive Distal Element
C9orf72	chr9:27090163-27090545	Positive Distal Element
CAAP1	chr9:27117302-27118575	Positive Distal Element
PLAA	chr9:27117302-27118575	Positive Distal Element
IFT74	chr9:27117302-27118575	Positive Distal Element
CAAP1	chr9:27247592-27248892	Positive Distal Element
PLAA	chr9:27247592-27248892	Positive Distal Element
IFT74	chr9:27247592-27248892	Positive Distal Element
CAAP1	chr9:27280366-27280752	Positive Distal Element
PLAA	chr9:27280366-27280752	Positive Distal Element
IFT74	chr9:27280366-27280752	Positive Distal Element
C9orf72	chr9:27280366-27280752	Positive Distal Element
CAAP1	chr9:27282494-27282812	Positive Distal Element
PLAA	chr9:27282494-27282812	Positive Distal Element
IFT74	chr9:27282494-27282812	Positive Distal Element
MOB3B	chr9:27282494-27282812	Positive Distal Element
C9orf72	chr9:27282494-27282812	Positive Distal Element
CAAP1	chr9:27331234-27331574	Positive Distal Element
PLAA	chr9:27331234-27331574	Positive Distal Element
IFT74	chr9:27331234-27331574	Positive Distal Element
C9orf72	chr9:27331234-27331574	Positive Distal Element
CAAP1	chr9:27337893-27338409	Positive Distal Element
PLAA	chr9:27337893-27338409	Positive Distal Element
IFT74	chr9:27337893-27338409	Positive Distal Element
MOB3B	chr9:27337893-27338409	Positive Distal Element
C9orf72	chr9:27337893-27338409	Positive Distal Element
PLAA	chr9:27371059-27371842	Positive Distal Element
IFT74	chr9:27371059-27371842	Positive Distal Element
C9orf72	chr9:27371059-27371842	Positive Distal Element
PLAA	chr9:27382295-27382841	Positive Distal Element
IFT74	chr9:27382295-27382841	Positive Distal Element
PLAA	chr9:27384680-27385029	Positive Distal Element
IFT74	chr9:27384680-27385029	Positive Distal Element
MOB3B	chr9:27384680-27385029	Positive Distal Element
C9orf72	chr9:27384680-27385029	Positive Distal Element
PLAA	chr9:27385089-27386254	Positive Distal Element
IFT74	chr9:27385089-27386254	Positive Distal Element
C9orf72	chr9:27385089-27386254	Positive Distal Element
IFT74	chr9:27425907-27427863	Positive Distal Element
C9orf72	chr9:27425907-27427863	Positive Distal Element
IFT74	chr9:27429355-27429877	Positive Distal Element
C9orf72	chr9:27429355-27429877	Positive Distal Element
MOB3B	chr9:27575290-27576534	Positive Distal Element
MOB3B	chr9:27576861-27577435	Positive Distal Element
C9orf72	chr9:27576861-27577435	Positive Distal Element
MOB3B	chr9:27589493-27590694	Positive Distal Element
C9orf72	chr9:27589493-27590694	Positive Distal Element
C9orf72	chr9:27645251-27646005	Positive Distal Element
ANKRD18B	chr9:33438954-33440256	Positive Distal Element
CNTNAP3	chr9:38672243-38672904	Positive Distal Element
FAM27C	chr9:45096042-45096363	Positive Distal Element
FAM27A	chr9:45356081-45357460	Positive Distal Element
CBWD6	chr9:68997267-68997461	Positive Distal Element
CBWD6	chr9:68997558-68997860	Positive Distal Element
GOLM1	chr9:88650242-88650527	Positive Distal Element
SPIN1	chr9:90841453-90841794	Positive Distal Element
AUH	chr9:94455990-94456396	Positive Distal Element
C9orf3	chr9:97241563-97242912	Positive Distal Element
C9orf3	chr9:97315109-97317377	Positive Distal Element
C9orf3	chr9:97401034-97402632	Positive Distal Element
FANCC	chr9:97405200-97405844	Positive Distal Element
C9orf3	chr9:97411305-97411890	Positive Distal Element
C9orf3	chr9:97411926-97412133	Positive Distal Element
FANCC	chr9:97443732-97444122	Positive Distal Element
FANCC	chr9:97488551-97489601	Positive Distal Element
FANCC	chr9:97672490-97672753	Positive Distal Element
FBP1	chr9:97679205-97681130	Positive Distal Element
C9orf3	chr9:97679205-97681130	Positive Distal Element
FANCC	chr9:97679205-97681130	Positive Distal Element
FBP1	chr9:97687962-97688703	Positive Distal Element
C9orf3	chr9:97687962-97688703	Positive Distal Element
C9orf3	chr9:97689712-97690384	Positive Distal Element
C9orf3	chr9:97690496-97692090	Positive Distal Element
C9orf3	chr9:97845588-97846036	Positive Distal Element
C9orf3	chr9:97851994-97852298	Positive Distal Element
FANCC	chr9:97851994-97852298	Positive Distal Element
FBP1	chr9:97853325-97855511	Positive Distal Element
C9orf3	chr9:97853325-97855511	Positive Distal Element
PTCH1	chr9:97853325-97855511	Positive Distal Element
C9orf3	chr9:97865422-97866280	Positive Distal Element
C9orf3	chr9:97867761-97868294	Positive Distal Element
C9orf3	chr9:97900270-97900619	Positive Distal Element
FANCC	chr9:98277870-98279425	Positive Distal Element
PTCH1	chr9:98277870-98279425	Positive Distal Element
PTCH1	chr9:98279652-98280111	Positive Distal Element
GALNT12	chr9:101136661-101137372	Positive Distal Element
NANS	chr9:101264535-101264897	Positive Distal Element
ANKS6	chr9:101552537-101552940	Positive Distal Element
TGFBR1	chr9:101586188-101586655	Positive Distal Element
ANKS6	chr9:101736876-101737209	Positive Distal Element
GALNT12	chr9:101736876-101737209	Positive Distal Element
TGFBR1	chr9:101766722-101767434	Positive Distal Element
ALG2	chr9:101766722-101767434	Positive Distal Element
TGFBR1	chr9:101932238-101932966	Positive Distal Element
TGFBR1	chr9:101932984-101933864	Positive Distal Element
AKAP2	chr9:112725272-112725937	Positive Distal Element
WDR38	chr9:127616196-127616808	Positive Distal Element
FAM129B	chr9:130302735-130303675	Positive Distal Element
LCN2	chr9:131247535-131247702	Positive Distal Element
LRRC8A	chr9:131664330-131665648	Positive Distal Element
PTGES	chr9:132419062-132419451	Positive Distal Element
PTGES	chr9:132535691-132536406	Positive Distal Element
PTGES	chr9:132539165-132540133	Positive Distal Element
PTGES	chr9:132649965-132651203	Positive Distal Element
TSC1	chr9:135879217-135879445	Positive Distal Element
NOXA1	chr9:140044757-140046086	Positive Distal Element
NOXA1	chr9:140195474-140197347	Positive Distal Element
SHROOM2	chrX:9982238-9983384	Positive Distal Element
CLCN4	chrX:10133709-10135848	Positive Distal Element
SH3KBP1	chrX:19560682-19561394	Positive Distal Element
SH3KBP1	chrX:19691519-19692849	Positive Distal Element
SH3KBP1	chrX:19901889-19902415	Positive Distal Element
SH3KBP1	chrX:19904476-19906992	Positive Distal Element
SH3KBP1	chrX:19924120-19924936	Positive Distal Element
PIM2	chrX:48929092-48930686	Positive Distal Element
MSN	chrX:65205840-65206351	Positive Distal Element
EFNB1	chrX:68057824-68058882	Positive Distal Element
EFNB1	chrX:68088580-68089851	Positive Distal Element
PHKA1	chrX:71535892-71537855	Positive Distal Element
JPX	chrX:73070301-73071730	Positive Distal Element
MORC4	chrX:105854537-105855998	Positive Distal Element
RBM41	chrX:105854537-105855998	Positive Distal Element
CLDN2	chrX:106170378-106172236	Positive Distal Element
RBM41	chrX:106170378-106172236	Positive Distal Element
NUP62CL	chrX:106170378-106172236	Positive Distal Element
CLDN2	chrX:106174550-106177338	Positive Distal Element
LDOC1	chrX:140499456-140501058	Positive Distal Element
IDS	chrX:148585147-148586155	Positive Distal Element
GABRE	chrX:151071459-151072152	Positive Distal Element
GABRE	chrX:151138942-151139750	Positive Distal Element
ABCD1	chrX:152865475-152866139	Positive Distal Element
L1CAM	chrX:153147336-153148413	Positive Distal Element
FLNA	chrX:153387383-153387779	Positive Distal Element
FLNA	chrX:153597107-153598110	Positive Distal Element
FLNA	chrX:153832249-153832700	Negative Distal Element
SCARNA16	chr1:9293138-9293368	Negative Distal Element
CASP9	chr1:16268028-16268300	Negative Distal Element
NECAP2	chr1:16268028-16268300	Negative Distal Element
SRSF4	chr1:29785543-29786468	Negative Distal Element
MEAF6	chr1:38023891-38024395	Negative Distal Element
CDC20	chr1:43891963-43892332	Negative Distal Element
RPS8	chr1:45276112-45276639	Negative Distal Element
TOE1	chr1:46035662-46036218	Negative Distal Element
GNG12	chr1:68112113-68113042	Negative Distal Element
GNG12	chr1:68134252-68134810	Negative Distal Element
GNG5	chr1:84485308-84485673	Negative Distal Element
PRKACB	chr1:84830986-84832091	Negative Distal Element
SLC35A3	chr1:100778664-100779358	Negative Distal Element
EPS8L3	chr1:109941469-109941633	Negative Distal Element
RHOC	chr1:113347822-113348228	Negative Distal Element
PRPF3	chr1:149876107-149876752	Negative Distal Element
PLEKHO1	chr1:149888136-149888504	Negative Distal Element
PRPF3	chr1:150486691-150487052	Negative Distal Element
S100A16	chr1:153231861-153232469	Negative Distal Element
S100A14	chr1:153231861-153232469	Negative Distal Element
ILF2	chr1:153231861-153232469	Negative Distal Element
S100A4	chr1:153244564-153244803	Negative Distal Element
S100A16	chr1:153736542-153736755	Negative Distal Element
S100A14	chr1:153736542-153736755	Negative Distal Element
S100A13	chr1:153765723-153765996	Negative Distal Element
SHC1	chr1:155139443-155139773	Negative Distal Element
ZBTB7B	chr1:155156687-155157030	Negative Distal Element
GON4L	chr1:156186228-156186655	Negative Distal Element
SSR2	chr1:156186228-156186655	Negative Distal Element
DUSP23	chr1:160094200-160095265	Negative Distal Element
TOMM40L	chr1:161449983-161450283	Negative Distal Element
DUSP27	chr1:167479672-167479877	Negative Distal Element
IPO9	chr1:201333520-201333871	Negative Distal Element
CYB5R1	chr1:202765230-202765786	Negative Distal Element
ZC3H11A	chr1:203331147-203331492	Negative Distal Element
MRPL55	chr1:228396429-228396715	Negative Distal Element
DHTKD1	chr10:11761358-11762170	Negative Distal Element
PHYH	chr10:13261641-13262259	Negative Distal Element
PRPF18	chr10:13341267-13342508	Negative Distal Element
RSU1	chr10:16935512-16936168	Negative Distal Element
NEBL	chr10:21548280-21548809	Negative Distal Element
MSRB2	chr10:23605851-23606374	Negative Distal Element
RAB18	chr10:28109022-28109504	Negative Distal Element
CUL2	chr10:35283070-35284269	Negative Distal Element
CCNY	chr10:35283070-35284269	Negative Distal Element
ZFAND4	chr10:45700522-45700972	Negative Distal Element
P4HA1	chr10:74777868-74778128	Negative Distal Element
BMPR1A	chr10:88042983-88043108	Negative Distal Element
LOXL4	chr10:99628184-99628520	Negative Distal Element
HPS1	chr10:100018230-100019127	Negative Distal Element
HPS1	chr10:100019333-100019547	Negative Distal Element
CNNM2	chr10:104840686-104841009	Negative Distal Element
TCF7L2	chr10:114779455-114780226	Negative Distal Element
WDR11	chr10:122267757-122269296	Negative Distal Element
ATE1	chr10:123354885-123356253	Negative Distal Element
TACC2	chr10:123354885-123356253	Negative Distal Element
IKZF5	chr10:124637969-124640086	Negative Distal Element
IKZF5	chr10:124739169-124741029	Negative Distal Element
IKZF5	chr10:124913373-124914844	Negative Distal Element
BCCIP	chr10:127755657-127755854	Negative Distal Element
CLRN3	chr10:129720970-129721700	Negative Distal Element
BET1L	chr11:189455-190392	Negative Distal Element
PKP3	chr11:258039-258450	Negative Distal Element
CTR9	chr11:10531347-10531976	Negative Distal Element
CCDC34	chr11:27221766-27224343	Negative Distal Element
CCDC34	chr11:27492339-27495432	Negative Distal Element
EHF	chr11:34339595-34341201	Negative Distal Element
CAT	chr11:34689222-34690247	Negative Distal Element
CAT	chr11:34875950-34877518	Negative Distal Element
AMBRA1	chr11:46273325-46274485	Negative Distal Element
AMBRA1	chr11:46293472-46294983	Negative Distal Element
F2	chr11:46897045-46897256	Negative Distal Element
FNBP4	chr11:48000803-48003112	Negative Distal Element
OSBP	chr11:58909480-58911060	Negative Distal Element
TTC9C	chr11:62366416-62366984	Negative Distal Element
TM7SF2	chr11:64679137-64679444	Negative Distal Element
SPDYC	chr11:64679137-64679444	Negative Distal Element
POLD4	chr11:67555773-67556267	Negative Distal Element
GAL	chr11:68043213-68044118	Negative Distal Element
GAL	chr11:68868247-68868606	Negative Distal Element
KCNE3	chr11:74091889-74092533	Negative Distal Element
POLD3	chr11:74091889-74092533	Negative Distal Element
CREBZF	chr11:85195009-85195282	Negative Distal Element
MSANTD4	chr11:105946962-105949147	Negative Distal Element
C11orf1	chr11:111307279-111308063	Negative Distal Element
UBE4A	chr11:117811822-117812563	Negative Distal Element
GRAMD1B	chr11:122854351-122854848	Negative Distal Element
SIAE	chr11:124952701-124954011	Negative Distal Element
TMEM45B	chr11:129820020-129821429	Negative Distal Element
KDM5A	chr12:91544-92890	Negative Distal Element
CD27-AS1	chr12:6861064-6861391	Negative Distal Element
GPRC5A	chr12:12698996-12700125	Negative Distal Element
FKBP11	chr12:49158161-49158806	Negative Distal Element
ADCY6	chr12:49331747-49332109	Negative Distal Element
RACGAP1	chr12:50362733-50363108	Negative Distal Element
KRT81	chr12:52211497-52211839	Negative Distal Element
PCBP2-OT1	chr12:53554338-53554551	Negative Distal Element
HOXC10	chr12:54694113-54694286	Negative Distal Element
LRP1	chr12:57327995-57328134	Negative Distal Element
NT5DC3	chr12:103897051-103897457	Negative Distal Element
SART3	chr12:108641908-108642486	Negative Distal Element
UBE3B	chr12:109730811-109731152	Negative Distal Element
MPHOSPH9	chr12:123352078-123352981	Negative Distal Element
VPS37B	chr12:123616136-123617151	Negative Distal Element
GJB2	chr13:20735956-20736200	Negative Distal Element
CRYL1	chr13:21363224-21363657	Negative Distal Element
ZDHHC20	chr13:21713477-21715870	Negative Distal Element
MTRF1	chr13:42114142-42115100	Negative Distal Element
NDFIP2	chr13:80510248-80511423	Negative Distal Element
FARP1	chr13:98847612-98848016	Negative Distal Element
STK24	chr13:99177098-99177524	Negative Distal Element
PCCA	chr13:101044739-101045526	Negative Distal Element
EFNB2	chr13:107254415-107254908	Negative Distal Element
ARHGEF40	chr14:21560228-21560576	Negative Distal Element
CDH24	chr14:23522105-23522379	Negative Distal Element
ARID4A	chr14:59164740-59165680	Negative Distal Element
RPS6KL1	chr14:74974752-74975085	Negative Distal Element
YLPM1	chr14:75537291-75537616	Negative Distal Element
AHSA1	chr14:77492038-77492736	Negative Distal Element
NRDE2	chr14:90988494-90988732	Negative Distal Element
NDUFB1	chr14:92507652-92507912	Negative Distal Element
GOLGA5	chr14:93478113-93478712	Negative Distal Element
BTBD7	chr14:93535200-93535812	Negative Distal Element
SERPINA5	chr14:95374489-95374872	Negative Distal Element
GLRX5	chr14:96468642-96468990	Negative Distal Element
TJP1	chr15:29849389-29849927	Negative Distal Element
SERF2	chr15:44085704-44086347	Negative Distal Element
HYPK	chr15:44300986-44301778	Negative Distal Element
PPIB	chr15:64384418-64384724	Negative Distal Element
RPL4	chr15:67052723-67053001	Negative Distal Element
ZWILCH	chr15:67052723-67053001	Negative Distal Element
SMAD3	chr15:67174375-67174760	Negative Distal Element
PIAS1	chr15:68318307-68319601	Negative Distal Element
CLN6	chr15:68318307-68319601	Negative Distal Element
FEM1B	chr15:68318307-68319601	Negative Distal Element
GLCE	chr15:69623310-69623691	Negative Distal Element
NPTN	chr15:74243960-74244293	Negative Distal Element
CD276	chr15:74243960-74244293	Negative Distal Element
LYSMD4	chr15:100651133-100652114	Negative Distal Element
ASB7	chr15:100651133-100652114	Negative Distal Element
CHSY1	chr15:101567999-101568283	Negative Distal Element
TM2D3	chr15:101899534-101900209	Negative Distal Element
RAB40C	chr16:318159-319156	Negative Distal Element
PPL	chr16:4942653-4942989	Negative Distal Element
VAC14	chr16:70969025-70969855	Negative Distal Element
ANKRD11	chr16:89267896-89268473	Negative Distal Element
GCKR	chr2:27549242-27549621	Negative Distal Element
TRMT61B	chr2:29336068-29337307	Negative Distal Element
HEATR5B	chr2:36805495-36806772	Negative Distal Element
HEATR5B	chr2:37605443-37606029	Negative Distal Element
EIF2AK2	chr2:37812367-37813419	Negative Distal Element
PPM1B	chr2:43902784-43904040	Negative Distal Element
AFTPH	chr2:65057849-65059257	Negative Distal Element
GMCL1	chr2:69794070-69794912	Negative Distal Element
MCEE	chr2:71725305-71725897	Negative Distal Element
RAB11FIP5	chr2:73453669-73453995	Negative Distal Element
LBX2-AS1	chr2:74236628-74237736	Negative Distal Element
MRPS9	chr2:105947227-105947507	Negative Distal Element
NCK2	chr2:106065267-106066219	Negative Distal Element
RANBP2	chr2:108883527-108884981	Negative Distal Element
EDAR	chr2:109543111-109543782	Negative Distal Element
DDX18	chr2:118836263-118836691	Negative Distal Element
DDX18	chr2:118870047-118871027	Negative Distal Element
TMEM177	chr2:120891618-120892173	Negative Distal Element
TFCP2L1	chr2:121806626-121807074	Negative Distal Element
ERCC3	chr2:128176955-128177308	Negative Distal Element
PROC	chr2:128463741-128464123	Negative Distal Element
RAB3GAP1	chr2:135426370-135426940	Negative Distal Element
DARS	chr2:137084629-137085362	Negative Distal Element
STAM2	chr2:153381730-153382407	Negative Distal Element
TANC1	chr2:159911424-159912064	Negative Distal Element
CD302	chr2:161079129-161079877	Negative Distal Element
FASTKD1	chr2:170332889-170333446	Negative Distal Element
KCTD18	chr2:201238612-201239335	Negative Distal Element
FZD5	chr2:208548282-208549381	Negative Distal Element
PIKFYVE	chr2:208630042-208631342	Negative Distal Element
FZD5	chr2:208880175-208880759	Negative Distal Element
MRPL44	chr2:224427980-224428646	Negative Distal Element
SLC16A14	chr2:231034553-231036257	Negative Distal Element
NGEF	chr2:233758897-233759217	Negative Distal Element
SCARNA6	chr2:234256510-234256898	Negative Distal Element
UGT1A10	chr2:234257495-234258485	Negative Distal Element
RAMP1	chr2:238599604-238599985	Negative Distal Element
NDUFA10	chr2:240992765-240993025	Negative Distal Element
AGXT	chr2:241397088-241397445	Negative Distal Element
GPR35	chr2:241837396-241838668	Negative Distal Element
AGXT	chr2:241939412-241939753	Negative Distal Element
STK25	chr2:242011126-242011342	Negative Distal Element
ING5	chr2:242786278-242786682	Negative Distal Element
ARPC4	chr3:9810299-9810639	Negative Distal Element
JAGN1	chr3:9810299-9810639	Negative Distal Element
HRH1	chr3:10968120-10968761	Negative Distal Element
SLC4A7	chr3:27375264-27375818	Negative Distal Element
MYD88	chr3:38514255-38514607	Negative Distal Element
SETD2	chr3:46791376-46791614	Negative Distal Element
NBEAL2	chr3:47484190-47484551	Negative Distal Element
ARIH2	chr3:48517992-48518461	Negative Distal Element
GPX1	chr3:49568530-49568829	Negative Distal Element
SLC38A3	chr3:49753278-49753618	Negative Distal Element
GTF2E1	chr3:120335502-120336316	Negative Distal Element
MUC13	chr3:124781548-124782794	Negative Distal Element
ZBTB38	chr3:140848115-140848438	Negative Distal Element
RNF13	chr3:149057649-149058792	Negative Distal Element
RNF13	chr3:149099881-149100704	Negative Distal Element
RNF13	chr3:149186190-149186927	Negative Distal Element
RNF13	chr3:149191000-149192608	Negative Distal Element
MYNN	chr3:169346277-169346732	Negative Distal Element
TNFSF10	chr3:171897447-171898091	Negative Distal Element
ABCC5	chr3:183218719-183219187	Negative Distal Element
ETV5	chr3:186182486-186182748	Negative Distal Element
FYTTD1	chr3:197808370-197808553	Negative Distal Element
IDUA	chr4:841995-842372	Negative Distal Element
MXD4	chr4:2261021-2261307	Negative Distal Element
HAUS3	chr4:2624435-2624757	Negative Distal Element
TBC1D1	chr4:38329672-38330184	Negative Distal Element
RFC1	chr4:38874231-38874677	Negative Distal Element
PPAT	chr4:57173724-57174029	Negative Distal Element
PAICS	chr4:57173724-57174029	Negative Distal Element
CCNI	chr4:77654102-77655007	Negative Distal Element
GPRIN3	chr4:89713462-89714362	Negative Distal Element
CWC27	chr5:64330383-64330773	Negative Distal Element
BDP1	chr5:71146705-71146941	Negative Distal Element
MCCC2	chr5:71146705-71146941	Negative Distal Element
MRPS27	chr5:71146705-71146941	Negative Distal Element
HEXB	chr5:73871517-73872459	Negative Distal Element
GCNT4	chr5:73871517-73872459	Negative Distal Element
GCNT4	chr5:74199105-74199532	Negative Distal Element
FSTL4	chr5:132098292-132098669	Negative Distal Element
SEC24A	chr5:134259094-134260555	Negative Distal Element
CAMLG	chr5:134259094-134260555	Negative Distal Element
DDX46	chr5:134259094-134260555	Negative Distal Element
C5orf24	chr5:134259094-134260555	Negative Distal Element
TXNDC15	chr5:134259094-134260555	Negative Distal Element
SEC24A	chr5:134260836-134264203	Negative Distal Element
DDX46	chr5:134260836-134264203	Negative Distal Element
C5orf24	chr5:134260836-134264203	Negative Distal Element
H2AFY	chr5:135166674-135166948	Negative Distal Element
ANKHD1-EIF4EBP3	chr5:139556080-139556402	Negative Distal Element
PPARGC1B	chr5:149317216-149318276	Negative Distal Element
CDX1	chr5:149445434-149445806	Negative Distal Element
CD74	chr5:149485875-149486081	Negative Distal Element
ANXA6	chr5:150038945-150039305	Negative Distal Element
CCDC69	chr5:150884631-150884972	Negative Distal Element
SAP30L	chr5:153784615-153786439	Negative Distal Element
SAP30L	chr5:154093888-154094860	Negative Distal Element
ATP10B	chr5:159714249-159714947	Negative Distal Element
MAT2B	chr5:163341945-163343069	Negative Distal Element
ATP6V0E1	chr5:172086937-172087890	Negative Distal Element
FAF2	chr5:175832585-175833211	Negative Distal Element
TSPAN17	chr5:175947162-175947785	Negative Distal Element
UIMC1	chr5:175947162-175947785	Negative Distal Element
CLTB	chr5:175954616-175955155	Negative Distal Element
TSPAN17	chr5:175954616-175955155	Negative Distal Element
ZNF346	chr5:175955488-175955804	Negative Distal Element
TSPAN17	chr5:175960761-175962163	Negative Distal Element
UIMC1	chr5:175960761-175962163	Negative Distal Element
TSPAN17	chr5:175976767-175977936	Negative Distal Element
BTNL3	chr5:180226266-180226520	Negative Distal Element
EXOC2	chr6:356692-357296	Negative Distal Element
EXOC2	chr6:371927-372853	Negative Distal Element
TPMT	chr6:18010694-18012226	Negative Distal Element
HLA-E	chr6:30708827-30709186	Negative Distal Element
HLA-E	chr6:30719525-30719699	Negative Distal Element
CSNK2B	chr6:31829698-31830050	Negative Distal Element
GPANK1	chr6:31829698-31830050	Negative Distal Element
LY6G5B	chr6:31829698-31830050	Negative Distal Element
LY6G5B	chr6:31836740-31837335	Negative Distal Element
MICA	chr6:31844633-31847496	Negative Distal Element
PRRC2A	chr6:31844633-31847496	Negative Distal Element
BAG6	chr6:31844633-31847496	Negative Distal Element
CSNK2B	chr6:31844633-31847496	Negative Distal Element
GPANK1	chr6:31844633-31847496	Negative Distal Element
LY6G5B	chr6:31844633-31847496	Negative Distal Element
SAPCD1	chr6:31844633-31847496	Negative Distal Element
ZBTB12	chr6:31844633-31847496	Negative Distal Element
DDX39B	chr6:31847659-31848234	Negative Distal Element
NFKBIL1	chr6:31847659-31848234	Negative Distal Element
PRRC2A	chr6:31847659-31848234	Negative Distal Element
BAG6	chr6:31847659-31848234	Negative Distal Element
CSNK2B	chr6:31847659-31848234	Negative Distal Element
GPANK1	chr6:31847659-31848234	Negative Distal Element
LY6G5B	chr6:31847659-31848234	Negative Distal Element
HSPA1B	chr6:31847659-31848234	Negative Distal Element
EHMT2	chr6:31847659-31848234	Negative Distal Element
ZBTB12	chr6:31847659-31848234	Negative Distal Element
CSNK2B	chr6:31887533-31888922	Negative Distal Element
GPANK1	chr6:31887533-31888922	Negative Distal Element
HSPA1A	chr6:31887533-31888922	Negative Distal Element
HSPA1B	chr6:31887533-31888922	Negative Distal Element
PRRC2A	chr6:31912930-31914517	Negative Distal Element
C6orf47	chr6:31912930-31914517	Negative Distal Element
CSNK2B	chr6:31912930-31914517	Negative Distal Element
GPANK1	chr6:31912930-31914517	Negative Distal Element
SAPCD1	chr6:31912930-31914517	Negative Distal Element
DDX39B	chr6:31925872-31926181	Negative Distal Element
NFKBIL1	chr6:31925872-31926181	Negative Distal Element
PRRC2A	chr6:31925872-31926181	Negative Distal Element
BAG6	chr6:31925872-31926181	Negative Distal Element
C6orf47	chr6:31925872-31926181	Negative Distal Element
CSNK2B	chr6:31925872-31926181	Negative Distal Element
GPANK1	chr6:31925872-31926181	Negative Distal Element
LY6G5B	chr6:31925872-31926181	Negative Distal Element
ABHD16A	chr6:31925872-31926181	Negative Distal Element
MSH5	chr6:31925872-31926181	Negative Distal Element
SAPCD1	chr6:31925872-31926181	Negative Distal Element
LSM2	chr6:31925872-31926181	Negative Distal Element
EHMT2	chr6:31925872-31926181	Negative Distal Element
ZBTB12	chr6:31925872-31926181	Negative Distal Element
CSNK2B	chr6:31926222-31927503	Negative Distal Element
GPANK1	chr6:31926222-31927503	Negative Distal Element
SAPCD1	chr6:31926222-31927503	Negative Distal Element
DDX39B	chr6:31935292-31935636	Negative Distal Element
NFKBIL1	chr6:31935292-31935636	Negative Distal Element
PRRC2A	chr6:31935292-31935636	Negative Distal Element
BAG6	chr6:31935292-31935636	Negative Distal Element
CSNK2B	chr6:31935292-31935636	Negative Distal Element
LY6G5B	chr6:31935292-31935636	Negative Distal Element
EHMT2	chr6:31935292-31935636	Negative Distal Element
DDX39B	chr6:31936029-31936629	Negative Distal Element
NFKBIL1	chr6:31936029-31936629	Negative Distal Element
PRRC2A	chr6:31936029-31936629	Negative Distal Element
BAG6	chr6:31936029-31936629	Negative Distal Element
C6orf47	chr6:31936029-31936629	Negative Distal Element
CSNK2B	chr6:31936029-31936629	Negative Distal Element
GPANK1	chr6:31936029-31936629	Negative Distal Element
LY6G5B	chr6:31936029-31936629	Negative Distal Element
VARS	chr6:31936029-31936629	Negative Distal Element
LSM2	chr6:31936029-31936629	Negative Distal Element
EHMT2	chr6:31936029-31936629	Negative Distal Element
ZBTB12	chr6:31936029-31936629	Negative Distal Element
DDX39B	chr6:31936815-31937077	Negative Distal Element
NFKBIL1	chr6:31936815-31937077	Negative Distal Element
PRRC2A	chr6:31936815-31937077	Negative Distal Element
BAG6	chr6:31936815-31937077	Negative Distal Element
CSNK2B	chr6:31936815-31937077	Negative Distal Element
GPANK1	chr6:31936815-31937077	Negative Distal Element
LY6G5B	chr6:31936815-31937077	Negative Distal Element
ABHD16A	chr6:31936815-31937077	Negative Distal Element
SAPCD1	chr6:31936815-31937077	Negative Distal Element
HSPA1B	chr6:31936815-31937077	Negative Distal Element
EHMT2	chr6:31936815-31937077	Negative Distal Element
ZBTB12	chr6:31936815-31937077	Negative Distal Element
DDX39B	chr6:31938363-31938739	Negative Distal Element
NFKBIL1	chr6:31938363-31938739	Negative Distal Element
PRRC2A	chr6:31938363-31938739	Negative Distal Element
LY6G5B	chr6:31938363-31938739	Negative Distal Element
LSM2	chr6:31938363-31938739	Negative Distal Element
EHMT2	chr6:31938363-31938739	Negative Distal Element
DDX39B	chr6:31938747-31939094	Negative Distal Element
NFKBIL1	chr6:31938747-31939094	Negative Distal Element
PRRC2A	chr6:31938747-31939094	Negative Distal Element
BAG6	chr6:31938747-31939094	Negative Distal Element
C6orf47	chr6:31938747-31939094	Negative Distal Element
CSNK2B	chr6:31938747-31939094	Negative Distal Element
GPANK1	chr6:31938747-31939094	Negative Distal Element
LY6G5B	chr6:31938747-31939094	Negative Distal Element
ABHD16A	chr6:31938747-31939094	Negative Distal Element
VARS	chr6:31938747-31939094	Negative Distal Element
LSM2	chr6:31938747-31939094	Negative Distal Element
HSPA1A	chr6:31938747-31939094	Negative Distal Element
EHMT2	chr6:31938747-31939094	Negative Distal Element
ZBTB12	chr6:31938747-31939094	Negative Distal Element
DDX39B	chr6:31939115-31941080	Negative Distal Element
NFKBIL1	chr6:31939115-31941080	Negative Distal Element
PRRC2A	chr6:31939115-31941080	Negative Distal Element
BAG6	chr6:31939115-31941080	Negative Distal Element
C6orf47	chr6:31939115-31941080	Negative Distal Element
CSNK2B	chr6:31939115-31941080	Negative Distal Element
GPANK1	chr6:31939115-31941080	Negative Distal Element
LY6G5B	chr6:31939115-31941080	Negative Distal Element
ABHD16A	chr6:31939115-31941080	Negative Distal Element
CLIC1	chr6:31939115-31941080	Negative Distal Element
SAPCD1	chr6:31939115-31941080	Negative Distal Element
LSM2	chr6:31939115-31941080	Negative Distal Element
HSPA1A	chr6:31939115-31941080	Negative Distal Element
HSPA1B	chr6:31939115-31941080	Negative Distal Element
EHMT2	chr6:31939115-31941080	Negative Distal Element
PRRC2A	chr6:31973932-31974265	Negative Distal Element
BAG6	chr6:31973932-31974265	Negative Distal Element
C6orf47	chr6:31973932-31974265	Negative Distal Element
ABHD16A	chr6:31973932-31974265	Negative Distal Element
[truncated: 259 more rows]
