# Supplementary material for: Integrated profiling of human pancreatic cancer organoids reveals chromatin accessibility features associated with drug sensitivity
Source: Nat Commun. 2022 Apr 21;13:2169. doi: 10.1038/s41467-022-29857-6 (PMC9023604; doi:10.1038/s41467-022-29857-6)
Supplement: Supplementary file 10 — Supplementary Data 7 [file 41467_2022_29857_MOESM10_ESM.xlsx]

## Sheet: Primary screening 
Supplementary Data 7. Chemicals and chemotherapy used in primary and secondary high throughput drug screening in the exocrine PDPCOs
Number	Catalog Number	Product Name	Concentration	Formula	Target	Pathway	Information
1	S1004	Veliparib (ABT-888)	10umol/L	C13H16N4O	PARP	DNA Damage	Veliparib (ABT-888) is a potent inhibitor of PARP1 and PARP2 with Ki of 5.2 nM and 2.9 nM in cell-free assays, respectively. It is inactive to SIRT2. Phase 3.
2	S1007	Roxadustat (FG-4592)	10umol/L	C19H16N2O5	HIF	Angiogenesis	Roxadustat (FG-4592) is an HIF-α prolyl hydroxylase inhibitor in a cell-free assay, stabilizes HIF-2 and induces EPO production. Phase 3.
3	S1030	Panobinostat (LBH589)	10umol/L	C21H23N3O2	HDAC	Epigenetics	Panobinostat (LBH589) is a novel broad-spectrum HDAC inhibitor with IC50 of 5 nM in a cell-free assay. Phase 3.
4	S1047	Vorinostat (SAHA, MK0683)	10umol/L	C14H20N2O3	Autophagy,HDAC	Epigenetics	Vorinostat (suberoylanilide hydroxamic acid, SAHA) is an HDAC inhibitor with IC50 of ~10 nM in a cell-free assay.
5	S1048	Tozasertib (VX-680, MK-0457)	10umol/L	C23H28N8OS	Aurora Kinase	Cell Cycle	Tozasertib (VX-680, MK-0457) is a pan-Aurora inhibitor, mostly against Aurora A with Kiapp of 0.6 nM in a cell-free assay, less potent towards Aurora B/Aurora C and 100-fold more selective for Aurora A than 55 other kinases. Phase 2.
6	S1053	Entinostat (MS-275)	10umol/L	C21H20N4O3	HDAC	Epigenetics	Entinostat (MS-275) strongly inhibits HDAC1 and HDAC3 with IC50 of 0.51 μM and 1.7 μM in cell-free assays, compared with HDACs 4, 6, 8, and 10. Phase 3.
7	S1055	Enzastaurin (LY317615)	10umol/L	C32H29N5O2	PKC	TGF-beta/Smad	Enzastaurin (LY317615) is a potent PKCβ selective inhibitor with IC50 of 6 nM in cell-free assays, 6- to 20-fold selectivity against PKCα, PKCγ and PKCε. Phase 3.
8	S1060	Olaparib (AZD2281, Ku-0059436)	10umol/L	C24H23FN4O3	PARP	DNA Damage	Olaparib (AZD2281, KU0059436) is a selective inhibitor of PARP1/2 with IC50 of 5 nM/1 nM in cell-free assays, 300-times less effective against tankyrase-1.
9	S1085	Belinostat (PXD101)	10umol/L	C15H14N2O4S	HDAC	Epigenetics	Belinostat (PXD101) is a novel HDAC inhibitor with IC50 of 27 nM in a cell-free assay, with activity demonstrated in cisplatin-resistant tumors.
10	S1087	Iniparib (BSI-201)	10umol/L	C7H5IN2O3	PARP	DNA Damage	Iniparib (BSI-201) is a PARP1 inhibitor with demonstrated effectiveness in triple-negative breast cancer (TNBC). Phase 3.
11	S1090	Abexinostat (PCI-24781)	10umol/L	C21H23N3O5	HDAC	Cytoskeletal Signaling	Abexinostat (PCI-24781) is a novel pan-HDAC inhibitor mostly targeting HDAC1 with Ki of 7 nM, modest potent to HDACs 2, 3, 6, and 10 and greater than 40-fold selectivity against HDAC8. Phase 1/2.
12	S1095	Dacinostat (LAQ824)	10umol/L	C22H25N3O3	HDAC	Epigenetics	Dacinostat (LAQ824) is a novel HDAC inhibitor with IC50 of 32 nM and is known to activate the p21 promoter.
13	S1096	Quisinostat (JNJ-26481585) 2HCl	10umol/L	C21H28Cl2N6O2	HDAC	Epigenetics	Quisinostat (JNJ-26481585) 2HCl is a novel second-generation HDAC inhibitor with highest potency for HDAC1 with IC50 of 0.11 nM in a cell-free assay, modest potent to HDACs 2, 4, 10, and 11 greater than 30-fold selectivity against HDACs 3, 5, 8, and 9 and lowest potency to HDACs 6 and 7. Phase 2.
14	S1098	Rucaparib (AG-014699,PF-01367338) phosphate	10umol/L	C19H21FN3O5P	PARP	DNA Damage	Rucaparib (AG-014699, PF-01367338) is an inhibitor of PARP with Ki of 1.4 nM for PARP1 in a cell-free assay, also showing binding affinity to eight other PARP domains. Phase 3.
15	S1100	MLN8054	10umol/L	C25H15ClF2N4O2	Aurora Kinase	Cell Cycle	MLN8054 is a potent and selective inhibitor of Aurora A with IC50 of 4 nM in Sf9 insect cell. It is more than 40-fold selective for Aurora A than Aurora B. Phase 1.
16	S1103	ZM 447439	10umol/L	C29H31N5O4	Aurora Kinase	Cell Cycle	ZM 447439 is a selective and ATP-competitive inhibitor for Aurora A and Aurora B with IC50 of 110 nM and 130 nM, respectively. It is more than 8-fold selective for Aurora A/B than MEK1, Src, Lck and has little effect against CDK1/2/4, Plk1, Chk1, etc.
17	S1107	Danusertib (PHA-739358)	10umol/L	C26H30N6O3	Aurora Kinase,Bcr-Abl,c-RET,FGFR	Cell Cycle	Danusertib (PHA-739358) is an Aurora kinase inhibitor for Aurora A/B/C with IC50 of 13 nM/79 nM/61 nM in cell-free assays, modestly potent to Abl, TrkA, c-RET and FGFR1, and less potent to Lck, VEGFR2/3, c-Kit, CDK2, etc. Phase 2.
18	S1122	Mocetinostat (MGCD0103)	10umol/L	C23H20N6O	HDAC	Epigenetics	Mocetinostat (MGCD0103) is a potent HDAC inhibitor with most potency for HDAC1 with IC50 of 0.15 μM in a cell-free assay, 2- to 10- fold selectivity against HDAC2, 3, and 11, and no activity to HDAC4, 5, 6, 7, and 8. Phase 2.
19	S1129	SRT1720 HCl	10umol/L	C25H24ClN7OS	Sirtuin	Epigenetics	SRT1720 HCl is a selective SIRT1 activator with EC50 of 0.16 μM in a cell-free assay, but is >230-fold less potent for SIRT2 and SIRT3.
20	S1132	INO-1001 (3-Aminobenzamide)	10umol/L	C7H8N2O	PARP	DNA Damage	INO-1001 is a potent inhibitor of PARP with IC50 of <50 nM in CHO cells and a mediator of oxidant-induced myocyte dysfunction during reperfusion. Phase 2.
21	S1133	Alisertib (MLN8237)	10umol/L	C27H20ClFN4O4	Aurora Kinase	Cell Cycle	Alisertib (MLN8237) is a selective Aurora A inhibitor with IC50 of 1.2 nM in a cell-free assay. It has >200-fold higher selectivity for Aurora A than Aurora B. Phase 3.
22	S1134	AT9283	10umol/L	C19H23N7O2	Aurora Kinase,Bcr-Abl,JAK	JAK/STAT	AT9283 is a potent JAK2/3 inhibitor with IC50 of 1.2 nM/1.1 nM in cell-free assays also potent to Aurora A/B, Abl(T315I). Phase 2.
23	S1143	AG-490 (Tyrphostin B42)	10umol/L	C17H14N2O3	EGFR	Protein Tyrosine Kinase	AG-490 (Tyrphostin B42) is an inhibitor of EGFR with IC50 of 0.1 μM in cell-free assays, 135-fold more selective for EGFR versus ErbB2, also inhibits JAK2 with no activity to Lck, Lyn, Btk, Syk and Src.
24	S1147	Barasertib (AZD1152-HQPA)	10umol/L	C26H30FN7O3	Aurora Kinase	Cell Cycle	Barasertib (AZD1152-HQPA) is a highly selective Aurora B inhibitor with IC50 of 0.37 nM in a cell-free assay, ~3700 fold more selective for Aurora B over Aurora A. Phase 1.
25	S1154	SNS-314	10umol/L	C19H19ClN6O4S3	Aurora Kinase	Cell Cycle	SNS-314 is a potent and selective inhibitor of Aurora A, Aurora B and Aurora C with IC50 of 9 nM, 31 nM, and 3 nM, respectively. It is less potent to Trk A/B, Flt4, Fms, Axl, c-Raf and DDR2. Phase 1.
26	S1168	Valproic acid sodium salt (Sodium valproate)	10umol/L	C8H15NaO2	GABA Receptor,HDAC,Autophagy	Neuronal Signaling	Valproic acid sodium salt (Sodium valproate) is a HDAC inhibitor by selectively inducing proteasomal degradation of HDAC2, used in the treatment of epilepsy, bipolar disorder and prevention of migraine headaches.
27	S1171	CYC116	10umol/L	C18H20N6OS	Aurora Kinase,VEGFR	Cell Cycle	CYC116 is a potent inhibitor of Aurora A/B with Ki of 8.0 nM/9.2 nM, is less potent to VEGFR2 (Ki of 44 nM), with 50-fold greater potency than CDKs, not active against PKA, Akt/PKB, PKC, no effect on GSK-3α/β, CK2, Plk1 and SAPK2A. Phase 1.
28	S1181	ENMD-2076	10umol/L	C21H25N7	Aurora Kinase,FLT3,VEGFR	Angiogenesis	ENMD-2076 has selective activity against Aurora A and Flt3 with IC50 of 14 nM and 1.86 nM, 25-fold selective for Aurora A than over Aurora B and less potent to VEGFR2/KDR and VEGFR3, FGFR1 and FGFR2 and PDGFRα. Phase 2.
29	S1194	CUDC-101	10umol/L	C24H26N4O4	EGFR,HDAC,HER2	Epigenetics	CUDC-101 is a potent multi-targeted inhibitor against HDAC, EGFR and HER2 with IC50 of 4.4 nM, 2.4 nM, and 15.7 nM, and inhibits class I/II HDACs, but not class III, Sir-type HDACs. Phase 1.
30	S1200	Decitabine	10umol/L	C8H12N4O4	DNA Methyltransferase	Epigenetics	Decitabine is a DNA methyltransferase inhibitor, incorporating into DNA and resulting in hypomethylation of DNA and intra-S-phase arrest of DNA replication. It is used to treat myelodysplastic syndrome (MDS).
31	S1216	PFI-1 (PF-6405761)	10umol/L	C16H17N3O4S	Epigenetic Reader Domain	Epigenetics	PFI-1 is a highly selective BET (bromodomain-containing protein) inhibitor for BRD4 with IC50 of 0.22 μM and for BRD2 with IC50 of 98 nM in a cell-free assay.
32	S1233	2-Methoxyestradiol (2-MeOE2)	10umol/L	C19H26O3	HIF	Angiogenesis	2-Methoxyestradiol (2-MeOE2) depolymerizes microtubules and blocks HIF-1α nuclear accumulation and HIF-transcriptional activity. Phase 2.
33	S1249	JNJ-7706621	10umol/L	C15H12F2N6O3S	Aurora Kinase,CDK	Cell Cycle	JNJ-7706621 is pan-CDK inhibitor with the highest potency on CDK1/2 with IC50 of 9 nM/4 nM and showing >6-fold selectivity for CDK1/2 than CDK3/4/6 in cell-free assays. It also potently inhibits Aurora A/B and has no activity on Plk1 and Wee1.
34	S1373	Daptomycin	10umol/L	C72H101N17O26	Anti-infection,DNA/RNA Synthesis	DNA Damage	Daptomycin is a novel antibiotic with rapid in vitro bactericidal activity against gram-positive organisms.
35	S1378	Ruxolitinib (INCB018424)	10umol/L	C17H18N6	JAK	JAK/STAT	Ruxolitinib (INCB018424) is the first potent, selective, JAK1/2 inhibitor to enter the clinic with IC50 of 3.3 nM/2.8 nM in cell-free assays, >130-fold selectivity for JAK1/2 versus JAK3.
36	S1393	Pirarubicin	10umol/L	C32H37NO12	Topoisomerase	DNA Damage	Pirarubicin is an anthracycline antibiotic, and also a DNA/RNA synthesis inhibitor by intercalating into DNA and interacts with topoisomerase II, used as an antineoplastic agent.
37	S1396	Resveratrol	10umol/L	C14H12O3	Autophagy	Autophagy	Resveratrol has a wide spectrum of targets including cyclooxygenases(i.e. COX, IC50=1.1 μM), lipooxygenases（LOX, IC50=2.7 μM）, kinases, sirtuins and other proteins. It has anti-cancer, anti-inflammatory, blood-sugar-lowering and other beneficial cardiovascular effects.
38	S1422	Droxinostat	10umol/L	C11H14ClNO3	HDAC	Cytoskeletal Signaling	Droxinostat is a selective inhibitor of HDAC, mostly for HDACs 6 and 8 with IC50 of 2.47 μM and 1.46 μM, greater than 8-fold selective against HDAC3 and no inhibition to HDAC1, 2, 4, 5, 7, 9, and 10.
39	S1451	Aurora A Inhibitor I	10umol/L	C31H31ClFN7O2	Aurora Kinase	Cell Cycle	Aurora A Inhibitor I is a novel, potent, and selective inhibitor of Aurora A with IC50 of 3.4 nM in a cell-free assay. It is 1000-fold more selective for Aurora A than Aurora B.
40	S1454	PHA-680632	10umol/L	C28H35N7O2	Aurora Kinase	Cell Cycle	PHA-680632 is potent inhibitor of Aurora A, Aurora B and Aurora C with IC50 of 27 nM, 135 nM and 120 nM, respectively. It has 10- to 200-fold higher IC50 for FGFR1, FLT3, LCK, PLK1, STLK2, and VEGFR2/3.
41	S1484	MC1568	10umol/L	C17H15FN2O3	HDAC	Cytoskeletal Signaling	MC1568 is a selective HDAC inhibitor for maize HD1-A with IC50 of 100 nM in a cell-free assay. It is 34-fold more selective for HD1-A than HD1-B.
42	S1515	Pracinostat (SB939)	10umol/L	C20H30N4O2	HDAC	Cytoskeletal Signaling	Pracinostat (SB939) is a potent pan-HDAC inhibitor with IC50 of 40-140 nM with exception for HDAC6. It has no activity against the class III isoenzyme SIRT I. Phase 2.
43	S1529	Hesperadin	10umol/L	C29H32N4O3S	Aurora Kinase	Cell Cycle	Hesperadin potently inhibits Aurora B with IC50 of 250 nM in a cell-free assay. It markedly reduces the activity of AMPK, Lck, MKK1, MAPKAP-K1, CHK1 and PHK while it does not inhibit MKK1 activity in vivo.
44	S1541	Selisistat (EX 527)	10umol/L	C13H13ClN2O	Sirtuin	Epigenetics	Selisistat (EX 527) is a potent and selective SIRT1 inhibitor with IC50 of 38 nM in a cell-free assay, exhibits >200-fold selectivity against SIRT2 and SIRT3. Phase 2.
45	S1573	Fasudil (HA-1077) HCl	10umol/L	C14H18ClN3O2S	Autophagy,ROCK	Cell Cycle	Fasudil(HA-1077), a potent and selective inhibitor of Rho kinase, displays less potent inhibiton over PKA, PKG, PKC and MLCK with Ki of 1.6, 1.6, 3.3, and 36 μM in cell-free assays, respectively.
46	S1703	Divalproex Sodium	10umol/L	C16H31NaO4	HDAC	Epigenetics	Divalproex Sodium, consisting of a compound of sodium valproate and valproic acid in a 1:1 molar relationship in an enteric coated form, is a HDAC inhibitor, used in the treatment for epilepsy.
47	S1774	Thioguanine	10umol/L	C5H5N5S	DNA Methyltransferase	Epigenetics	Thioguanine, a purine antimetabolite, inhibits DNMT1 activity through ubiquitin-targeted degradation, used in the treatment of acute lymphoblastic leukemia, autoimmune disorders (e.g., Crohn's disease, rheumatoid arthritis) and organ transplant recipients.
48	S1782	Azacitidine	10umol/L	C8H12N4O5	DNA Methyltransferase	DNA Damage	Azacitidine is a nucleoside analogue of cytidine that specifically inhibits DNA methylation by trapping DNA methyltransferases.
49	S1802	AICAR (Acadesine)	10umol/L	C9H14N4O5	AMPK	PI3K/Akt/mTOR	AICAR (Acadesine), an AMPK activator, results in accumulation of ZMP, which mimics the stimulating effect of AMP on AMPK and AMPK kinase. Phase 3.
50	S1848	Curcumin	10umol/L	C21H20O6	NF-κB,HDAC,Histone Acetyltransferase,Nrf2	Epigenetics	Curcumin is the principal curcuminoid of the popular Indian spice turmeric, which is a member of the ginger family (Zingiberaceae). It is an inhibitor of p300 histone acetylatransferase（IC50~25 μM） and Histone deacetylase activates Nrf2 pathway and supresses the activation of transcription factor NF-κB.
51	S1899	Nicotinamide (Vitamin B3)	10umol/L	C6H6N2O	Sirtuin	DNA Damage	Nicotinamide (Vitamin B3), a water-soluble vitamin, is an active component of coenzymes NAD and NADP, and also act as an inhibitor of sirtuins.
52	S1950	Metformin HCl	10umol/L	C4H12ClN5	Autophagy	Autophagy	Metformin HCl decreases hyperglycemia in hepatocytes primarily by suppressing glucose production by the liver (hepatic gluconeogenesis).
53	S2012	PCI-34051	10umol/L	C17H16N2O3	HDAC	Epigenetics	PCI-34051 is a potent and specific HDAC8 inhibitor with IC50 of 10 nM in a cell-free assay. It has greater than 200-fold selectivity over HDAC1 and 6, more than 1000-fold selectivity over HDAC2, 3, and 10.
54	S2018	ENMD-2076 L-(+)-Tartaric acid	10umol/L	C25H31N7O6	Aurora Kinase,FLT3,VEGFR	Angiogenesis	ENMD-2076 L-(+)-Tartaric acid is the tartaric acid of ENMD-2076, selective activity against Aurora A and Flt3 with IC50 of 14 nM and 1.86 nM, 25-fold more selective for Aurora A than Aurora B and less potent to VEGFR2/KDR and VEGFR3, FGFR1 and FGFR2 and PDGFRα. Phase 2.
55	S2158	KW-2449	10umol/L	C20H20N4O	Aurora Kinase,Bcr-Abl,FLT3	Angiogenesis	KW-2449 is a multiple-targeted inhibitor, mostly for Flt3 with IC50 of 6.6 nM, modestly potent to FGFR1, Bcr-Abl and Aurora A little effect on PDGFRβ, IGF-1R, EGFR. Phase 1.
56	S2162	AZD1480	10umol/L	C14H14ClFN8	JAK	JAK/STAT	AZD1480 is a novel ATP-competitive JAK2 inhibitor with IC50 of 0.26 nM in a cell-free assay, selectivity against JAK3 and Tyk2, and to a smaller extent against JAK1. Phase 1.
57	S2170	Givinostat (ITF2357)	10umol/L	C24H30ClN3O5	HDAC	Cytoskeletal Signaling	Givinostat (ITF2357) is a potent HDAC inhibitor for maize HD2, HD1B and HD1A with IC50 of 10 nM, 7.5 nM and 16 nM in cell-free assays. Phase 2.
58	S2178	AG-14361	10umol/L	C19H20N4O	PARP	DNA Damage	AG14361 is a potent inhibitor of PARP1 with Ki of <5 nM in a cell-free assay. It is at least 1000-fold more potent than the benzamides.
59	S2179	Gandotinib (LY2784544)	10umol/L	C23H25ClFN7O	JAK	JAK/STAT	Gandotinib (LY2784544) is a potent JAK2 inhibitor with IC50 of 3 nM, effective in JAK2V617F, 8- and 20-fold selective versus JAK1 and JAK3. Phase 2.
60	S2197	A-966492	10umol/L	C18H17FN4O	PARP	DNA Damage	A-966492 is a novel and potent inhibitor of PARP1 and PARP2 with Ki of 1 nM and 1.5 nM, respectively.
61	S2198	SGI-1776 free base	10umol/L	C20H22F3N5O	Pim	JAK/STAT	SGI-1776 free base is a novel ATP competitive inhibitor of Pim1 with IC50 of 7 nM in a cell-free assay, 50- and 10-fold selective versus Pim2 and Pim3, also potent to Flt3 and haspin. Phase 1.
62	S2214	AZ 960	10umol/L	C18H16F2N6	JAK	JAK/STAT	AZ 960 is a novel ATP competitive JAK2 inhibitor with IC50 and Ki of <3 nM and 0.45 nM, 3-fold selectivity of AZ960 for JAK2 over JAK3.
63	S2219	Momelotinib (CYT387)	10umol/L	C23H22N6O2	JAK	JAK/STAT	Momelotinib (CYT387) is an ATP-competitive inhibitor of JAK1/JAK2 with IC50 of 11 nM/18 nM, ~10-fold selectivity versus JAK3. Phase 3.
64	S2244	AR-42	10umol/L	C18H20N2O3	HDAC	Epigenetics	AR-42 is an HDAC inhibitor with IC50 of 30 nM. Phase 1.
65	S2250	(-)-Epigallocatechin Gallate	10umol/L	C22H18O11	DNA Methyltransferase,HER2,Telomerase,EGFR,Fatty Acid Synthase	DNA Damage	(-)-Epigallocatechin Gallate(EGCG) is the main catechin extraction of green tea that inhibits telomerase and DNA methyltransferase. EGCG blocks the activation of EGF receptors and HER-2 receptors. ECGG inhibits fatty acid synthase and glutamate dehydrogenase activity.
66	S2298	Fisetin	10umol/L	C15H10O6	Sirtuin	Epigenetics	Fisetin (Fustel) is a potent sirtuin activating compound (STAC) and an agent that modulates sirtuins.
67	S2341	(-)-Parthenolide	10umol/L	C15H20O3	HDAC,NF-κB,Mdm2,p53	NF-κB	(-)-Parthenolide, an inhibitor of the Nuclear Factor-κB Pathway, specifically depletes HDAC1 protein without affecting other class I/II HDACs Also promotes the ubiquitination of MDM2 and activates p53 cellular functions.
68	S2391	Quercetin	10umol/L	C15H10O7	Src,Sirtuin,PKC,PI3K	Epigenetics	Quercetin, a natural flavonoid present in vegetables, fruit and wine, is a stimulator of recombinant SIRT1 and also a PI3K inhibitor with IC50 of 2.4-5.4 μM. Phase 4.
69	S2407	Curcumol	10umol/L	C15H24O2	JAK	JAK/STAT	Curcumol is a pure monomer isolated from Rhizoma Curcumaeis with antitumor activities.
70	S2542	Phenformin HCl	10umol/L	C10H16ClN5	AMPK	PI3K/Akt/mTOR	Phenformin HCl is a hydrochloride salt of phenformin that is an anti-diabetic drug from the biguanide class. It activates AMPK, increasing activity and phosphorylation.
71	S2554	Daphnetin	10umol/L	C9H6O4	PKA,EGFR,PKC	Angiogenesis	Daphnetin, a natural coumarin derivative, is a protein kinase inhibitor, inhibits EGFR, PKA and PKC with IC50 of 7.67 μM, 9.33 μM and 25.01 μM, respectively, also known to exhibit anti-inflammatory and anti-oxidant activities.
72	S2627	Tubastatin A HCl	10umol/L	C20H22ClN3O2	HDAC	Epigenetics	Tubastatin A HCl is a potent and selective HDAC6 inhibitor with IC50 of 15 nM in a cell-free assay. It is selective (1000-fold more) against all other isozymes except HDAC8 (57-fold more).
73	S2686	NVP-BSK805 2HCl	10umol/L	C27H30Cl2F2N6O	JAK	JAK/STAT	NVP-BSK805 2HCl is a potent and selective ATP-competitive JAK2 inhibitor with IC50 of 0.5 nM,>20-fold selectivity towards JAK1, JAK3 and TYK2.
74	S2692	TG101209	10umol/L	C26H35N7O2S	c-RET,FLT3,JAK	JAK/STAT	TG101209 is a selective JAK2 inhibitor with IC50 of 6 nM, less potent to Flt3 and RET with IC50 of 25 nM and 17 nM in cell-free assays, ~30-fold selective for JAK2 than JAK3, sensitive to JAK2V617F and MPLW515L/K mutations.
75	S2693	Resminostat	10umol/L	C16H19N3O4S	HDAC	Epigenetics	Resminostat dose-dependently and selectively inhibits HDAC1/3/6 with IC50 of 42.5 nM/50.1 nM/71.8 nM, less potent to HDAC8 with IC50 of 877 nM.
76	S2697	A-769662	10umol/L	C20H12N2O3S	AMPK,Fatty Acid Synthase	PI3K/Akt/mTOR	A-769662 is a potent, reversible AMPK activator with EC50 of 0.8 μM in cell-free assays, little effect on GPPase/FBPase activity.
77	S2718	TAK-901	10umol/L	C28H32N4O3S	Aurora Kinase	Cell Cycle	TAK-901 is a novel inhibitor of Aurora A/B with IC50 of 21 nM/15 nM. It is not a potent inhibitor of cellular JAK2, c-Src or Abl. Phase 1.
78	S2719	AMG-900	10umol/L	C28H21N7OS	Aurora Kinase	Cell Cycle	AMG 900 is a potent and highly selective pan-Aurora kinases inhibitor for Aurora A/B/C with IC50 of 5 nM/4 nM /1 nM. It is >10-fold selective for Aurora kinases than p38α, Tyk2, JNK2, Met and Tie2. Phase 1.
79	S2736	Fedratinib (SAR302503, TG101348)	10umol/L	C27H36N6O3S	JAK	JAK/STAT	Fedratinib (SAR302503, TG101348) is a selective inhibitor of JAK2 with IC50 of 3 nM in cell-free assays, 35- and 334-fold more selective for JAK2 versus JAK1 and JAK3. Phase 2.
80	S2740	GSK1070916	10umol/L	C30H33N7O	Aurora Kinase	Cell Cycle	GSK1070916 is a reversible and ATP-competitive inhibitor of Aurora B/C with IC50 of 3.5 nM/6.5 nM. It displays >100-fold selectivity against the closely related Aurora A-TPX2 complex. Phase 1.
81	S2759	CUDC-907	10umol/L	C23H24N8O4S	HDAC,PI3K	Cytoskeletal Signaling	CUDC-907 is a dual PI3K and HDAC inhibitor for PI3Kα and HDAC1/2/3/10 with IC50 of 19 nM and 1.7 nM/5 nM/1.8 nM/2.8 nM, respectively. Phase 1.
82	S2770	MK-5108 (VX-689)	10umol/L	C22H21ClFN3O3S	Aurora Kinase	Cell Cycle	MK-5108 (VX-689) is a highly selective Aurora A inhibitor with IC50 of 0.064 nM in a cell-free assay and is 220- and 190-fold more selective for Aurora A than Aurora B/C, while it inhibits TrkA with less than 100-fold selectivity. Phase 1.
83	S2779	M344	10umol/L	C16H25N3O3	HDAC	Cytoskeletal Signaling	M344 is a potent HDAC inhibitor with IC50 of 100 nM and able to induce cell differentiation.
84	S2789	Tofacitinib (CP-690550,Tasocitinib)	10umol/L	C16H20N6O	JAK	JAK/STAT	Tofacitinib (CP-690550,Tasocitinib) is a novel inhibitor of JAK3 with IC50 of 1 nM in cell-free assays, 20- to 100-fold less potent against JAK2 and JAK1.
85	S2791	Sotrastaurin	10umol/L	C25H22N6O2	PKC	TGF-beta/Smad	Sotrastaurin is a potent and selective pan-PKC inhibitor, mostly for PKCθ with Ki of 0.22 nM in a cell-free assay inactive to PKCζ. Phase 2.
86	S2796	WP1066	10umol/L	C17H14BrN3O	JAK	JAK/STAT	WP1066 is a novel inhibitor of JAK2 and STAT3 with IC50 of 2.30 μM and 2.43 μM in HEL cells shows activity to JAK2, STAT3, STAT5, and ERK1/2 not JAK1 and JAK3. Phase 1.
87	S2804	Sirtinol	10umol/L	C26H22N2O2	Sirtuin	Epigenetics	Sirtinol is a specific SIRT1 and SIRT2 inhibitor with IC50 of 131 μM and 38 μM in cell-free assays, respectively.
88	S2806	CEP-33779	10umol/L	C24H26N6O2S	JAK	JAK/STAT	CEP33779 is a selective JAK2 inhibitor with IC50 of 1.8 nM, >40- and >800-fold versus JAK1 and TYK2.
89	S2818	Tacedinaline (CI994)	10umol/L	C15H15N3O2	HDAC	Epigenetics	Tacedinaline (CI994) is a selective class I HDAC inhibitor with IC50 of 0.9, 0.9, 1.2, and >20 μM for human HDAC 1, 2, 3, and 8, respectively. Phase 3.
90	S2821	RG108	10umol/L	C19H14N2O4	DNA Methyltransferase	Epigenetics	RG108 is an inhibitor of DNA methyltransferase with IC50 of 115 nM in a cell-free assay, does not cause trapping of covalent enzymes.
91	S2851	Baricitinib (LY3009104, INCB028050)	10umol/L	C16H17N7O2S	JAK	JAK/STAT	Baricitinib (LY3009104, INCB028050) is a selective JAK1 and JAK2 inhibitor with IC50 of 5.9 nM and 5.7 nM in cell-free assays, ~70 and ~10-fold selective versus JAK3 and Tyk2, no inhibition to c-Met and Chk2. Phase 3.
92	S2867	WHI-P154	10umol/L	C16H14BrN3O3	EGFR,JAK	JAK/STAT	WHI-P154 is a potent JAK3 inhibitor with IC50 of 1.8 μM, no activity against JAK1 or JAK2, also inhibits EGFR, Src, Abl, VEGFR and MAPK, prevents Stat3, but not Stat5 phosphorylation.
93	S2902	S-Ruxolitinib (INCB018424)	10umol/L	C17H18N6	JAK	JAK/STAT	S-Ruxolitinib is the chirality of INCB018424, which is the first potent, selective, JAK1/2 inhibitor to enter the clinic with IC50 of 3.3 nM/2.8 nM, >130-fold selectivity for JAK1/2 versus JAK3. Phase 3.
94	S2911	Go 6983	10umol/L	C26H26N4O3	PKC	TGF-beta/Smad	Go 6983 is a pan-PKC inhibitor against for PKCα, PKCβ, PKCγ and PKCδ with IC50 of 7 nM, 7 nM, 6 nM and 10 nM, respectively less potent to PKCζ and inactive to PKCμ.
95	S2919	IOX2	10umol/L	C19H16N2O5	HIF	Angiogenesis	IOX2 is a potent inhibitor of HIF-1α prolyl hydroxylase-2 (PHD2) with IC50 of 21 nM in a cell-free assay, >100-fold selectivity over JMJD2A, JMJD2C, JMJD2E, JMJD3, or the 2OG oxygenase FIH.
96	S3001	Clevudine	10umol/L	C10H13FN2O5	DNA/RNA Synthesis	DNA Damage	Clevudine is an antiviral drug for the treatment of hepatitis B.
97	S3147	Entacapone	10umol/L	C14H15N3O5	Histone Methyltransferase	Epigenetics	Entacapone inhibits catechol-O-methyltransferase(COMT) with IC50 of 151 nM.
98	S4125	Sodium Phenylbutyrate	10umol/L	C10H11NaO2	HDAC	DNA Damage	Sodium phenylbutyrate is a histone deacetylase inhibitor, used to treat urea cycle disorders.
99	S4170	Coumarin	10umol/L	C9H6O2	Immunology & Inflammation related	Immunology & Inflammation	Coumarin is a secondary phytochemical with hepatotoxic and carcinogenic properties.
100	S4246	Tranylcypromine (2-PCPA) HCl	10umol/L	C9H12ClNR	MAO	Metabolism	Tranylcypromine is a monoamine oxidase inhibitor, which inhibits CYP2A6 with Ki of 0.08 μM and 0.2 μM in cDNA-expressing microsomes and Human Liver Microsomes, respectively.
101	S4294	Procainamide HCl	10umol/L	C13H22ClN3O	DNA Methyltransferase,Sodium Channel	Transmembrane Transporters	Procainamide HCl is a sodium channel blocker, and also a DNA methyltransferase inhibitor, used in the treatment of cardiac arrhythmias.
102	S4589	Amodiaquine dihydrochloride dihydrate	10umol/L	C20H28Cl3N3O3	Transferase,Histone Methyltransferase	Epigenetics	Amodiaquine is a potent, non-competitive inhibitor of histamine N-methyl transferase with estimated Ki of 18.6 nM. It is also used as an antimalarial and anti-inflammatory agent.
103	S4710	Picolinamide	10umol/L	C6H6N2O	PARP	DNA Damage	Picolinamide is found to be a strong inhibitor of poly (ADP-ribose) synthetase of nuclei from rat pancreatic islet cells.
104	S4715	Benzamide	10umol/L	C7H7NO	PARP	DNA Damage	Benzamide, a derivative of benzoic acid, is an inhibitor of poly(ADP-ribose) polymerase with an IC50 of 3.3 μM.
105	S4735	Salvianolic acid B	10umol/L	C36H30O16	Sirtuin	Epigenetics	Salvianolic acid B (Sal B), an antioxidant and free radical scavenging compound, is the most abundant bioactive compound extracted from the root of Salvia miltiorrhiza Bunge.
106	S4771	β-thujaplicin	10umol/L	C10H12O2	Others	Others	β-Thujaplicin (β-TH, Hinokitiol) is a toxic tropolone derivative present in the heartwood of western red cedar (Thuja plicata) and is used as a preservative and antimicrobial additive in a number of commercial goods.
107	S4900	Tenovin-6	10umol/L	C25H35ClN4O2S	p53,Sirtuin	Apoptosis	Tenovin-6 is a small molecule activator of p53 transcriptional activity.
108	S5001	Tofacitinib (CP-690550) Citrate	10umol/L	C22H28N6O8	JAK	JAK/STAT	Tofacitinib citrate (CP-690550 citrate) is a novel inhibitor of JAK with IC50 of 1 nM, 20 nM and 112 nM against JAK3, JAK2, and JAK1, respectively.
109	S7029	AZD2461	10umol/L	C22H22FN3O3	PARP	DNA Damage	AZD2461 is a novel PARP inhibitor with low affinity for Pgp than Olaparib. Phase 1.
110	S7036	XL019	10umol/L	C25H28N6O2	JAK	JAK/STAT	XL019 is a potent and selective JAK2 inhibitor with IC50 of 2.2 nM, exhibiting >50-fold selectivity over JAK1, JAK3 and TYK2. Phase 1.
111	S7041	CX-6258 HCl	10umol/L	C26H25Cl2N3O3	Pim	JAK/STAT	CX-6258 HCl is a potent, orally efficacious pan-Pim kinase inhibitor with IC50 of 5 nM, 25 nM and 16 nM for Pim1, Pim2, and Pim3, respectively.
112	S7062	Pinometostat (EPZ5676)	10umol/L	C30H42N8O3	Histone Methyltransferase	Epigenetics	Pinometostat (EPZ5676) is an S-adenosyl methionine (SAM) competitive inhibitor of protein methyltransferase DOT1L with Ki of 80 pM in a cell-free assay, demonstrating >37,000-fold selectivity against all other PMTs tested, inhibits H3K79 methylation in tumor. Phase 1.
113	S7065	MK-8745	10umol/L	C20H19ClFN5OS	Aurora Kinase	Cell Cycle	MK-8745 is a potent and selective Aurora A inhibitor with IC50 of 0.6 nM, more than 450-fold selectivity for Aurora A over Aurora B.
114	S7070	GSK J4 HCl	10umol/L	C24H28ClN5O2	Histone Demethylase	Epigenetics	GSK J4 HCl is a cell permeable prodrug of GSK J1, which is the first selective inhibitor of the H3K27 histone demethylase JMJD3 and UTX with IC50 of 60 nM in a cell-free assay and inactive against a panel of demethylases of the JMJ family.
115	S7079	SGC 0946	10umol/L	C28H40BrN7O4	Histone Methyltransferase	Epigenetics	SGC 0946 is a highly potent and selective DOT1L methyltransferase inhibitor with IC50 of 0.3 nM in a cell-free assay, is inactive against a panel of 12 PMTs and DNMT1.
116	S7088	UNC1215	10umol/L	C32H43N5O2	Epigenetic Reader Domain	Epigenetics	UNC1215 is a potent and selective MBT (malignant brain tumor) antagonist, which binds L3MBTL3 with IC50 of 40 nM and Kd of 120 nM, 50-fold selective versus other members of the human MBT family.
117	S7104	AZD1208	10umol/L	C21H21N3O2S	Pim	JAK/STAT	AZD1208 is a potent, and orally available Pim kinase inhibitor with IC50 of 0.4 nM, 5 nM, and 1.9 nM for Pim1, Pim2, and Pim3 in cell-free assays, respectively. Phase 1.
118	S7110	(+)-JQ1	10umol/L	C23H25ClN4O2S	Epigenetic Reader Domain	Epigenetics	(+)-JQ1 is a BET bromodomain inhibitor, with IC50 of 77 nM/33 nM for BRD4(1/2) in cell-free assays, binding to all bromodomains of the BET family, but not to bromodomains outside the BET family.
119	S7113	Zebularine	10umol/L	C9H12N2O5	DNA Methyltransferase	Epigenetics	Zebularine is a DNA methylation inhibitor that forms a covalent complex with DNA methyltransferases, also inhibits cytidinedeaminase with Ki of 2 μM in a cell-free assay.
120	S7119	Go6976	10umol/L	C24H18N4O	FLT3,JAK,PKC	TGF-beta/Smad	Go6976 is a potent PKC inhibitor with IC50 of 7.9 nM, 2.3 nM, and 6.2 nM for PKC (Rat brain), PKCα, and PKCβ1, respectively. Also a potent inhibitor of JAK2 and Flt3.
121	S7144	BMS-911543	10umol/L	C23H28N8O	JAK	JAK/STAT	BMS-911543 is a potent and selective inhibitor of JAK2 with IC50 of 1.1?nM, ~350-, 75- and 65-fold selective to JAK1, JAK3 and TYK2, respectively. Phase 1/2.
122	S7152	C646	10umol/L	C24H19N3O6	Histone Acetyltransferase	Epigenetics	C646 is an inhibitor for histone acetyltransferase, and inhibits p300 with a Ki of 400 nM in a cell-free assay. Preferentially selective for p300 versus other acetyltransferases.
123	S7165	UNC1999	10umol/L	C33H43N7O2	Histone Methyltransferase	Epigenetics	UNC1999 is a potent, orally bioavailable and selective inhibitor of EZH2 and EZH1 with IC50 of 2 nM and 45 nM in cell-free assays, respectively, showing >1000-fold selectivity over a broad range of epigenetic and non-epigenetic targets.
124	S7189	I-BET-762	10umol/L	C22H22ClN5O2	Epigenetic Reader Domain	Epigenetics	I-BET-762 is an inhibitor for BET proteins with IC50 of ~35 nM in a cell-free assay, suppresses the production of proinflammatory proteins by macrophages and blocks acute inflammation, highly selective over other bromodomain-containing proteins.
125	S7207	Bisindolylmaleimide IX (Ro 31-8220 Mesylate)	10umol/L	C26H27N5O5S2	PKC	TGF-beta/Smad	Bisindolylmaleimide IX (Ro 31-8220 Mesylate) is a pan-PKC inhibitor with IC50 of 5 nM, 24 nM, 14 nM, 27 nM, and 24 nM for PKC-α, PKC-βI, PKC-βII, PKC-γ, and PKC-ε, respectively, and also shows potent inhibition against MAPKAP-K1b, MSK1, GSK3β and S6K1.
126	S7229	RGFP966	10umol/L	C21H19FN4O	HDAC	Epigenetics	RGFP966 is an HDAC3 inhibitor with IC50 of 0.08 μM in cell-free assay, exhibits > 200-fold selectivity over other HDAC.
127	S7230	UNC0642	10umol/L	C29H44F2N6O2	Histone Methyltransferase	Epigenetics	UNC0642 is a potent, selective inhibitor of histone methyltransferases G9a/GLP with IC50s less than 2.5 nM for G9a and GLP and shows more than 300-fold selective for G9a and GLP over a broad range of kinases, GPCRs, transporters, and ion channels.
128	S7231	GSK2801	10umol/L	C20H21NO4S	Epigenetic Reader Domain	Epigenetics	GSK2801 is a selective bromodomains BAZ2A/B inhibitor with KD of 257 nM and 136 nM, respectively.
129	S7233	Bromosporine	10umol/L	C17H20N6O4S	Epigenetic Reader Domain	Epigenetics	Bromosporine is a broad spectrum inhibitor for bromodomains with IC50 of 0.41 μM, 0.29 μM, 0.122 μM and 0.017 μM for BRD2, BRD4, BRD9 and CECR2, respectively.
130	S7234	IOX1	10umol/L	C10H7NO3	Histone Demethylase	Epigenetics	IOX1 is a potent and broad-spectrum inhibitor of 2OG oxygenases, including the JmjC demethylases.
131	S7237	OG-L002	10umol/L	C15H15NO	Histone Demethylase	Epigenetics	OG-L002 is a potent and specific LSD1 inhibitor with IC50 of 20 nM in a cell-free assay, exhibiting 36- and 69-fold selectivity over MAO-B and MAO-A, respectively.
132	S7238	NVP-TNKS656	10umol/L	C27H34N4O5	PARP	DNA Damage	NVP-TNKS656 is a highly potent, selective, and orally active tankyrase inhibitor with IC50 of 6 nM for TNKS2, > 300-fold selectivity against PARP1 and PARP2.
133	S7239	G007-LK	10umol/L	C25H16ClN7O3S	PARP	DNA Damage	G007-LK is a potent and selective tankyrase inhibitor with IC50 of 46 nM and 25 nM for TNKS1/2, respectively.
134	S7256	SGC-CBP30	10umol/L	C28H33ClN4O3	Epigenetic Reader Domain	Epigenetics	SGC-CBP30 is a potent CREBBP/EP300 inhibitor with IC50 of 21 nM and 38 nM in cell-free assays, respectively. Exhibits 40-fold and 250-fold selectivity for CBP over the first BRD of BRD4 (BRD4(1)) and BRD4(2) respectively.
135	S7259	FLLL32	10umol/L	C28H32O6	JAK	JAK/STAT	FLLL32 is a potent JAK2/STAT3 inhibitor with IC50 of <5 μM.
136	S7265	MM-102	10umol/L	C35H49F2N7O4	Histone Methyltransferase	Epigenetics	MM-102 is a high-affinity peptidomimetic MLL1 inhibitor with IC50 of 0.4 μM in a cell-free assay.
137	S7276	SGI-1027	10umol/L	C27H23N7O	DNA Methyltransferase	Epigenetics	SGI-1027 is a DNMT inhibitor with IC50 of 6, 8, 7.5 μM for DNMT1, DNMT3A, and DNMT3B in cell-free assays, respectively.
138	S7278	HPOB	10umol/L	C17H18N2O4	HDAC	Cytoskeletal Signaling	HPOB is a potent, selective HDAC6 inhibitor with IC50 of 56 nM, >30-fold selectivity over other HDACs.
139	S7281	JIB-04	10umol/L	C17H13ClN4	Histone Demethylase	Epigenetics	JIB-04 is a pan-selective Jumonji histone demethylase inhibitor with IC50 of 230, 340, 855, 445, 435, 1100, and 290 nM for JARID1A, JMJD2E, JMJD3, JMJD2A, JMJD2B, JMJD2C, and JMJD2D in cell-free assays, respectively.
140	S7292	RG2833 (RGFP109)	10umol/L	C20H25N3O2	HDAC	Epigenetics	RG2833 (RGFP109) is a brain-penetrant HDAC inhibitor with IC50 of 60 nM and 50 nM for HDAC1 and HDAC3 in cell-free assays, respectively.
141	S7294	PFI-2 HCl	10umol/L	C23H25F4N3O3S	Histone Methyltransferase	Epigenetics	PFI-2 is a potent, selective, and cell-active lysine methyltransferase SETD7 inhibitor with Ki (app) and IC50 of 0.33 nM and 2 nM, 1000-fold selectivity over other methyltransferases and other non-epigenetic targets.
142	S7295	Apabetalone (RVX-208)	10umol/L	C20H22N2O5	Epigenetic Reader Domain	Epigenetics	Apabetalone (RVX-208) is a potent BET bromodomain inhibitor with IC50 of 0.510 μM for BD2 in a cell-free assay, about 170-fold selectivity over BD1. Phase 2.
143	S7296	ML324	10umol/L	C21H23N3O2	Histone Demethylase	Epigenetics	ML324 is a selective inhibitor of jumonji histone demethylase (JMJD2) with IC50 of 920 nM.
144	S7300	PJ34 HCl	10umol/L	C17H18ClN3O2	PARP	DNA Damage	PJ34 HCl is the hydrochloride salt of PJ34, which is a PARP inhibitor with EC50 of 20 nM and is equally potent to PARP1/2.
145	S7304	CPI-203	10umol/L	C19H18ClN5OS	Epigenetic Reader Domain	Epigenetics	CPI-203 is a potent BET bromodomain inhibitor with IC50 of 37 nM for BRD4.
146	S7305	MS436	10umol/L	C18H17N5O3S	Epigenetic Reader Domain	Epigenetics	MS436 is a selective BET bromodomain inhibitor with Ki of <0.085 μM and 0.34 μM for BRD4 (1) and BRD4 (2), respectively.
147	S7315	PFI-3	10umol/L	C19H19N3O2	Epigenetic Reader Domain	Epigenetics	PFI-3 is a selective chemical probe for SMARCA bromodomains, including SMARCA2, SMARCA4 and PB1(5) bromodomains.
148	S7317	WZ4003	10umol/L	C25H29ClN6O3	AMPK	PI3K/Akt/mTOR	WZ4003 is a highly specific NUAK kinase inhibitor with IC50 of 20 nM and 100 nM for NUAK1 and NUAK2 in cell-base assays, respectively, without significant inhibition on 139 other kinases.
149	S7318	HTH-01-015	10umol/L	C26H28N8O	AMPK	PI3K/Akt/mTOR	HTH-01-015 is a potent and selective NUAK1 inhibitor with IC50 of 100 nM, >100-fold selectivity over NUAK2.
150	S7324	TMP269	10umol/L	C25H21F3N4O3S	HDAC	Epigenetics	TMP269 is a potent, selective class IIa HDAC inhibitor with IC50 of 157 nM, 97 nM, 43 nM and 23 nM for HDAC4, HDAC5, HDAC7 and HDAC9, respectively.
151	S7353	EPZ004777	10umol/L	C28H41N7O4	Histone Methyltransferase	Epigenetics	EPZ004777 is a potent, selective DOT1L inhibitor with IC50 of 0.4 nM in a cell-free assay and demonstrates >1,200-fold selectivity for DOT1L over all other tested PMTs.
152	S7360	OTX015	10umol/L	C25H22ClN5O2S	Epigenetic Reader Domain	Epigenetics	OTX015 is a potent BET bromodomain inhibitor with EC50 ranging from 10 to 19 nM for BRD2, BRD3, and BRD4 in cell-free assays. Phase 1.
153	S7373	UNC669	10umol/L	C15H20BrN3O	Epigenetic Reader Domain	Epigenetics	UNC669 is a potent and selective MBT (malignant brain tumor) inhibitor with IC50 of 6 μM for L3MBTL1, 5- and 11-fold selective over L3MBTL3 and L3MBTL4.
154	S7438	ME0328	10umol/L	C19H19N3O2	PARP	DNA Damage	ME0328 is a potent and selective PARP inhibitor with IC50 of 0.89 μM for PARP3, about 7-fold selectivity over PARP1.
155	S7473	Nexturastat A	10umol/L	C19H23N3O3	HDAC	DNA Damage	Nexturastat A is a potent and selective HDAC6 inhibitor with IC50 of 5 nM, >190-fold selectivity over other HDACs.
156	S7476	MG149	10umol/L	C22H28O3	Histone Acetyltransferase	Epigenetics	MG149 is a potent histone acetyltransferase inhibitor with IC50 of 74 μM and 47 μM for Tip60 and MOF,respectively.
157	S7541	Decernotinib (VX-509)	10umol/L	C18H19F3N6O	JAK	JAK/STAT	Decernotinib (VX-509) is a potent and selective JAK3 inhibitor with Ki of 2.5 nM, >4-fold selectivity over JAK1, JAK2, and TYK2, respectively. Phase 2/3.
158	S7555	4SC-202	10umol/L	C23H21N5O3S	HDAC	Epigenetics	4SC-202 is a selective class I HDAC inhibitor with IC50 of 1.20 μM, 1.12 μM, and 0.57 μM for HDAC1, HDAC2, and HDAC3, respectively. Also displays inhibitory activity against Lysine specific demethylase 1 (LSD1). Phase 1.
159	S7569	LMK-235	10umol/L	C15H22N2O4	HDAC	DNA Damage	LMK-235 is a selective inhibitor of HDAC4 and HDAC5 with IC50 of 11.9 nM and 4.2 nM, respectively.
160	S7570	UNC0379	10umol/L	C23H35N5O2	Histone Methyltransferase	Epigenetics	UNC0379 is a selective, substrate competitive inhibitor of N-lysine methyltransferase SETD8 with IC50 of 7.9 μM, high selectivity over 15 other methyltransferases.
161	S7572	A-366	10umol/L	C19H27N3O2	Histone Methyltransferase	Epigenetics	A-366 is a potent and selective G9a/GLP histone lysine methyltransferase inhibitor with IC50 of 3.3nM, exhibiting >1000-fold selectivity for G9a/GLP over 21 other methyltransferases.
162	S7574	GSK-LSD1 2HCl	10umol/L	C14H22Cl2N2	Histone Demethylase	Epigenetics	GSK-LSD1 2HCl is an irreversible, and selective LSD1 inhibitor with IC50 of 16 nM, > 1000 fold selective over other closely related FAD utilizing enzymes (i.e. LSD2, MAO-A, MAO-B).
163	S7575	LLY-507	10umol/L	C36H42N6O	Histone Methyltransferase	Epigenetics	LLY-507 is a cell-active, potent, and selective inhibitor of protein-lysine Methyltransferase SMYD2.
164	S7577	AGK2	10umol/L	C23H13Cl2N3O2	Sirtuin	Cytoskeletal Signaling	AGK2 is a potent, and selective SIRT2 inhibitor with IC50 of 3.5 μM that minimally affects either SIRT1 or SIRT3 at 10-fold higher levels.
165	S7581	GSK J1	10umol/L	C22H23N5O2	Histone Demethylase	Epigenetics	GSK-J1 is a highly potent H3K27 histone demethylase inhibitor with IC50 of 28 nM and 53 nM in cell-free assays for JMJD3 (KDM6B) and UTX (KDM6A), respectively, >10-fold selectivity over other tested demethylases.
166	S7582	Anacardic Acid	10umol/L	C22H36O3	Histone Acetyltransferase	Epigenetics	Anacardic Acid is a potent inhibitor of p300 and p300/CBP-associated factor histone acetyltranferases, which also has antibacterial activity, antimicrobial activity, prostaglandin synthase inhibition, and tyrosinase and lipoxygenase inhibition.
167	S7588	Reversine	10umol/L	C21H27N7O	Adenosine Receptor,Aurora Kinase	GPCR & G Protein	Reversine is a potent human A3 adenosine receptor antagonist with Ki of 0.66 μM, and a pan-aurora A/B/C kinase inhibitor with IC50 of 12 nM/13 nM/20 nM, respectively. Also used for stem cell dedifferentiation.
168	S7591	BRD4770	10umol/L	C25H23N3O3	Histone Methyltransferase	Epigenetics	BRD4770 is a histone methyltransferase G9a inhibitor with IC50 of 6.3 μM, and induces cell senescence.
169	S7593	Splitomicin	10umol/L	C13H10O2	HDAC	Epigenetics	Splitomicin is a selective NAD(+)-dependent histone deacetylase Sir2p inhibitor with IC50 of 60 μM, showing a higher activity in a cell-based assay.
170	S7595	Santacruzamate A (CAY10683)	10umol/L	C15H22N2O3	HDAC	DNA Damage	Santacruzamate A (CAY10683) is a potent and selective HDAC inhibitor with IC50 of 119 pM for HDAC2, >3600-fold selectivity over other HDACs.
171	S7596	CAY10603	10umol/L	C22H30N4O6	HDAC	DNA Damage	CAY10603 is a potent and selective HDAC6 inhibitor with IC50 of 2 pM, >200-fold selectivity over other HDACs.
172	S7605	Filgotinib (GLPG0634)	10umol/L	C21H23N5O3S	JAK	JAK/STAT	Filgotinib (GLPG0634) is a selective JAK1 inhibitor with IC50 of 10 nM, 28 nM, 810 nM, and 116 nM for JAK1, JAK2, JAK3, and TYK2, respectively. Phase 2.
173	S7611	EI1	10umol/L	C23H26N4O2	Histone Methyltransferase	Epigenetics	EI1 is a potent and selective EZH2 inhibitor with IC50 of 15 nM and 13 nM for EZH2 (WT) and EZH2 (Y641F), respectively.
174	S7612	PX-478 2HCl	10umol/L	C13H20Cl4N2O3	HIF	Angiogenesis	PX-478 2HCl is an orally active, and selective hypoxia-inducible factor-1α (HIF-1α) inhibitor. Phase 1.
175	S7616	CPI-169	10umol/L	C27H36N4O5S	Histone Methyltransferase	Epigenetics	CPI-169 is a potent, and selective EZH2 inhibitor with IC50 of 0.24 nM, 0.51 nM, and 6.1 nM for EZH2 WT, EZH2 Y641N, and EZH1, respectively.
176	S7617	Tasquinimod	10umol/L	C20H17F3N2O4	HDAC	Angiogenesis	Tasquinimod is an orally active antiangiogenic agent by allosterically inhibiting HDAC4 signalling. Phase 3.
177	S7618	MI-2 (Menin-MLL Inhibitor)	10umol/L	C18H25N5S2	Histone Methyltransferase	Epigenetics	MI-2 (Menin-MLL Inhibitor) is a potent menin-MLL interaction inhibitor with IC50 of 446 nM.
178	S7619	MI-3 (Menin-MLL Inhibitor)	10umol/L	C18H25N5S2	Histone Methyltransferase	Epigenetics	MI-3 (Menin-MLL Inhibitor) is a potent menin-MLL interaction inhibitor with IC50 of 648 nM.
179	S7620	GSK1324726A (I-BET726)	10umol/L	C25H23ClN2O3	Epigenetic Reader Domain	Epigenetics	GSK1324726A (I-BET726) is a highly selective inhibitor of BET family proteins with IC50 of 41 nM, 31 nM, and 22 nM for BRD2, BRD3, and BRD4, respectively.
180	S7625	Niraparib (MK-4827) tosylate	10umol/L	C26H28N4O4S	PARP	DNA Damage	Niraparib (MK-4827) tosylate is a selective inhibitor of PARP1/PARP2 with IC50 of 3.8 nM/2.1 nM.
181	S7634	Cerdulatinib (PRT062070, PRT2070)	10umol/L	C20H28ClN7O3S	JAK	JAK/STAT	Cerdulatinib (PRT-062070) is an oral active, multi-targeted tyrosine kinase inhibitor with IC50 of 12 nM/6 nM/8 nM/0.5 nM and 32 nM for JAK1/JAK2/JAK3/TYK2 and Syk, respectively. Also inhibits 19 other tested kinases with IC50 less than 200 nM.
182	S7641	Remodelin	10umol/L	C15H15BrN4S	Histone Acetyltransferase	Epigenetics	Remodelin is a potent acetyl-transferase NAT10 inhibitor.
183	S7650	Peficitinib (ASP015K, JNJ-54781532)	10umol/L	C18H22N4O2	JAK	JAK/STAT	Peficitinib (ASP015K, JNJ-54781532) is an orally bioavailable JAK inhibitor. Phase 3.
184	S7656	CPI-360	10umol/L	C25H31N3O4	Histone Methyltransferase	Epigenetics	CPI-360 is a potent, selective,and SAM-competitive EZH1 inhibitor with IC50 of 102.3 nM, >100-fold selectivity over other methyltransferases.
185	S7680	SP2509	10umol/L	C19H20ClN3O5S	Histone Demethylase	Epigenetics	SP2509 is a selective histone demethylase LSD1 inhibitor with IC50 of 13?nM, showing no activity against MAO-A, MAO-B, lactate dehydrogenase and glucose oxidase.
186	S7681	OF-1	10umol/L	C17H18BrN3O4S	Epigenetic Reader Domain	Epigenetics	OF-1 is a potent inhibitor of BRPF1B and BRPF2 bromodomain with Kd of 100 nM and 500 nM, respectively.
187	S7689	BG45	10umol/L	C11H10N4O	HDAC	DNA Damage	BG45 is a class I HDAC inhibitor with IC50 of 289 nM, 2.0 ?M, 2.2 ?M and >20 ?M for HDAC3, HDAC1, HDAC2, and HDAC6 in cell-free assays, respectively.
188	S7726	BRD73954	10umol/L	C16H16N2O3	HDAC	DNA Damage	BRD73954 is a potent and selective HDAC inhibitor with IC50 of 36 nM and 120 nM for HDAC6 and HDAC8, respectively.
189	S7730	NU1025	10umol/L	C9H8N2O2	PARP	DNA Damage	NU1025 is a potent PARP inhibitor with IC50 of 400 nM.
190	S7748	EPZ015666(GSK3235025)	10umol/L	C20H25N5O3	Histone Methyltransferase	Epigenetics	EPZ015666(GSK3235025) is a potent, selective and orally bioavailable PRMT5 inhibitor with Ki of 5 nM, >20,000-fold selectivity over other PMTs.
191	S7767	AZ6102	10umol/L	C25H28N6O	PPAR	DNA Damage	AZ6102 is a potent TNKS1/2 inhibitor that has 100-fold selectivity against other PARP family enzymes and shows IC50 of 5 nM for Wnt pathway inhibition in DLD-1 cells.
192	S7792	SRT2104 (GSK2245840)	10umol/L	C26H24N6O2S2	Sirtuin	DNA Damage	SRT2104 (GSK2245840) is a selective SIRT1 activator involved in the regulation of energy homeostasis. Phase 2.
193	S7795	ORY-1001 (RG-6016) 2HCl	10umol/L	C15H24Cl2N2	Histone Demethylase	Epigenetics	ORY-1001 (RG-6016) 2HCl is an orally active and selective lysine-specific demethylase LSD1/KDM1A inhibitor with IC50 of <20 nM, with high selectivity against related FAD dependent aminoxidases. Phase 1.
194	S7796	GSK2879552 2HCl	10umol/L	C23H30Cl2N2O2	Histone Demethylase	Epigenetics	GSK2879552 2HCl is a potent, selective, orally bioavailable, irreversible LSD1 inhibitor with Kiapp of 1.7 μM. Phase 1.
195	S7804	GSK503	10umol/L	C31H38N6O2	Histone Methyltransferase	Epigenetics	GSK503 is a potent and specific EZH2 methyltransferase inhibitor.
196	S7815	MI-136	10umol/L	C23H21F3N6S	Histone Methyltransferase	Epigenetics	MI-136 can specifically inhibit the menin-MLL interaction. It inhibits DHT-induced expression of androgen receptor (AR) target genes.
197	S7816	MI-463	10umol/L	C24H23F3N6S	Histone Methyltransferase	Epigenetics	MI-463 is a potent inhibitor of Menin-MLL interaction with an IC50 value of 15.3 nM.
198	S7817	MI-503	10umol/L	C28H27F3N8S	Histone Methyltransferase	Epigenetics	MI-503 is a potent and selective Menin-MLL inhibitor with IC50 of 14.7 nM. It shows pronounced growth suppressive activity in a panel of human MLL leukemia cell lines(GI50 at 250 nM-570 nM range), but only a minimal effect in human leukemia cell lines without MLL translocations.
199	S7820	EPZ020411 2HCl	10umol/L	C25H40Cl2N4O3	Histone Methyltransferase	Epigenetics	EPZ020411 is a potent and selective small molecule PRMT6 inhibitor with an IC50 of 10 nM.
200	S7832	SGC707	10umol/L	C16H18N4O2	Histone Methyltransferase	Epigenetics	SGC707 is a potent, selective and cell-active allosteric inhibitor of protein arginine methyltransferase?3 (PRMT3) with IC50 and Kd of 31 nM and 53 nM, respectively.
201	S7833	OICR-9429	10umol/L	C29H32F3N5O3	Histone Methyltransferase	Epigenetics	OICR-9429 is a potent antagonist of the interaction of WDR5 with peptide regions of MLL and Histone 3 and reduces viability of acute myeloid leukemia cells in vitro. It binds to WDR5 with high affinity (KD = 93 ± 28 nM.
202	S7835	I-BRD9	10umol/L	C22H22F3N3O3S2	Epigenetic Reader Domain	Epigenetics	I-BRD9 (GSK602) is a potent and selective BRD9 inhibitor with pIC50 of 7.3, while it displayed a pIC50 of 5.3 against BRD4.
203	S7843	BI-847325	10umol/L	C29H28N4O2	MEK,Aurora Kinase	MAPK	BI-847325 is an orally bioavailable, and selective dual MEK/Aurora kinase inhibitor with IC50 of 3 nM, 25 nM, 15 nM, 25 nM, and 4 nM for Xenopus laevis Aurora B, human Aurora A and Aurora C, as well as human MEK1 and MEK2, respectively. Phase 1.
204	S7845	SirReal2	10umol/L	C22H20N4OS2	Sirtuin	Epigenetics	SirReal2 is a potent and selective Sirt2 inhibitor with IC50 of 140 nM.
205	S7884	AMI-1	10umol/L	C21H14N2Na2O9S2	Histone Methyltransferase	Epigenetics	AMI-1 is a potent and specific Histone Methyltransferase (HMT) inhibitor with IC50 of 3.0 μM and 8.8 μM for yeast Hmt1p and human PRMT1, respectively.
206	S7906	PFI-4	10umol/L	C21H24N4O3	Epigenetic Reader Domain	Epigenetics	PFI-4 is a potent and selective BRPF1 bromodomain inhibitor with IC50 of 80 nM.
207	S7946	KC7F2	10umol/L	C16H16Cl4N2O4S4	HIF	Angiogenesis	KC7F2 is a selective HIF-1α transcription inhibitor with IC50 of 20 μM in a cell-based assay.
208	S7953	ETC-1002	10umol/L	C19H36O5	AMPK,LDL	PI3K/Akt/mTOR	ETC-1002,also known as Bempedoic acid, is an orally available, once-daily LDL-C lowering small molecule designed to lower elevated levels of LDL-C and to avoid side effects associated with existing LDL-C lowering therapies.ETC-1002 is an activator of hepatic AMP-activated protein kinase (AMPK). It has potent inhibitory activity against hepatic ATP-citrate lyase(IC50=29 uM).
209	S7958	Lificiguat(YC-1)	10umol/L	C19H16N2O2	HIF	Angiogenesis	YC-1 is an nitric oxide (NO)-independent activator of soluble guanylyl cyclase(sGC) and an inhibitor of Hypoxia-inducible factor-1alpha (HIF-1alpha).
210	S7979	FG-2216	10umol/L	C12H9ClN2O4	HIF	Angiogenesis	FG-2216 is a potent, and orally active HIF prolyl 4-hydroxylase inhibitor with IC50 of 3.9 μM for PHD2. Phase 2.
211	S7983	A-196	10umol/L	C18H16Cl2N4	Histone Methyltransferase	Epigenetics	A-196 is a potent and selective inhibitor of SUV420H1 and SUV420H2 with IC50 values of 0.025 and 0.144 μM, respectively more than 100-fold selective over other histone methyltransferases and non-epigenetic targets.
212	S8000	Tenovin-1	10umol/L	C20H23N3O2S	E3 Ligase ,p53	Apoptosis	Tenovin-1 protects against MDM2-mediated p53 degradation, which involves ubiquitination, and acts through inhibition of protein-deacetylating activities of SirT1 and SirT2.
213	S8001	Ricolinostat (ACY-1215)	10umol/L	C24H27N5O3	HDAC	Epigenetics	Ricolinostat (ACY-1215) is a selective HDAC6 inhibitor with IC50 of 5 nM in a cell-free assay. It is >10-fold more selective for HDAC6 than HDAC1/2/3 (class I HDACs) with slight activity against HDAC8, minimal activity against HDAC4/5/7/9/11, Sirtuin1, and Sirtuin2. Phase 2.
214	S8004	ZM 39923 HCl	10umol/L	C23H26ClNO	JAK	JAK/STAT	ZM 39923 HCl is an JAK1/3 inhibitor with pIC50 of 4.4/7.1, almost no activity to JAK2 and modestly potent to EGFR also found to be sensitive to transglutaminase.
215	S8005	SMI-4a	10umol/L	C11H6F3NO2S	Pim	JAK/STAT	SMI-4a is a potent inhibitor of?Pim1?with?IC50?of 17 nM, modestly potent to Pim-2, does not significantly inhibit any other serine/threonine- or tyrosine-kinases.
216	S8006	BIX 01294	10umol/L	C28H41Cl3N6O2	Histone Methyltransferase	Epigenetics	BIX01294 is an inhibitor of G9a histone methyltransferase with IC50 of 2.7 μM in a cell-free assay, reduces H3K9me2 of bulk histones, also weakly inhibits GLP (primarily H3K9me3), no significant activity observed at other histone methyltransferases.
217	S8038	UPF 1069	10umol/L	C17H13NO3	PARP	DNA Damage	UPF 1069 is a selective PARP2 inhibitor with IC50 of 0.3 μM. It is ~27-fold selective against PARP1.
218	S8043	Scriptaid	10umol/L	C18H18N2O4	HDAC	DNA Damage	Scriptaid is an inhibitor of HDAC. It shows a greater effect on acetylated H4 than H3.
219	S8056	Lomeguatrib	10umol/L	C10H8BrN5OS	Transferase	Metabolism	Lomeguatrib is a potent inhibitor of O6-alkylguanine-DNA-alkyltransferase with IC50 of 5 nM.
220	S8057	Pacritinib (SB1518)	10umol/L	C28H32N4O3	FLT3,JAK	JAK/STAT	Pacritinib (SB1518) is a potent and selective inhibitor of Janus Kinase 2 (JAK2) and Fms-Like Tyrosine Kinase-3 (FLT3) with IC50s of 23 and 22 nM in cell-free assays, respectively. Phase 3.
221	S8068	Chaetocin	10umol/L	C30H28N6O6S4	Histone Methyltransferase	Epigenetics	Chaetocin, a natural product from Chaetomium species, is a histone methyltransferase inhibitor with IC50 of 0.8 μM, 2.5 μM and 3 μM for dSU(VAR)3-9, mouse G9a and Neurospora crassa DIM5, respectively.
222	S8071	UNC0638	10umol/L	C30H47N5O2	Histone Methyltransferase	Epigenetics	UNC0638 is a potent, selective and cell-penetrant chemical probe for G9a and GLP with IC50 of <15 nM and 19 nM, respectively, shows selectivity over a wide range of epigenetic and non-epigenetic targets.
223	S8096	Mirin	10umol/L	C10H8N2O2S	ATM/ATR	DNA Damage	Mirin is a potent Mre11–Rad50–Nbs1 (MRN) complex inhibitor, and inhibits Mre11-associated exonuclease activity.
224	S8111	GSK591	10umol/L	C22H28N4O2	Histone Methyltransferase	Epigenetics	GSK591 (EPZ015866,GSK3203591) is a potent selective inhibitor of the arginine methyltransferase PRMT5 with IC50 of 4 nM.
225	S8112	MS023	10umol/L	C17H25N3O	Histone Methyltransferase	Epigenetics	MS023 is a potent, selective, and cell-active Type I PRMT inhibitor with IC50 of 30 nM, 119 nM, 83 nM, 4 nM, and 5 nM for PRMT1, PRMT3, PRMT4, PRMT6 and PRMT8, respectively.
226	S8146	Mitomycin C	10umol/L	C15H18N4O5	DNA/RNA Synthesis	DNA Damage	Mitomycin C?is an antineoplastic antibiotic by inhibiting DNA synthesis, used to treat different cancers.
227	S8147	MS049	10umol/L	C15H26Cl2N2O	Histone Methyltransferase	Epigenetics	MS049 is a potent and selective inhibitor of PRMT4 and PRMT6 with IC50s of 34 nM and 43 nM, respectively.
228	S8171	Daprodustat (GSK1278863)	10umol/L	C19H27N3O6	HIF	Angiogenesis	Daprodustat (GSK1278863) is an orally administered hypoxia-inducible factor-prolyl hydroxylase (HIF-PH) inhibitor. Phase 2.
229	S8179	BI-7273	10umol/L	C20H23N3O3	Epigenetic Reader Domain	Epigenetics	BI-7273 is a potent, selective, and cell-permeable BRD9 BD inhibitor with IC50s of 19 nM and 117 nM for BRD9 and BRD7 respectively in alpha assay.
230	S8180	PF-CBP1 HCl	10umol/L	C29H37ClN4O3	Epigenetic Reader Domain	Epigenetics	PF-CBP1 HCl is a highly selective inhibitor of the bromodomain of CREB-binding protein(CREBBP).It inhibits CREBBP and p300 bromodomains with IC50 of 125 and 363 nM respectively.
231	S8190	CPI-637	10umol/L	C22H22N6O	Epigenetic Reader Domain	Epigenetics	CPI-637 is a selective and cell-active benzodiazepinone CBP/EP300 bromodomain inhibitor with IC50 values of 0.03 μM and 0.051μM for CBP and EP300 respectively in TR-FRET assay. It is highly selective against other bromodomains, displaying substantial biochemical activity only against BRD9.
232	S8195	Oclacitinib?maleate	10umol/L	C19H27N5O6S	JAK	JAK/STAT	Oclacitinib(PF 03394197) is a novel inhibitor of JAK family members with IC50 ranging from 10 to 99 nM and JAK1-dependent cytokines with IC50 ranging from 36 to 249 nM. It does not inhibit a panel of 38 non-JAK kinases.
233	S8209	HLCL-61 HCL	10umol/L	C23H25ClN2O	Histone Methyltransferase	Epigenetics	HLCL-61 hydrochloride is a potent and selective PRMT5 inhibitor for the treatment of acute myeloid leukemia.
234	S8245	Thiomyristoyl	10umol/L	C34H51N3O3S	Sirtuin	DNA Damage	Thiomyristoyl is a potent and specific SIRT2 inhibitor with an IC50 of 28 nM. It inhibits SIRT1 with an IC50 value of 98 μM and does not inhibit SIRT3 even at 200 μM.
235	S8249	HPI-4 (Ciliobrevin A)	10umol/L	C17H9Cl2N3O2	Hedgehog/Smoothened	Stem Cells & Wnt	HPI-4 (Ciliobrevin A) is a hedgehog (Hh) pathway antagonist. It blocks Sonic hedgehog (Shh)-induced Hh pathway activation (IC50 = 7 μM) downstream of Smo.
236	S8265	GSK6853	10umol/L	C22H27N5O3	Epigenetic Reader Domain	Epigenetics	GSK6853 is a selective benzimidazolone BRPF1 inhibitor with pIC50 of 8.1(TR-FRET) showing greater than 1600-fold selectivity over all other bromodomains tested.
237	S8270	SRT2183	10umol/L	C27H24N4O2S	Sirtuin	DNA Damage	SRT2183 is a small-molecule activator of the sirtuin subtype SIRT1, currently being developed by Sirtris Pharmaceuticals.
238	S8287	CPI-455 HCl	10umol/L	C16H15ClN4O	Histone Demethylase	Epigenetics	CPI-455 is a specific KDM5 inhibitor with a half-maximal inhibitory concentration (IC50) of 10 ± 1 nM for full-length KDM5A in enzymatic assays, elevating global levels of H3K4 trimethylation (H3K4me3) and decreased the number of DTPs in multiple cancer cell line models treated with standard chemotherapy or targeted agents.
239	S8323	ITSA-1 (ITSA1)	10umol/L	C13H7Cl2N3O	HDAC	Epigenetics	ITSA-1 (ITSA1) is an HDAC activator via TSA suppression, but shows no activity towards other HDAC inhibitors.
240	S8340	SGC2085	10umol/L	C19H24N2O2	Histone Methyltransferase	Epigenetics	SGC2085 is a potent and selective Coactivator Associated Arginine Methyltransferase 1 (CARM1) inhibitor with an IC50 value of 50 nM and >100-fold selective over other PRMTs.
241	S8344	AZD5153	10umol/L	C36H41N7O6	Epigenetic Reader Domain	Epigenetics	AZD5153 is a potent, selective, and orally available BET/BRD4 bromodomain inhibitor with pKi of 8.3 for BRD4.
242	S8353	CPI-1205	10umol/L	C27H33F3N4O3	Histone Methyltransferase	Epigenetics	CPI-1205 is an orally available selective inhibitor of the histone lysine methyltransferase EZH2 with IC50 values of 2 nM and 52 nM for EZH2 and EZH1 respectively. It has potential antineoplastic activity.
243	S8359	UNC3866	10umol/L	C43H66N6O8	Histone Methyltransferase	Epigenetics	UNC3866 is a potent antagonist of the methyllysine (Kme) reading function of the Polycomb CBX and CDY families of chromodomains. UNC3866 binds the chromodomains of CBX4 and CBX7 most potently, with a K(d) of ?100 nM for each, and is 6- to 18-fold selective as compared to seven other CBX and CDY chromodomains.
244	S8363	NMS-P118	10umol/L	C20H24F3N3O2	PARP	DNA Damage	NMS-P118 is a potent, orally available, and highly selective PARP-1 inhibitor endowed with excellent ADME and pharmacokinetic profiles, showing 150-fold selectivity for PARP-1 over PARP-2 (Kd 0.009 μM vs 1.39 μM, respectively).
245	S8370	BGP-15 2HCl	10umol/L	C14H24Cl2N4O2	PARP	DNA Damage	BGP-15, is a nicotinic amidoxime derivative with PARP inhibitory activity. It has been demonstrated that BGP-15 protects against ischemia-reperfusion injury.
246	S8400	Mivebresib(ABBV-075)	10umol/L	C22H19F2N3O4S	Epigenetic Reader Domain	Epigenetics	Mivebresib(ABBV-075) is a novel BET family bromodomain inhibitor. It binds bromodomains of BRD2/4/T with similar affinities (Ki of 1-2.2 nM) and highly selective for 18 bromodomain proteins tested (Kd > 1 μM more than 600-fold selectivity vs. BRD4), but exhibits roughly 10-fold weaker potency towards BRD3 (Ki of 12.2 nM) and has moderate activity towards CREBBP (Kd = 87 μM 54-fold selectivity vs.…
247	S8419	E7449	10umol/L	C18H15N5O	PARP	DNA Damage	E7449 is an orally bioavailable, brain penetrable, small molecule dual inhibitor of PARP1/2 and also inhibits PARP5a/5b, otherwise known as tankyrase1 and 2 (TNKS1/2), important regulators of canonical Wnt/β-catenin signaling. It has IC50 values of 1.0 and 1.2 nM for PARP1 and 2, respectively.
248	S8429	PNU-74654	10umol/L	C19H16N2O3	Wnt/beta-catenin	Stem Cells & Wnt	PNU-75654 disrupts the Wnt signaling pathway via inhibition of the interaction (KD50=450 nM) between β-catenin and Tcf4.
249	S8441	LW 6	10umol/L	C26H29NO5	HIF	Angiogenesis	LW6 is a hypoxia-inducible factor 1(HIF) inhibitor which potently inhibits HIF-1α accumulation by degrading HIF-1α without affecting the HIF-1a mRNA levels during hypoxia. It inhibits hypoxia-induced HIF-1α transcription activity with IC50 of 2.64 μM in cell-based HRE-reporter gene assays.
250	S8443	MK-8617	10umol/L	C24H21N5O4	HIF	Angiogenesis	MK-8617 is an orally active pan-inhibitor of Hypoxia-inducible factor prolyl hydroxylase 1?3 (HIF PHD1?3), inhibiting PHD1, 2, 3 with IC50s of 1.0, 1.0 and 14 nM, respectively.
251	S8460	Salermide	10umol/L	C26H22N2O2	Sirtuin	DNA Damage	Salermide is a reverse amide with a strong in vitro inhibitory effect on Sirt1 and Sirt2. Compared with Sirt1, Salermide is even more efficient at inhibiting Sirt2.
252	S8464	Citarinostat (ACY-241)	10umol/L	C24H26ClN5O3	HDAC	Epigenetics	Citarinostat (ACY-241) is an orally available selective HDAC6 inhibitor with IC50 of 2.6 nM and 46 nM for HDAC6 and HDAC3, respectively. It has 13 to 18-fold selectivity towards HDAC6 in comparison to HDAC1-3.
253	S8479	LLY-283	10umol/L	C17H18N4O4	Histone Methyltransferase	Epigenetics	LLY-283 is the potent and selective SAM-competitive chemical probe for PRMT5. It inhibits PRMT5 enzyme activity with IC50 of 20 nM for methylation of an H4R3 derived peptide substrate, and shows greater than 100-fold selectivity over other histone methyltransferases and non-epigenetic targets.
254	S8481	SRT3025 HCl	10umol/L	C31H32ClN5O2S2	Sirtuin	DNA Damage	SRT3025 is an orally available small molecule activator of the SIRT1 enzyme.
255	S8494	PF-06726304	10umol/L	C22H21Cl2N3O3	Histone Methyltransferase	Epigenetics	PF-06726304 is a selective EZH2 inhibitor with Ki values of 0.7 nM and 3 nM for WT EZH2 and Y641N respectively also inhibits H3K27me3 with the IC50 value of 15 nM.
256	S8495	WT161	10umol/L	C27H30N4O3	HDAC	Epigenetics	WT161 is a potent, selective, and bioavailable HDAC6 inhibitor with IC50 values of 0.4 nM, 8.35 nM and 15.4 nM for HDAC6, HDAC1 and HDAC2, respectively shown to have >100-fold selectivity over other HDACs.
257	S8496	EED226	10umol/L	C17H15N5O3S	Epigenetic Reader Domain	Epigenetics	EED226 is a potent, selective, and orally bioavailable a novel allosteric Polycomb repressive complex 2 (PRC2) inhibitor with an IC50 of 23.4 nM when the H3K27me0 peptide was used as substrate and an IC50 of 53.5 nM when the mononucleosome was used as the substrate. It directly binds to the H3K27me3 binding pocket of EED.
258	S8502	TMP195	10umol/L	C23H19F3N4O3	HDAC	Epigenetics	TMP195 is a selective, first-in-class, class IIa HDAC inhibitor with IC50 of 300 nM in cell-based class IIa HDAC assays.
259	S8567	Tucidinostat (Chidamide)	10umol/L	C22H19FN4O2	HDAC	Epigenetics	Chidamide is a low nanomolar inhibitor of HDAC1, 2, 3, and 10, the HDAC isotypes well documented to be associated with the malignant phenotype with IC50 values of 95, 160, 67, 78 nM for HDAC1, 2, 3, 10 respectively.
260	S8607	JQ-EZ-05 (JQEZ5)	10umol/L	C30H38N8O2	Histone Methyltransferase	Epigenetics	JQ-EZ-05 is a specific and reversible EZH1/2 inhibitor.
261	S8627	OSS_128167	10umol/L	C19H14N2O6	Sirtuin	Epigenetics	OSS_128167 is a specific SIRT6 inhibitor with IC50 values of 89, 1578 and 751 μM for SIRT6, SIRT1 and SIRT2, respectively.
262	S8648	ACY-738	10umol/L	C14H14N4O2	HDAC	Epigenetics	ACY-738 inhibits HDAC6 with low nanomolar potency (IC50=1.7 nM) and a selectivity of 60- to 1500-fold over class I HDACs.
263	S8664	GSK3326595 (EPZ015938)	10umol/L	C24H32N6O3	Histone Methyltransferase	Epigenetics	GSK3326595 (EPZ015938) is an orally active, potent and selective inhibitor of protein arginine methyltransferase 5 (PRMT5) and potently inhibits tumor growth in vitro and in vivo in animal models.
264	S1149	Gemcitabine HCl	≥10umol/L	C9H12ClF2N3O4	DNA/RNA Synthesis,Autophagy	DNA Damage	Gemcitabine HCl is a DNA synthesis inhibitor with IC50 of 50 nM, 40 nM, 18 nM and 12 nM in PANC1, MIAPaCa2, BxPC3 and Capan2 cells, respectively.
265	S1215	Carboplatin	≥10umol/L	C6H12N2O4Pt	DNA/RNA Synthesis	DNA Damage	Carboplatin is a DNA synthesis inhibitor by binding to DNA and interfering with the cell's repair mechanism in A2780, SKOV-3, IGROV-1, and HX62 cells.
266	S1384	Mizoribine	≥10umol/L	C9H13N3O6	DNA/RNA Synthesis	DNA Damage	Mizoribine is an imidazole nucleoside, selectively inhibits inosine monophosphate synthetase and guanosine monophosphate synthetase.
267	S1648	Cytarabine	≥10umol/L	C9H13N3O5	DNA/RNA Synthesis	DNA Damage	Cytarabine is an antimetabolic agent and DNA synthesis inhibitor with IC50 of 16 nM in wild-type CCRF-CEM cells.
268	S1826	Nedaplatin	≥10umol/L	R + C2H2O3Pt -> R [+ C2H2O3Pt]	DNA/RNA Synthesis	DNA Damage	Nedaplatin is a derivative of cisplatin and DNA damage agent for tumor colony forming units with IC50 of 94 μM.
269	S1995	Procarbazine HCl	≥10umol/L	C12H20ClN3O	DNA/RNA Synthesis	DNA Damage	Procarbazine HCl is a hydrochloride salt form of procarbazine which is a polyfunctional alkylating compound, used for the treatment of Hodgkin's lymphoma.
270	S1999	Sodium butyrate	≥10umol/L	C4H7NaO2	HDAC	Epigenetics	Sodium butyrate, sodium salt of butyric acid, is a histone deacetylase inhibitor and competitively binds to the zinc sites of class I and II histone deacetylases (HDACs).
271	S7306	Dorsomorphin (Compound C) 2HCl	≥10umol/L	C24H27Cl2N5O	AMPK	PI3K/Akt/mTOR	Dorsomorphin 2HCl is a potent, reversible, selective AMPK inhibitor with Ki of 109 nM in cell-free assays, exhibiting no significant inhibition of several structurally related kinases including ZAPK, SYK, PKCθ, PKA, and JAK3. Also inhibits type Ⅰ BMP receptor activity.
272	S7419	Blasticidin S HCl	≥10umol/L	C17H27ClN8O5	DNA/RNA Synthesis	DNA Damage	Blasticidin S HCl is a nucleoside antibiotic isolated from Stretomyces girseochromogenes, and acts as a DNA and protein synthesis inhibitor, used to select transfected cells carrying bsr or BSD resistance genes.
273	S8197	APTSTAT3-9R	≥10umol/L	C223H330N80O51	STAT	JAK/STAT	APTSTAT3-9R is a specific STAT3-binding peptide with addition of a cell-penetrating motif. The treatment of APTSTAT3-9R in various types of cancer cells blocks STAT3 phosphorylation and reduces expression of STAT targets.
274	S8601	CP2	≥10umol/L	C92H120N24O26S	Histone Demethylase	Epigenetics	CP2 is a cyclic peptide that inhibits the JmjC histone demethylases KDM4 with IC50 values of 42 nM and 29 nM for KDM4A and KDM4C, respectively.
275	S1327	Ellagic acid	2~10umo/L	C14H6O8	Topoisomerase	DNA Damage	Ellagic acid has antiproliferative and antioxidant property.
276	S1509	Norfloxacin	2~10umo/L	C16H18FN3O3	Topoisomerase	DNA Damage	Norfloxacin is a broad-spectrum antibiotic.
277	S2744	CCT137690	2~10umo/L	C26H31BrN8O	Aurora Kinase	Cell Cycle	CCT137690 is a highly selective inhibitor of Aurora A, Aurora B and Aurora C with IC50 of 15 nM, 25 nM and 19 nM. It has little effect on hERG ion-channel.
278	S3770	Sodium Aescinate	2~10umo/L	C54H83NaO23	Others	Others	Sodium aescinate (SA) is a widely-applied triterpene saponin product derived from horse chestnut seeds, possessing vasoactive and organ-protective activities with oral or injection administration in the clinic.
279	S7004	EPZ005687	2~10umo/L	C32H37N5O3	Histone Methyltransferase	Epigenetics	EPZ005687 is a potent and selective inhibitor of EZH2 with Ki of 24 nM in a cell-free assay, 50-fold selectivity against EZH1 and 500-fold selectivity against 15 other protein methyltransferases.
280	S7061	GSK126	2~10umo/L	C31H38N6O2	Histone Methyltransferase	Epigenetics	GSK126 is a potent, highly selective EZH2 methyltransferase inhibitor with IC50 of 9.9 nM, >1000-fold selective for EZH2 over 20 other human methyltransferases.
281	S7128	Tazemetostat (EPZ-6438)	2~10umo/L	C34H44N4O4	Histone Methyltransferase	Epigenetics	Tazemetostat (EPZ-6438) is a potent, and selective EZH2 inhibitor with Ki and IC50 of 2.5 nM and 11 nM in cell-free assays, exhibiting a 35-fold selectivity versus EZH1 and >4,500-fold selectivity relative to 14 other HMTs.
282	S8113	BI-9564	2~10umo/L	C20H23N3O3	Epigenetic Reader Domain	Epigenetics	BI-9564 is a selective inhibitor of BRD9 and BRD7 bromodomains with the IC50 of 75 nM and 3.4 ?M, respectively.
283	S8138	Molidustat (BAY 85-3934)	2~10umo/L	C13H14N8O2	HIF	Angiogenesis	Molidustat (BAY 85-3934) is a potent hypoxia-inducible factor prolyl hydroxylase (HIF-PH) inhibitor with IC50 of 480 nM, 280 nM, and 450 nM for PHD1, PHD2, and PHD, respectively. Phase 2.

## Sheet: Secondary screening
Supplementary Data 7. Chemicals and chemotherapy used in primary and secondary high throughput drug screening in the exocrine PDPCOs
Number	Catalog Number	Product Name	Maximum concentration	Dilution ratio	Formula	Target	Pathway	Information
1	S1030	Panobinostat (LBH589)	1uM	10	C21H23N3O2	HDAC	Epigenetics	Panobinostat (LBH589) is a novel broad-spectrum HDAC inhibitor with IC50 of 5 nM in a cell-free assay. Phase 3.
2	S1047	Vorinostat (SAHA, MK0683)	100uM	10	C14H20N2O3	Autophagy,HDAC	Epigenetics	Vorinostat (suberoylanilide hydroxamic acid, SAHA) is an HDAC inhibitor with IC50 of ~10 nM in a cell-free assay.
3	S1085	Belinostat (PXD101)	10uM	5	C15H14N2O4S	HDAC	Epigenetics	Belinostat (PXD101) is a novel HDAC inhibitor with IC50 of 27 nM in a cell-free assay, with activity demonstrated in cisplatin-resistant tumors.
4	S1090	Abexinostat (PCI-24781)	10uM	5	C21H23N3O5	HDAC	Cytoskeletal Signaling	Abexinostat (PCI-24781) is a novel pan-HDAC inhibitor mostly targeting HDAC1 with Ki of 7 nM, modest potent to HDACs 2, 3, 6, and 10 and greater than 40-fold selectivity against HDAC8. Phase 1/2.
5	S1095	Dacinostat (LAQ824)	10uM	10	C22H25N3O3	HDAC	Epigenetics	Dacinostat (LAQ824) is a novel HDAC inhibitor with IC50 of 32 nM and is known to activate the p21 promoter.
6	S1096	Quisinostat (JNJ-26481585) 2HCl	1uM	10	C21H28Cl2N6O2	HDAC	Epigenetics	Quisinostat (JNJ-26481585) 2HCl is a novel second-generation HDAC inhibitor with highest potency for HDAC1 with IC50 of 0.11 nM in a cell-free assay, modest potent to HDACs 2, 4, 10, and 11 greater than 30-fold selectivity against HDACs 3, 5, 8, and 9 and lowest potency to HDACs 6 and 7. Phase 2.
7	S1122	Mocetinostat (MGCD0103)	10uM	5	C23H20N6O	HDAC	Epigenetics	Mocetinostat (MGCD0103) is a potent HDAC inhibitor with most potency for HDAC1 with IC50 of 0.15 μM in a cell-free assay, 2- to 10- fold selectivity against HDAC2, 3, and 11, and no activity to HDAC4, 5, 6, 7, and 8. Phase 2.
8	S1129	SRT1720 HCl	1uM	10	C25H24ClN7OS	Sirtuin	Epigenetics	SRT1720 HCl is a selective SIRT1 activator with EC50 of 0.16 μM in a cell-free assay, but is >230-fold less potent for SIRT2 and SIRT3.
9	S1134	AT9283	10uM	5	C19H23N7O2	Aurora Kinase,Bcr-Abl,JAK	JAK/STAT	AT9283 is a potent JAK2/3 inhibitor with IC50 of 1.2 nM/1.1 nM in cell-free assays also potent to Aurora A/B, Abl(T315I). Phase 2.
10	S1181	ENMD-2076	100uM	10	C21H25N7	Aurora Kinase,FLT3,VEGFR	Angiogenesis	ENMD-2076 has selective activity against Aurora A and Flt3 with IC50 of 14 nM and 1.86 nM, 25-fold selective for Aurora A than over Aurora B and less potent to VEGFR2/KDR and VEGFR3, FGFR1 and FGFR2 and PDGFRα. Phase 2.
11	S1194	CUDC-101	10uM	5	C24H26N4O4	EGFR,HDAC,HER2	Epigenetics	CUDC-101 is a potent multi-targeted inhibitor against HDAC, EGFR and HER2 with IC50 of 4.4 nM, 2.4 nM, and 15.7 nM, and inhibits class I/II HDACs, but not class III, Sir-type HDACs. Phase 1.
12	S1233	2-Methoxyestradiol (2-MeOE2)	100uM	5	C19H26O3	HIF	Angiogenesis	2-Methoxyestradiol (2-MeOE2) depolymerizes microtubules and blocks HIF-1α nuclear accumulation and HIF-transcriptional activity. Phase 2.
13	S1249	JNJ-7706621	100uM	5	C15H12F2N6O3S	Aurora Kinase,CDK	Cell Cycle	JNJ-7706621 is pan-CDK inhibitor with the highest potency on CDK1/2 with IC50 of 9 nM/4 nM and showing >6-fold selectivity for CDK1/2 than CDK3/4/6 in cell-free assays. It also potently inhibits Aurora A/B and has no activity on Plk1 and Wee1.
14	S1451	Aurora A Inhibitor I	10uM	5	C31H31ClFN7O2	Aurora Kinase	Cell Cycle	Aurora A Inhibitor I is a novel, potent, and selective inhibitor of Aurora A with IC50 of 3.4 nM in a cell-free assay. It is 1000-fold more selective for Aurora A than Aurora B.
15	S1515	Pracinostat (SB939)	10uM	5	C20H30N4O2	HDAC	Cytoskeletal Signaling	Pracinostat (SB939) is a potent pan-HDAC inhibitor with IC50 of 40-140 nM with exception for HDAC6. It has no activity against the class III isoenzyme SIRT I. Phase 2.
16	S1529	Hesperadin	100uM	10	C29H32N4O3S	Aurora Kinase	Cell Cycle	Hesperadin potently inhibits Aurora B with IC50 of 250 nM in a cell-free assay. It markedly reduces the activity of AMPK, Lck, MKK1, MAPKAP-K1, CHK1 and PHK while it does not inhibit MKK1 activity in vivo.
17	S1782	Azacitidine	100uM	10	C8H12N4O5	DNA Methyltransferase	DNA Damage	Azacitidine is a nucleoside analogue of cytidine that specifically inhibits DNA methylation by trapping DNA methyltransferases.
18	S1848	Curcumin	100uM	5	C21H20O6	NF-κB,HDAC,Histone Acetyltransferase,Nrf2	Epigenetics	Curcumin is the principal curcuminoid of the popular Indian spice turmeric, which is a member of the ginger family (Zingiberaceae). It is an inhibitor of p300 histone acetylatransferase（IC50~25 μM） and Histone deacetylase activates Nrf2 pathway and supresses the activation of transcription factor NF-κB.
19	S2018	ENMD-2076 L-(+)-Tartaric acid	100uM	10	C25H31N7O6	Aurora Kinase,FLT3,VEGFR	Angiogenesis	ENMD-2076 L-(+)-Tartaric acid is the tartaric acid of ENMD-2076, selective activity against Aurora A and Flt3 with IC50 of 14 nM and 1.86 nM, 25-fold more selective for Aurora A than Aurora B and less potent to VEGFR2/KDR and VEGFR3, FGFR1 and FGFR2 and PDGFRα. Phase 2.
20	S2170	Givinostat (ITF2357)	10uM	5	C24H30ClN3O5	HDAC	Cytoskeletal Signaling	Givinostat (ITF2357) is a potent HDAC inhibitor for maize HD2, HD1B and HD1A with IC50 of 10 nM, 7.5 nM and 16 nM in cell-free assays. Phase 2.
21	S2198	SGI-1776 free base	100uM	5	C20H22F3N5O	Pim	JAK/STAT	SGI-1776 free base is a novel ATP competitive inhibitor of Pim1 with IC50 of 7 nM in a cell-free assay, 50- and 10-fold selective versus Pim2 and Pim3, also potent to Flt3 and haspin. Phase 1.
22	S2244	AR-42	10uM	5	C18H20N2O3	HDAC	Epigenetics	AR-42 is an HDAC inhibitor with IC50 of 30 nM. Phase 1.
23	S2686	NVP-BSK805 2HCl	100uM	5	C27H30Cl2F2N6O	JAK	JAK/STAT	NVP-BSK805 2HCl is a potent and selective ATP-competitive JAK2 inhibitor with IC50 of 0.5 nM,>20-fold selectivity towards JAK1, JAK3 and TYK2.
24	S2692	TG101209	100uM	5	C26H35N7O2S	c-RET,FLT3,JAK	JAK/STAT	TG101209 is a selective JAK2 inhibitor with IC50 of 6 nM, less potent to Flt3 and RET with IC50 of 25 nM and 17 nM in cell-free assays, ~30-fold selective for JAK2 than JAK3, sensitive to JAK2V617F and MPLW515L/K mutations.
25	S2693	Resminostat	100uM	5	C16H19N3O4S	HDAC	Epigenetics	Resminostat dose-dependently and selectively inhibits HDAC1/3/6 with IC50 of 42.5 nM/50.1 nM/71.8 nM, less potent to HDAC8 with IC50 of 877 nM.
26	S2718	TAK-901	100uM	10	C28H32N4O3S	Aurora Kinase	Cell Cycle	TAK-901 is a novel inhibitor of Aurora A/B with IC50 of 21 nM/15 nM. It is not a potent inhibitor of cellular JAK2, c-Src or Abl. Phase 1.
27	S2736	Fedratinib (SAR302503, TG101348)	100uM	10	C27H36N6O3S	JAK	JAK/STAT	Fedratinib (SAR302503, TG101348) is a selective inhibitor of JAK2 with IC50 of 3 nM in cell-free assays, 35- and 334-fold more selective for JAK2 versus JAK1 and JAK3. Phase 2.
28	S2759	CUDC-907	1uM	10	C23H24N8O4S	HDAC,PI3K	Cytoskeletal Signaling	CUDC-907 is a dual PI3K and HDAC inhibitor for PI3Kα and HDAC1/2/3/10 with IC50 of 19 nM and 1.7 nM/5 nM/1.8 nM/2.8 nM, respectively. Phase 1.
29	S2779	M344	10uM	5	C16H25N3O3	HDAC	Cytoskeletal Signaling	M344 is a potent HDAC inhibitor with IC50 of 100 nM and able to induce cell differentiation.
30	S4900	Tenovin-6	100uM	5	C25H35ClN4O2S	p53,Sirtuin	Apoptosis	Tenovin-6 is a small molecule activator of p53 transcriptional activity.
31	S7041	CX-6258 HCl	1uM	10	C26H25Cl2N3O3	Pim	JAK/STAT	CX-6258 HCl is a potent, orally efficacious pan-Pim kinase inhibitor with IC50 of 5 nM, 25 nM and 16 nM for Pim1, Pim2, and Pim3, respectively.
32	S7070	GSK J4 HCl	100uM	5	C24H28ClN5O2	Histone Demethylase	Epigenetics	GSK J4 HCl is a cell permeable prodrug of GSK J1, which is the first selective inhibitor of the H3K27 histone demethylase JMJD3 and UTX with IC50 of 60 nM in a cell-free assay and inactive against a panel of demethylases of the JMJ family.
33	S7110	(+)-JQ1	100uM	10	C23H25ClN4O2S	Epigenetic Reader Domain	Epigenetics	(+)-JQ1 is a BET bromodomain inhibitor, with IC50 of 77 nM/33 nM for BRD4(1/2) in cell-free assays, binding to all bromodomains of the BET family, but not to bromodomains outside the BET family.
34	S7119	Go6976	100uM	5	C24H18N4O	FLT3,JAK,PKC	TGF-beta/Smad	Go6976 is a potent PKC inhibitor with IC50 of 7.9 nM, 2.3 nM, and 6.2 nM for PKC (Rat brain), PKCα, and PKCβ1, respectively. Also a potent inhibitor of JAK2 and Flt3.
35	S7207	Bisindolylmaleimide IX (Ro 31-8220 Mesylate)	100uM	10	C26H27N5O5S2	PKC	TGF-beta/Smad	Bisindolylmaleimide IX (Ro 31-8220 Mesylate) is a pan-PKC inhibitor with IC50 of 5 nM, 24 nM, 14 nM, 27 nM, and 24 nM for PKC-α, PKC-βI, PKC-βII, PKC-γ, and PKC-ε, respectively, and also shows potent inhibition against MAPKAP-K1b, MSK1, GSK3β and S6K1.
36	S7233	Bromosporine	100uM	5	C17H20N6O4S	Epigenetic Reader Domain	Epigenetics	Bromosporine is a broad spectrum inhibitor for bromodomains with IC50 of 0.41 μM, 0.29 μM, 0.122 μM and 0.017 μM for BRD2, BRD4, BRD9 and CECR2, respectively.
37	S7259	FLLL32	100uM	5	C28H32O6	JAK	JAK/STAT	FLLL32 is a potent JAK2/STAT3 inhibitor with IC50 of <5 μM.
38	S7276	SGI-1027	100uM	10	C27H23N7O	DNA Methyltransferase	Epigenetics	SGI-1027 is a DNMT inhibitor with IC50 of 6, 8, 7.5 μM for DNMT1, DNMT3A, and DNMT3B in cell-free assays, respectively.
39	S7360	OTX015	100uM	10	C25H22ClN5O2S	Epigenetic Reader Domain	Epigenetics	OTX015 is a potent BET bromodomain inhibitor with EC50 ranging from 10 to 19 nM for BRD2, BRD3, and BRD4 in cell-free assays. Phase 1.
40	S7555	4SC-202	100uM	10	C23H21N5O3S	HDAC	Epigenetics	4SC-202 is a selective class I HDAC inhibitor with IC50 of 1.20 μM, 1.12 μM, and 0.57 μM for HDAC1, HDAC2, and HDAC3, respectively. Also displays inhibitory activity against Lysine specific demethylase 1 (LSD1). Phase 1.
41	S7569	LMK-235	10uM	5	C15H22N2O4	HDAC	DNA Damage	LMK-235 is a selective inhibitor of HDAC4 and HDAC5 with IC50 of 11.9 nM and 4.2 nM, respectively.
42	S7575	LLY-507	1uM	10	C36H42N6O	Histone Methyltransferase	Epigenetics	LLY-507 is a cell-active, potent, and selective inhibitor of protein-lysine Methyltransferase SMYD2.
43	S7588	Reversine	10uM	5	C21H27N7O	Adenosine Receptor,Aurora Kinase	GPCR & G Protein	Reversine is a potent human A3 adenosine receptor antagonist with Ki of 0.66 μM, and a pan-aurora A/B/C kinase inhibitor with IC50 of 12 nM/13 nM/20 nM, respectively. Also used for stem cell dedifferentiation.
44	S7596	CAY10603	100uM	10	C22H30N4O6	HDAC	DNA Damage	CAY10603 is a potent and selective HDAC6 inhibitor with IC50 of 2 pM, >200-fold selectivity over other HDACs.
45	S7620	GSK1324726A (I-BET726)	100uM	10	C25H23ClN2O3	Epigenetic Reader Domain	Epigenetics	GSK1324726A (I-BET726) is a highly selective inhibitor of BET family proteins with IC50 of 41 nM, 31 nM, and 22 nM for BRD2, BRD3, and BRD4, respectively.
46	S7680	SP2509	10uM	5	C19H20ClN3O5S	Histone Demethylase	Epigenetics	SP2509 is a selective histone demethylase LSD1 inhibitor with IC50 of 13?nM, showing no activity against MAO-A, MAO-B, lactate dehydrogenase and glucose oxidase.
47	S7767	AZ6102	100uM	5	C25H28N6O	PPAR	DNA Damage	AZ6102 is a potent TNKS1/2 inhibitor that has 100-fold selectivity against other PARP family enzymes and shows IC50 of 5 nM for Wnt pathway inhibition in DLD-1 cells.
48	S7816	MI-463	100uM	5	C24H23F3N6S	Histone Methyltransferase	Epigenetics	MI-463 is a potent inhibitor of Menin-MLL interaction with an IC50 value of 15.3 nM.
49	S7843	BI-847325	10uM	10	C29H28N4O2	MEK,Aurora Kinase	MAPK	BI-847325 is an orally bioavailable, and selective dual MEK/Aurora kinase inhibitor with IC50 of 3 nM, 25 nM, 15 nM, 25 nM, and 4 nM for Xenopus laevis Aurora B, human Aurora A and Aurora C, as well as human MEK1 and MEK2, respectively. Phase 1.
50	S7958	Lificiguat(YC-1)	100uM	5	C19H16N2O2	HIF	Angiogenesis	YC-1 is an nitric oxide (NO)-independent activator of soluble guanylyl cyclase(sGC) and an inhibitor of Hypoxia-inducible factor-1alpha (HIF-1alpha).
51	S8006	BIX 01294	100uM	5	C28H41Cl3N6O2	Histone Methyltransferase	Epigenetics	BIX01294 is an inhibitor of G9a histone methyltransferase with IC50 of 2.7 μM in a cell-free assay, reduces H3K9me2 of bulk histones, also weakly inhibits GLP (primarily H3K9me3), no significant activity observed at other histone methyltransferases.
52	S8043	Scriptaid	100uM	10	C18H18N2O4	HDAC	DNA Damage	Scriptaid is an inhibitor of HDAC. It shows a greater effect on acetylated H4 than H3.
53	S8057	Pacritinib (SB1518)	10uM	5	C28H32N4O3	FLT3,JAK	JAK/STAT	Pacritinib (SB1518) is a potent and selective inhibitor of Janus Kinase 2 (JAK2) and Fms-Like Tyrosine Kinase-3 (FLT3) with IC50s of 23 and 22 nM in cell-free assays, respectively. Phase 3.
54	S8146	Mitomycin C	10uM	10	C15H18N4O5	DNA/RNA Synthesis	DNA Damage	Mitomycin C?is an antineoplastic antibiotic by inhibiting DNA synthesis, used to treat different cancers.
55	S8344	AZD5153	100uM	10	C36H41N7O6	Epigenetic Reader Domain	Epigenetics	AZD5153 is a potent, selective, and orally available BET/BRD4 bromodomain inhibitor with pKi of 8.3 for BRD4.
56	S8400	Mivebresib(ABBV-075)	100uM	10	C22H19F2N3O4S	Epigenetic Reader Domain	Epigenetics	Mivebresib(ABBV-075) is a novel BET family bromodomain inhibitor. It binds bromodomains of BRD2/4/T with similar affinities (Ki of 1-2.2 nM) and highly selective for 18 bromodomain proteins tested (Kd > 1 μM more than 600-fold selectivity vs. BRD4), but exhibits roughly 10-fold weaker potency towards BRD3 (Ki of 12.2 nM) and has moderate activity towards CREBBP (Kd = 87 μM 54-fold selectivity vs.…
57	S8495	WT161	100uM	5	C27H30N4O3	HDAC	Epigenetics	WT161 is a potent, selective, and bioavailable HDAC6 inhibitor with IC50 values of 0.4 nM, 8.35 nM and 15.4 nM for HDAC6, HDAC1 and HDAC2, respectively shown to have >100-fold selectivity over other HDACs.
58	S1648	Cytarabine	100uM	10	C9H13N3O5	DNA/RNA Synthesis	DNA Damage	Cytarabine is an antimetabolic agent and DNA synthesis inhibitor with IC50 of 16 nM in wild-type CCRF-CEM cells.
59	S1826	Nedaplatin	10uM	5	R + C2H2O3Pt -> R [+ C2H2O3Pt]	DNA/RNA Synthesis	DNA Damage	Nedaplatin is a derivative of cisplatin and DNA damage agent for tumor colony forming units with IC50 of 94 μM.
60	S1714	Gemcitabine (GEM)	10uM	10	C9H11F2N3O4	Nucleic acid synthesis	DNA Damage	Gemcitabine (LY-188011, NSC 613327), a nucleic acid synthesis inhibitor, is a very potent and specific deoxycytidine analogue, used as chemotherapy. Gemcitabine induces a potent p53-dependent apoptosis
61	S1209	5-fluorouracil (5-FU)	1M	10	C4H3FN2O2	Thymidylate synthase (Tumor cells)	DNA Damage	Fluorouracil (5-Fluorouracil, 5-FU, NSC 19893) is a DNA/RNA synthesis inhibitor, which interrupts nucleotide synthetic by inhibiting thymidylate synthase (TS) in tumor cells. Fluorouracil induces apoptosis and can be used in the treatment of HIV
62	S1150	Paclitaxel (PTX)	10uM	10	C47H51NO14	Microtubule (human endothelial cells)	Cytoskeletal Signaling	Paclitaxel (NSC 125973, PTX, Taxol, Onxal) is a microtubule polymer stabilizer with IC50 of 0.1 pM in human endothelial cells
63	S1224	Oxaliplatin (OXA)	500uM	10	C8H14N2O4Pt	DNA synthesis (RT4, TCCSUP, A2780, HT-29, U-373MG, U-87MG, SK-MEL-2, HT-144 cells)	DNA Damage	Oxaliplatin (L-OHP) is a DNA alkylating agent that activates autophagy. Oxaliplatin inhibits DNA synthesis by conforming DNA adducts in RT4, TCCSUP, A2780, HT-29, U-373MG, U-87MG, SK-MEL-2, and HT-144 cells
64	S2217	Irinotecan (IRI)	10uM	10	C33H38N4O6.HCl.3H2O	Topo I	DNA Damage	Irinotecan prevents DNA from unwinding by inhibition of topoisomerase 1
