# Supplementary material for: Integrated profiling of human pancreatic cancer organoids reveals chromatin accessibility features associated with drug sensitivity
Source: Nat Commun. 2022 Apr 21;13:2169. doi: 10.1038/s41467-022-29857-6 (PMC9023604; doi:10.1038/s41467-022-29857-6)
Supplement: Supplementary file 11 — Supplementary Data 8 [file 41467_2022_29857_MOESM11_ESM.xlsx]

## Sheet: Sheet1
Supplementary Data 8. Normalized AUC of drug screening in 39 exocrine PDPCOs with 59 chemical and 5 chemotherapeutic drugs
Drug list	CAS-DAC-1	CAS-DAC-2	CAS-DAC-3	CAS-DAC-4	CAS-DAC-5	CAS-DAC-6	CAS-DAC-7	CAS-DAC-8	CAS-DAC-9	CAS-IPMN-1	CAS-DAC-11	CAS-DAC-12	CAS-DAC-13	CAS-DAC-14	CAS-DAC-15	CAS-DAC-16	CAS-DAC-18	CAS-DAC-19	CAS-DAC-42	CAS-DAC-20	CAS-DAC-21	CAS-DAC-22	CAS-DAC-23	CAS-DAC-24	CAS-DAC-25	CAS-DAC-26	CAS-DAC-27	CAS-DAC-28	CAS-DAC-29	CAS-DAC-30	CAS-DAC-31	CAS-DAC-32	CAS-DAC-33	CAS-DAC-34	CAS-DAC-35	CAS-DAC-36	CAS-DAC-37	CAS-DAC-39	CAS-DAC-38
S1194	0.681918	0.946921	0.743637	0.679579	0.878448	0.729423	0.728871	0.871958	0.613951	0.657538	0.89169	0.809731	0.921347	0.676031	0.659719	0.641634	0.670951	0.629221	0.813214	0.677306	0.887002	0.968019	1	0.651799	0.759301	0.908294	0.662998	0.710172	0.706213	0.933286	0.796728	0.73815	0.793619	0.84809	0.719446	0.93212	0.729136	0.818602	0.732081
S2170	0.711871	0.927576	0.833403	0.777248	0.930685	0.851482	0.838958	0.898037	0.70736	0.79877	0.912352	0.890399	0.996535	0.74903	0.75466	0.712072	0.789139	0.831759	0.925162	0.680348	0.902142	1	0.923221	0.798678	0.914082	0.9669	0.721125	0.800024	0.776418	0.915117	0.888461	0.75552	0.877662	0.797761	0.788523	0.949258	0.885577	0.827951	0.703728
S1090	0.731639	0.918016	0.831173	0.754969	0.925155	0.833258	0.821511	0.89196	0.767814	0.831596	0.903554	0.881745	0.995823	0.732886	0.809357	0.717136	0.831349	0.85102	1	0.72842	0.886302	0.992587	0.964793	0.802328	0.972506	0.931918	0.704295	0.748542	0.734126	0.972641	0.876682	0.744477	0.947821	0.843312	0.785731	0.965516	0.911601	0.881275	0.675636
S1085	0.770761	0.939897	0.789285	0.885159	0.861266	0.818585	0.84369	0.887814	0.795329	0.932714	0.913828	0.861332	1	0.816528	0.857906	0.733049	0.794057	0.862196	0.935233	0.781296	0.963834	0.984754	0.96713	0.804174	0.903123	0.918536	0.770314	0.789851	0.817396	0.985397	0.959884	0.767527	0.903173	0.873344	0.731373	0.949335	0.93195	0.892373	0.728599
S1515	0.761327	0.953158	0.819545	0.802169	0.933714	0.847362	0.837069	0.896132	0.793714	0.883545	0.944948	0.888197	1	0.702442	0.87759	0.714721	0.83435	0.900679	0.969495	0.757733	0.886405	0.996215	0.991773	0.789939	0.907112	0.925511	0.696478	0.766361	0.789746	0.925166	0.838765	0.747327	0.959975	0.878474	0.780162	0.970331	0.910065	0.871785	0.730478
S7569	0.827476	0.984095	0.892954	0.983021	0.879885	0.833776	0.856709	0.872609	0.834046	0.839372	0.988569	0.86947	1	0.819878	0.861443	0.801534	0.854768	0.855653	0.921624	0.820919	0.889637	0.960728	0.946391	0.847269	0.902171	0.905059	0.784577	0.82649	0.78168	0.890533	0.863206	0.835877	0.926244	0.883118	0.811822	0.994776	0.893775	0.901845	0.800604
S2779	0.853945	0.962367	0.968171	0.9955	0.946159	0.834095	0.850229	0.890571	0.857397	0.93094	0.95989	0.899449	0.981904	0.799052	0.880518	0.805135	0.893615	0.869273	1	0.805564	0.912156	0.990096	0.944557	0.857456	0.896716	0.897193	0.805055	0.838696	0.869213	0.947595	0.932675	0.867825	0.953546	0.923813	0.803047	0.991968	0.907766	0.923008	0.778188
S1134	0.244353	0.952336	0.683854	0.812527	0.76917	0.698207	0.807167	0.922944	0.722659	0.914093	0.940918	0.619676	0.924618	0.724103	0.772314	0.760026	0.866314	0.586232	0.938687	0.766808	0.807793	0.961402	0.953992	0.828326	0.838779	1	0.66402	0.811527	0.880578	0.957592	0.748804	0.826302	0.906048	0.882933	0.881758	0.955048	0.736733	0.967784	0.710335
S1122	0.851531	0.906549	0.836887	0.862509	0.894652	0.795719	0.889144	0.886097	0.871552	0.884245	0.916309	0.863701	0.967418	0.859227	0.817442	0.785799	0.882637	0.810984	0.949693	0.764721	0.915058	0.928775	1	0.928986	0.931949	0.932	0.835463	0.818201	0.802552	0.901363	0.924852	0.847325	0.931624	0.907077	0.899595	0.936174	0.88034	0.959649	0.804826
S1451	0.801233	1	0.830298	0.875445	0.951655	0.824649	0.888533	0.875632	0.802359	0.994368	0.856984	0.983287	0.966279	0.844258	0.923307	0.820323	0.824483	0.850646	0.920246	0.794705	0.904942	0.867451	0.999455	0.894728	0.884125	0.875675	0.828762	0.893251	0.790573	0.977911	0.903331	0.855292	0.855353	0.881635	0.867323	0.923569	0.932871	0.926627	0.810103
S8057	0.85508	0.957087	0.862593	0.914047	0.864048	0.798713	0.808699	0.897148	0.971976	0.9181	0.997374	0.840509	0.93965	0.896216	0.838913	0.844208	0.969221	0.833426	0.938766	0.86031	0.873269	0.923359	0.90855	0.92784	0.974604	0.884784	0.857127	0.869997	0.936854	0.983659	0.863259	0.925045	1	0.911829	0.886615	0.956741	0.911128	0.915366	0.980546
S7588	0.603193	0.991735	0.794963	0.918062	0.81872	0.786152	0.853373	0.899023	0.770875	0.918645	0.955831	0.787533	0.943087	0.823544	0.753386	0.818129	0.885172	0.72964	0.887114	0.776424	0.895246	0.950439	0.921801	0.937108	0.877507	0.929062	0.769124	0.876555	0.889996	0.958989	0.899088	0.845236	0.888031	0.801615	0.856829	1	0.78916	0.847797	0.882286
S1249	0.454632	0.838644	0.463672	0.741398	0.654323	0.492589	0.497124	0.859201	0.64881	0.584854	0.831125	0.515775	0.975343	1	0.450039	0.513859	0.743455	0.45802	0.800586	0.493874	0.700725	0.81581	0.798129	0.623525	0.5006	0.605303	0.618626	0.487036	0.749577	0.741534	0.750462	0.758286	0.792293	0.625109	0.828075	0.853369	0.636689	0.95252	0.761579
S7070	0.608756	0.855451	0.800219	0.739542	0.893954	0.471891	0.686264	0.703721	0.628481	0.903633	0.784032	0.826755	0.886832	0.885413	0.646655	0.762806	0.770959	0.560649	0.760698	0.61643	0.90636	0.578311	1	0.836873	0.771775	0.766148	0.803791	0.829502	0.752434	0.952911	0.96424	0.645064	0.653565	0.721142	0.803695	0.747255	0.910716	0.815355	0.544194
S2198	0.715814	1	0.732808	0.826304	0.821774	0.700017	0.756978	0.901214	0.921453	0.841928	0.971319	0.745768	0.888026	0.846025	0.652665	0.691428	0.838963	0.71004	0.882854	0.928768	0.865699	0.89295	0.864503	0.836618	0.778342	0.727327	0.78431	0.807906	0.812112	0.895738	0.828288	0.751474	0.947319	0.877796	0.846043	0.916082	0.852257	0.842709	0.795309
S8006	0.622869	1	0.783039	0.701795	0.930973	0.552418	0.688758	0.877863	0.864327	0.716686	0.932201	0.772748	0.863731	0.905374	0.514416	0.722564	0.767872	0.541293	0.751385	0.8706	0.826888	0.86859	0.845937	0.710262	0.727595	0.659319	0.818135	0.750911	0.783559	0.772897	0.719772	0.561557	0.791886	0.841455	0.850843	0.802998	0.649704	0.854847	0.718667
S7259	0.46807	0.787207	0.608202	0.618155	0.724359	0.61996	0.636692	0.713042	0.573532	0.820036	0.702337	0.683507	0.902742	0.806362	0.575311	0.489196	0.757549	0.580784	0.83409	0.66184	0.73012	0.729243	0.982462	0.636815	0.594694	0.724008	0.670082	0.603391	0.697091	1	0.679639	0.664314	0.600484	0.787764	0.727943	0.811429	0.981521	0.728876	0.580578
S7816	0.593157	0.951328	0.731269	0.746912	0.837943	0.787222	0.635814	0.839934	0.692591	0.744932	0.880004	0.778266	1	0.857084	0.54851	0.680922	0.873118	0.689263	0.955167	0.703308	0.833388	0.88058	0.83139	0.68593	0.780529	0.57706	0.715779	0.80121	0.857446	0.85364	0.773205	0.607041	0.974641	0.895127	0.851146	0.958044	0.875942	0.725578	0.788376
S2692	0.274079	0.814984	0.705959	0.667216	0.835035	0.555684	0.623695	0.765309	0.887984	0.883889	0.89693	0.634112	0.858483	0.604443	0.501332	0.479836	0.97523	0.508861	0.930933	0.666919	0.856279	0.981406	0.753299	0.828914	0.742151	0.784945	0.715362	0.557388	0.783662	0.892942	0.76831	0.798887	0.786767	0.742199	0.719284	1	0.845323	0.804691	0.690789
S7233	0.691695	0.926868	0.740303	0.768444	0.944226	0.721071	0.748126	0.831024	0.930341	0.846865	0.939523	0.888875	1	0.847369	0.816087	0.67037	0.90677	0.736231	0.952313	0.664118	0.919628	0.908389	0.842763	0.763471	0.865663	0.786649	0.715249	0.739074	0.817861	0.972082	0.843904	0.915662	0.824586	0.846101	0.856417	0.920677	0.894458	0.840094	0.943074
S7767	0.496278	0.948143	0.534088	0.522007	0.825807	0.422574	0.513669	0.663386	0.687126	0.617335	0.813159	0.588936	0.808187	0.584826	0.381103	0.510408	0.929184	0.421542	0.945826	0.552495	0.837819	0.781108	0.723722	0.6881	0.501214	0.532526	0.570044	0.640582	0.759104	1	0.696622	0.572365	0.850206	0.908622	0.687501	0.873756	0.691016	0.945627	0.468057
S2686	0.696746	0.926787	0.702118	0.758454	0.867773	0.651771	0.749341	0.883105	0.731566	0.867741	0.944072	0.753149	0.913748	0.850787	0.672159	0.662497	0.987849	0.732048	1	0.708662	0.878629	0.838231	0.853424	0.735678	0.787833	0.763892	0.711432	0.810407	0.752122	0.981137	0.80695	0.719543	0.951305	0.779759	0.793692	0.900579	0.952953	0.747613	0.749847
S4900	0.55183	0.913255	0.650271	0.620851	0.697528	0.605632	0.638392	0.729918	0.661501	0.659495	0.821789	0.641838	0.937218	0.675735	0.507993	0.601849	0.860447	0.660255	0.891271	0.824412	0.761768	0.730152	0.738029	0.674907	0.608162	0.428561	0.621009	0.694094	0.754514	0.777373	0.76608	0.551727	1	0.902272	0.68582	0.847594	0.780945	0.781635	0.64277
S2693	0.630894	0.893464	0.63114	0.666142	0.799264	0.651385	0.736385	0.762281	0.660974	0.747541	0.823975	0.716515	0.97028	0.590927	0.726159	0.550253	0.695883	0.723059	0.933589	0.611725	0.818275	0.916911	1	0.635756	0.855498	0.858201	0.569621	0.615859	0.666344	0.823059	0.778056	0.648734	0.879388	0.783217	0.659654	0.866847	0.829294	0.827154	0.619286
S8495	0.565167	0.646721	0.608007	0.446403	0.842368	0.492376	0.246436	0.543305	0.623222	0.606682	0.682544	0.57948	0.794286	0.231325	0.454853	0.420298	0.828296	0.489212	0.898763	0.604315	0.641436	0.707842	0.590044	0.271378	0.744855	0.587408	0.470311	0.453472	0.797563	0.912861	0.585004	0.806561	1	0.931496	0.891585	0.636895	0.779598	0.747022	0.692519
S7958	0.889469	0.867318	0.782106	0.689436	0.986885	0.537072	0.178291	0.762851	0.873908	0.815903	0.922849	0.79771	0.856385	0.154923	0.500991	0.640767	0.927405	0.503534	0.774743	0.85658	0.791601	0.771042	0.81069	0.286327	0.79857	0.562777	0.792386	0.519082	0.881745	0.773532	0.866712	0.892414	0.870245	0.919385	1	0.663619	0.716262	0.747233	0.876805
S7119	0.831281	0.863869	0.909511	0.882334	0.890282	0.725945	0.951801	0.8737	0.899827	0.914937	0.933245	0.803746	0.864242	0.812511	0.804914	0.688624	0.979601	0.742108	1	0.7948	0.873294	0.843286	0.799864	0.889819	0.845416	0.785538	0.800261	0.786879	0.941731	1	0.771083	0.854212	0.91959	0.920779	0.852501	0.933611	0.964404	0.818507	0.837693
S1848	0.676069	0.912648	0.744123	0.689294	0.879456	0.569652	0.724334	0.691777	0.698885	0.747265	0.814571	0.858731	0.896862	0.935627	0.820239	0.778773	0.835674	0.802672	0.949695	0.709465	0.9021	0.654227	0.894557	0.75837	0.593595	0.696403	0.80848	0.836622	0.635074	0.885504	0.6997	0.888374	0.594491	0.931662	1	0.894119	0.977259	0.945262	0.775699
S1233	0.699132	0.921335	0.837486	0.82902	0.807987	0.581716	0.810197	0.826343	0.701693	0.966179	0.823027	0.83117	0.934857	0.866821	0.803014	0.894884	0.819361	0.688333	0.924064	0.7683	0.94317	0.905249	0.93372	0.886049	0.819418	0.865502	0.869836	0.84374	0.783702	0.900122	0.941956	0.84712	0.833485	0.892184	0.87517	1	0.934907	0.951587	0.741781
S7680	0.957517	0.975832	0.977005	0.903327	0.929549	0.957487	0.971508	0.975527	0.890712	0.969056	0.976613	0.993465	0.989685	0.98367	0.886448	0.959707	0.987342	0.96445	0.957754	0.908018	1	0.96291	0.967243	0.966599	0.962355	0.976377	0.927374	0.975265	0.928587	0.972004	0.952979	0.9632	0.961954	0.980011	0.973925	0.970058	0.974445	0.9531	0.888905
S2244	0.721284	0.847907	0.792195	0.760776	0.828045	0.778601	0.817291	0.819939	0.80738	0.805138	0.838277	0.769496	0.911089	0.729842	0.744368	0.668637	0.717809	0.80188	0.842341	0.755797	0.865217	0.914854	1	0.72762	0.837178	0.867433	0.684252	0.754792	0.734977	0.781328	0.821796	0.750119	0.83784	0.762147	0.719093	0.873902	0.791171	0.819469	0.687318
S1826	0.954259	0.996378	0.978612	0.986428	0.98439	0.955771	0.893284	0.972807	0.977323	0.939404	0.97782	0.960968	1	0.96389	0.779779	0.860417	0.96442	0.91796	0.949156	0.955173	0.98528	0.972239	0.995049	0.953265	0.969562	0.990059	0.974151	0.979097	0.890939	0.979684	0.968428	0.816701	0.971669	0.987799	0.997848	0.975639	0.879451	0.911997	0.96173
S7575	0.888653	1	0.991243	0.835344	0.998987	0.998014	0.931431	0.990983	0.845955	0.820502	0.995472	0.962551	0.9986	0.946877	0.756528	0.894686	0.982481	0.905564	0.994886	0.902994	0.998476	0.997936	1	0.855037	0.996765	0.984768	0.892762	0.991261	0.888287	1	0.975472	0.96396	0.988262	0.996821	0.972811	0.996672	0.904475	0.862994	0.985828
S1030	0.758337	0.927598	0.813612	0.780959	0.947489	0.883336	0.882175	0.896949	0.737385	0.82578	0.905901	0.903565	0.97633	0.778005	0.80573	0.72917	0.864758	0.887137	0.928003	0.756843	0.902036	0.993509	1	0.782033	0.937354	0.949494	0.735955	0.845819	0.828092	0.924907	0.880204	0.822266	0.906172	0.876658	0.878267	0.949273	0.915019	0.87738	0.790106
S1096	0.671409	0.878626	0.8014	0.713133	0.923513	0.880981	0.82482	0.837564	0.776099	0.845275	0.9021	0.807806	0.933925	0.695234	0.852192	0.655933	0.796646	0.851662	0.946097	0.735738	0.840147	1	0.917368	0.734197	0.797245	0.894188	0.671601	0.741179	0.685534	0.911317	0.844112	0.700119	0.853785	0.812435	0.841922	0.93877	0.890205	0.84866	0.685998
S2759	0.663284	0.908214	0.774977	0.866969	0.935934	0.729867	0.829496	0.850032	0.727495	0.929489	0.860923	0.817799	0.935895	0.684279	0.871101	0.706346	0.821228	0.811865	0.894382	0.72034	0.962251	0.958694	0.958795	0.836244	0.86161	0.877011	0.846568	0.701426	0.800899	1	0.921407	0.718795	0.827849	0.871064	0.831071	0.905264	0.899488	0.907273	0.602703
S7041	0.885482	0.959724	0.968634	0.926117	0.962856	0.861599	0.965097	0.954526	0.906407	0.992838	0.991026	0.950887	1	0.92258	0.929144	0.951081	0.988033	0.980432	1	0.938859	0.974883	0.950285	0.911895	0.9919	0.995917	0.898559	0.913574	0.986747	0.933686	1	0.954233	0.955431	0.993306	0.984949	0.952201	0.993014	0.985243	0.887114	0.904088
S1129	1	0.980923	0.950785	0.982959	0.970204	0.995276	1	0.993619	0.913706	0.999826	1	0.970888	1	0.998093	0.9936	1	1	1	1	1	1	1	0.99037	0.997789	1	1	0.959174	1	0.939503	1	0.975018	0.997193	1	1	0.987196	1	1	0.996515	1
S1095	0.688096	0.908219	0.765609	0.730902	0.887637	0.764176	0.796084	0.823898	0.768906	0.886827	0.858179	0.778876	0.946632	0.672351	0.80428	0.633557	0.785509	0.802754	0.956062	0.733269	0.843612	1	0.944148	0.691998	0.810558	0.859309	0.647299	0.740238	0.735755	0.886653	0.853403	0.712475	0.937505	0.882975	0.746222	0.926858	0.897548	0.899038	0.684653
S8146	0.834801	0.979862	0.776559	0.698713	0.914189	0.611533	0.611015	0.838356	0.756215	0.843184	0.878066	0.869865	1	0.679143	0.602755	0.606717	0.724345	0.674069	0.990619	0.6383	0.75387	0.738995	0.98237	0.626432	0.907275	0.961306	0.584335	0.972673	0.705815	0.924352	0.794167	0.645156	0.838491	0.787707	0.964353	0.752247	0.732769	0.751697	0.719855
S7843	0.297462	1	0.773462	0.741057	0.81067	0.523631	0.667452	0.842714	0.697604	0.869611	0.836529	0.656837	0.838651	0.738301	0.558206	0.719462	0.867068	0.501504	0.894119	0.674204	0.786968	0.997866	0.923897	0.851012	0.714037	0.874773	0.717155	0.7796	0.768564	0.991975	0.830434	0.808691	0.904211	0.822172	0.871378	0.910113	0.729614	0.850048	0.842282
S7276	0.651641	1	0.818429	0.659856	0.833955	0.841622	0.703022	0.863475	0.651998	0.917814	0.828862	0.912593	0.979322	0.848471	0.910582	0.762705	0.790998	0.794775	0.955119	0.808228	0.84223	0.758832	0.928713	0.783696	0.783877	0.835264	0.714432	0.822429	0.85139	0.950064	0.743057	0.565072	0.910597	0.944392	0.865736	0.822292	0.966836	0.979452	0.789918
S7207	0.612801	0.949225	0.694602	0.876964	0.804743	0.697105	0.677307	0.930259	0.844477	0.945157	0.958454	0.653362	0.943852	1	0.622505	0.668721	0.834143	0.666221	0.90527	0.772529	0.795255	0.925391	0.920132	0.793051	0.693995	0.822855	0.723242	0.788102	0.922639	0.972226	0.787993	0.846458	0.910547	0.864611	0.867324	0.929212	0.708002	0.905922	0.769097
S2718	0.210237	0.816881	0.620915	0.624249	0.786797	0.663405	0.668146	0.822129	0.73126	0.781711	0.847219	0.616443	0.820308	0.737032	0.550476	0.616214	0.744815	0.527461	0.73858	0.651769	0.737046	0.823355	0.759584	0.715086	0.585806	0.786209	0.67808	0.752818	0.825397	1	0.734103	0.679616	0.62105	0.858	0.832533	0.885904	0.803306	0.964313	0.586051
S1047	0.69015	0.930224	0.719216	0.724176	0.796691	0.717673	0.807447	0.854981	0.671586	0.816114	0.899888	0.766311	0.961789	0.684845	0.736869	0.64294	0.69929	0.757949	0.884469	0.690452	0.865215	1	0.925272	0.70966	0.804636	0.841807	0.67098	0.669742	0.702061	0.815332	0.831352	0.736304	0.851795	0.78573	0.701914	0.956005	0.78087	0.843703	0.663841
S8043	0.723314	0.964033	0.749614	0.727139	0.869314	0.723072	0.84443	0.834372	0.677207	0.837066	0.896603	0.798818	0.964451	0.716678	0.741057	0.702011	0.737583	0.774647	0.913097	0.694602	0.902677	1	0.981536	0.736444	0.830694	0.922608	0.718668	0.708665	0.733984	0.886314	0.909896	0.751824	0.891639	0.817018	0.723012	0.96362	0.855236	0.911046	0.659434
S7596	0.779678	0.970715	0.787357	0.766976	0.896888	0.738879	0.837358	0.892884	0.856766	0.911536	0.932776	0.829871	1	0.704186	0.735139	0.654997	0.68223	0.766277	0.882836	0.903751	0.945498	0.983674	0.960664	0.774786	0.864567	0.893257	0.739379	0.68453	0.784548	0.862823	0.910229	0.776142	0.828636	0.824917	0.780064	0.953656	0.813049	0.962831	0.664793
S1529	0.340132	1	0.752105	0.796825	0.858271	0.454404	0.638873	0.889518	0.894088	0.949506	0.87262	0.609116	0.730548	0.736407	0.486152	0.622432	0.68524	0.388412	0.61044	0.82462	0.769904	0.959032	0.845531	0.926466	0.599393	0.876668	0.711708	0.686061	0.934165	0.87358	0.797615	0.712233	0.62479	0.708664	0.830985	0.980275	0.614291	0.794979	0.795879
S2736	0.451776	0.961736	0.646472	0.61019	0.925818	0.746913	0.657523	0.897564	0.843639	0.667434	0.876499	0.746636	0.87263	0.641504	0.525597	0.445879	1	0.57242	0.853635	0.629811	0.826359	0.875071	0.87248	0.659557	0.851359	0.862338	0.625113	0.683283	0.915585	0.891288	0.758541	0.75703	0.75527	0.777851	0.919189	0.921383	0.782876	0.68551	0.818193
S8400	0.345643	0.738717	0.589154	0.457713	1	0.420619	0.55745	0.62017	0.6583	0.494904	0.693194	0.649315	0.808134	0.500711	0.480667	0.330264	0.658119	0.354329	0.633472	0.320242	0.692926	0.753425	0.502789	0.442316	0.603609	0.525162	0.427477	0.438861	0.59336	0.616377	0.618486	0.603139	0.487203	0.432174	0.572934	0.706338	0.538828	0.502754	0.434201
S1782	0.427236	0.938841	0.718656	0.783778	0.888151	0.69157	0.751784	0.842284	0.793592	0.733701	0.858914	0.863607	1	0.729922	0.775691	0.611312	0.630133	0.7194	0.74136	0.518309	0.74988	0.948554	0.924751	0.552179	0.794596	0.638011	0.598137	0.512822	0.756463	0.849498	0.543781	0.540446	0.90052	0.593176	0.749982	0.887035	0.8052	0.584002	0.544288
S7555	0.534449	0.946125	0.680128	0.76685	0.700992	0.627182	0.730919	0.836597	0.694739	0.82104	0.729675	0.782123	1	0.73564	0.606618	0.715304	0.686554	0.572366	0.865613	0.667116	0.812826	0.955793	0.952023	0.788464	0.899968	0.862089	0.728721	0.779478	0.620187	0.868331	0.766994	0.785325	0.831882	0.843971	0.771961	0.937667	0.790184	0.90093	0.589155
S1648	0.393828	0.881431	0.636495	0.856339	0.757258	0.71151	0.690555	0.681749	0.6368	0.93616	0.694029	0.713382	0.983139	0.584377	0.902364	0.461879	0.667928	0.747504	0.979541	0.672521	0.723814	0.880188	0.94733	0.690869	0.85232	0.847326	0.650597	0.94057	0.972979	1	0.667474	0.797521	0.907499	0.749794	0.913802	0.776849	0.891109	0.549793	0.617736
S7620	0.556035	0.894107	0.68469	0.72354	0.935243	0.572812	0.708556	0.766063	1	0.821865	0.947407	0.785622	0.929864	0.729976	0.798302	0.523397	0.889423	0.550677	0.867099	0.569544	0.869528	0.885083	0.781884	0.732511	0.729929	0.700061	0.705315	0.632867	0.743156	0.832726	0.704051	0.756659	0.714782	0.679687	0.748356	0.878593	0.717812	0.711712	0.621502
S8344	0.503075	0.759136	0.649182	0.597276	0.9555	0.456769	0.596441	0.638385	1	0.720151	0.758374	0.707366	0.751962	0.675497	0.675313	0.483295	0.74182	0.494519	0.768839	0.593493	0.776067	0.737513	0.695733	0.618609	0.581215	0.520489	0.659949	0.515577	0.637877	0.741428	0.697337	0.64508	0.631511	0.685809	0.651572	0.747762	0.652572	0.636693	0.480559
S7110	0.50911	0.85428	0.628431	0.65504	1	0.531762	0.642752	0.745882	0.981309	0.754515	0.852531	0.74424	0.805486	0.755585	0.72716	0.525657	0.842915	0.539295	0.871709	0.558212	0.826023	0.886403	0.6592	0.70207	0.645911	0.631849	0.705912	0.518767	0.694049	0.793003	0.696434	0.750337	0.724844	0.703112	0.770378	0.849254	0.751193	0.717065	0.635143
S7360	0.499287	0.803552	0.582934	0.581213	1	0.501439	0.562001	0.650108	0.936425	0.633749	0.762327	0.651351	0.71128	0.65664	0.643951	0.464637	0.715033	0.488508	0.719643	0.459104	0.716539	0.738826	0.590526	0.624959	0.521419	0.526409	0.604232	0.501814	0.622352	0.761839	0.61689	0.660477	0.570254	0.577063	0.685373	0.704728	0.578638	0.635318	0.581106
S1181	0.546799	0.956229	0.699113	0.841417	0.855862	0.647609	0.774093	0.904323	0.660198	1	0.902473	0.675429	0.862227	0.781928	0.652512	0.593504	0.961707	0.639357	0.902059	0.742312	0.814557	0.910303	0.946433	0.84236	0.821664	0.828621	0.745983	0.760655	0.885602	0.912592	0.878924	0.728407	0.881912	0.796935	0.837841	0.939642	0.868998	0.857303	0.753708
S2018	0.486518	0.865075	0.640421	0.800324	0.837403	0.538892	0.662607	0.818226	0.777953	1	0.856506	0.651277	0.760317	0.682834	0.587165	0.540193	0.864524	0.573559	0.804798	0.683283	0.752866	0.82894	0.821996	0.783368	0.72426	0.730535	0.712665	0.672109	0.822315	0.816429	0.788771	0.69842	0.824083	0.725771	0.768889	0.889145	0.805003	0.732773	0.652471
GEM	0.214729	0.860994	0.493162	0.550534	0.624318	0.382147	0.616447	0.579441	0.407424	0.664818	0.577835	0.619456	1	0.585464	0.459217	0.469944	0.220642	0.390997	0.82075	0.565631	0.650968	0.615608	0.970917	0.367147	0.675368	0.832722	0.537443	0.483473	0.599026	0.929575	0.627246	0.559709	0.531639	0.547093	0.741614	0.625796	0.482998	0.592063	0.349377
5-FU	0.852948	0.959476	0.755654	0.876031	0.835497	0.780954	0.764766	0.912519	0.799231	0.842536	0.883672	0.812418	1	0.98514	0.64535	0.771627	0.745119	0.645524	0.814316	0.834844	0.863399	0.914075	0.832745	0.857062	0.858252	0.816253	0.643032	0.843211	0.823001	0.83808	0.746565	0.863733	0.867151	0.702455	0.92482	0.910839	0.685057	0.796773	0.921028
PTX	0.154272	0.921197	0.490925	0.564068	0.499606	0.37913	0.577483	0.684338	0.395833	0.726075	0.567606	0.525352	0.915824	0.71914	0.465204	0.484924	0.510856	0.27598	0.782511	0.561391	0.624248	0.802763	0.921272	0.630103	0.704877	0.792552	0.690699	0.589122	0.560241	0.762966	0.622119	0.679692	0.589952	0.796105	0.768784	0.864022	0.582426	1	0.460676
OXA	0.858579	1	0.834064	0.855149	0.92692	0.962308	0.680874	0.894769	0.906297	0.817887	0.923716	0.884449	0.974555	0.787221	0.658178	0.637366	0.79895	0.846164	0.745063	0.791974	0.881969	0.905805	0.948585	0.861279	0.887074	0.800312	0.822478	0.927093	0.854877	0.84086	0.896958	0.769308	0.774516	0.804853	0.943645	0.908515	0.68527	0.734785	0.869102
IRI	0.791912	0.907404	0.751791	0.703735	0.854924	0.814386	0.679807	0.830134	0.654231	0.894053	0.862154	0.843642	0.970448	0.724154	0.729437	0.826887	0.781319	0.863081	0.953253	0.745073	0.877591	0.926166	0.993059	0.730212	0.983532	0.941485	0.732961	0.978423	0.854511	1	0.911098	0.825563	0.929695	0.86475	0.973618	0.873247	0.842918	0.820052	0.88139
