# Supplementary material for: Integrated profiling of human pancreatic cancer organoids reveals chromatin accessibility features associated with drug sensitivity
Source: Nat Commun. 2022 Apr 21;13:2169. doi: 10.1038/s41467-022-29857-6 (PMC9023604; doi:10.1038/s41467-022-29857-6)
Supplement: Supplementary file 12 — Supplementary Data 9 [file 41467_2022_29857_MOESM12_ESM.xlsx]

## Sheet: Peak-drug linkage
Supplementary Data 9. Prediction of links between ATAC-seq peak and drug sensitivity in the 39 exocrine PDPCOs
Drug	Peaks	annotation
S8400	chr1:179797737-179798364	negative
S7041	chr4:38526609-38527066	negative
S7360	chr2:128431069-128431704	negative
S1122	chr19:48178178-48178929	negative
OXA	chr19:41822176-41823164	negative
S7958	chr16:89830888-89832195	negative
S2170	chr22:35818638-35819278	negative
S2170	chr1:179797737-179798364	negative
S7596	chr20:36748790-36749099	negative
IRI	chr21:47614359-47614708	negative
S7555	chr11:133921243-133921427	negative
S7041	chr17:34866284-34866441	negative
OXA	chr6:170761166-170763359	negative
S7233	chr22:47769708-47770048	negative
S7041	chr10:553233-553560	negative
S1782	chr1:118252589-118253143	negative
S2692	chr17:29046724-29047036	negative
S1030	chr22:35818638-35819278	negative
S1085	chr19:6419380-6420048	negative
S7207	chr11:61959670-61959966	negative
S1782	chr1:114523690-114524295	negative
S7680	chr16:3106576-3106904	negative
S1451	chr20:5414673-5415220	negative
S2759	chr20:36748790-36749099	negative
S7843	chr1:167464163-167464472	negative
S7259	chr20:61401724-61402087	negative
PAC	chr13:46671696-46671850	negative
S2779	chr5:176532881-176533358	negative
S1529	chr10:125076295-125076644	negative
S7110	chr8:41002075-41002472	negative
S1129	chr1:1596459-1596957	negative
S2779	chr17:32454494-32455095	negative
S1782	chr8:99015056-99015358	negative
S1233	chr4:180724358-180726154	negative
S2244	chr19:39407811-39409536	negative
S1529	chr1:167464163-167464472	negative
S1249	chr11:61959670-61959966	negative
S7360	chr8:41002075-41002472	negative
S2693	chr5:176532881-176533358	negative
S8400	chr7:73389505-73389796	negative
OXA	chr17:26603967-26604402	negative
S2170	chr22:18981174-18981416	negative
S7041	chr12:133450261-133451143	negative
S7555	chr17:56349851-56350079	negative
S8344	chr2:128431069-128431704	negative
S1122	chr13:46671696-46671850	negative
S1090	chr22:35818638-35819278	negative
S2686	chr1:43701023-43701349	negative
IRI	chr1:43600701-43601055	negative
S7041	chr11:2811269-2811620	negative
S7843	chr13:46671696-46671850	negative
S8400	chr2:128431069-128431704	negative
S1826	chr19:41822176-41823164	negative
S2692	chr2:186729301-186729894	negative
OXA	chr7:124349049-124349572	negative
S2686	chr17:29044924-29045413	negative
S7041	chr9:138557239-138557579	negative
S1451	chr2:239890260-239890828	negative
S2244	chr11:32237378-32237846	negative
S7041	chr11:67258442-67259250	negative
S7843	chr22:25373350-25374263	negative
S8344	chr8:41002075-41002472	negative
S7041	chr17:45047125-45047442	negative
S1782	chr8:37646343-37646479	negative
S7620	chr8:41002075-41002472	negative
S1047	chr16:2294478-2294837	negative
S7070	chr3:29105463-29105898	negative
S1096	chr16:67462738-67463939	negative
S8400	chr10:99300584-99300915	negative
S7958	chr16:28620389-28622500	negative
S8400	chr16:89370444-89371334	negative
S2244	chr15:86307093-86307395	negative
S2779	chr2:210363030-210364101	negative
S1085	chr2:239890260-239890828	negative
S1529	chr12:31398923-31399407	negative
S1095	chr15:86307093-86307395	negative
S1085	chr15:86307093-86307395	negative
S1047	chr13:111109625-111109813	negative
S1122	chr17:32454494-32455095	negative
S2692	chr16:89370444-89371334	negative
S7680	chr12:125552406-125552685	negative
S1122	chr1:46874124-46874477	negative
S1194	chr22:35818638-35819278	negative
S2779	chr22:44840453-44840730	negative
S8400	chr10:113040951-113041611	negative
S7041	chr15:51679476-51679795	negative
S1648	chr5:141041595-141042053	negative
S1085	chr18:8961883-8962549	negative
S1047	chr5:176532881-176533358	negative
S2170	chr2:240390687-240391248	negative
S8043	chr22:35818638-35819278	negative
S1134	chr17:56349851-56350079	negative
S1090	chr15:86307093-86307395	negative
S1030	chr22:18981174-18981416	negative
S1648	chr22:25595585-25597587	negative
S7555	chr13:46671696-46671850	negative
OXA	chr7:49843522-49843697	negative
S1129	chr14:58658499-58659320	negative
S1122	chr22:35818638-35819278	negative
S7041	chr13:113770017-113770383	negative
S1090	chr11:64980112-64980413	negative
IRI	chr10:17496188-17496726	negative
S2018	chr9:138557239-138557579	negative
S7233	chr11:61959670-61959966	negative
S1515	chr2:240390687-240391248	negative
S2718	chr11:61959670-61959966	negative
S1122	chr5:176532881-176533358	negative
S7620	chr11:61959670-61959966	negative
S1782	chr11:119246026-119246606	negative
PAC	chr3:194296672-194296939	negative
S1122	chr17:36061817-36062516	negative
S7588	chr5:852669-853710	negative
S1648	chr2:118597208-118597636	negative
GEM	chrX:154002917-154003189	negative
S7958	chr10:121362068-121362483	negative
S8043	chr5:176532881-176533358	negative
S7620	chr1:156882954-156883626	negative
S1233	chr18:14974017-14976140	negative
S1648	chr11:1092472-1093096	negative
S1648	chr7:45725754-45726039	negative
S7276	chr22:37952468-37953100	negative
S2718	chr20:61401724-61402087	negative
S1095	chr6:160251642-160252022	negative
S8400	chr18:18717475-18718443	negative
OXA	chr19:51293459-51293900	negative
S2170	chr6:169058229-169058599	negative
S7119	chr12:125033345-125034019	negative
S2693	chr15:86307093-86307395	negative
IRI	chr1:43904460-43905583	negative
S1451	chr7:91350085-91350382	negative
S2779	chr15:86307093-86307395	negative
S2736	chr10:99300584-99300915	negative
S1249	chr17:76666059-76666223	negative
S7041	chr5:169508180-169509257	negative
S7569	chr1:244361049-244361996	negative
S2759	chr2:239890260-239890828	negative
S7555	chr10:122217256-122217613	negative
S7680	chr12:111760525-111760879	negative
PAC	chr14:106723209-106723482	negative
S1096	chr5:60971709-60971974	negative
S1134	chr4:787232-788753	negative
S1030	chr1:179797737-179798364	negative
S2692	chr21:45846617-45846980	negative
GEM	chr12:63241356-63241878	negative
S1030	chr2:95826241-95826561	negative
S1648	chr7:300924-302193	negative
S2718	chr12:53824590-53824805	negative
S4900	chr12:3155424-3155801	negative
S7588	chr1:167464163-167464472	negative
S7596	chr5:117740731-117741092	negative
S7575	chr20:55989096-55989453	negative
S1782	chr11:61836640-61837248	negative
IRI	chr11:17694275-17694687	negative
S1782	chr13:111109625-111109813	negative
S1194	chr15:71124983-71125252	negative
S1134	chr13:46671696-46671850	negative
S1515	chr15:86307093-86307395	negative
S1451	chr10:102743779-102744487	negative
S1096	chr11:132953591-132953740	negative
S1181	chr1:12858525-12858801	negative
S7233	chr1:203244101-203244541	negative
S7259	chr7:157198595-157198947	negative
S2170	chr19:6419380-6420048	negative
S7767	chr11:117784809-117785757	negative
S8146	chr12:30849403-30850068	negative
S1030	chr1:43600701-43601055	negative
OXA	chr19:11030971-11033224	negative
S7360	chr11:61959670-61959966	negative
S1515	chr5:176532881-176533358	negative
S8043	chr1:16269454-16270422	negative
S7555	chr5:176532881-176533358	negative
S2693	chr1:43701023-43701349	negative
S8344	chr17:43593278-43593731	negative
S4900	chr17:17256470-17256769	negative
S1122	chr12:132160327-132160993	negative
S1515	chr12:45863442-45863571	negative
S1249	chr7:99688780-99689787	negative
S4900	chr6:43591443-43591983	negative
S2170	chr10:99300584-99300915	negative
S7958	chr10:125503096-125503574	negative
S7816	chr14:105960408-105960751	negative
S2018	chr3:59611052-59611626	negative
S7276	chr3:12451594-12452316	negative
S7555	chr19:43360094-43361023	negative
S7596	chr9:36137878-36138138	negative
S7259	chr1:43701023-43701349	negative
S2244	chr5:139736303-139736604	negative
S2198	chr22:22518386-22518671	negative
S7041	chr11:31839721-31839892	negative
S2759	chr12:100591505-100591852	negative
S2693	chr2:240390687-240391248	negative
S1085	chr8:73786732-73787100	negative
S1782	chr2:120303082-120303315	negative
S7276	chr7:30452656-30453198	negative
PAC	chr3:140477836-140478237	negative
S2018	chr2:186729301-186729894	negative
S8344	chr12:107148209-107148582	negative
S1085	chr5:176532881-176533358	negative
S7041	chr5:138850892-138851590	negative
S1249	chr12:52916993-52917036	negative
S7259	chr15:86307093-86307395	negative
S1826	chr20:8746662-8747966	negative
S7958	chr9:129263922-129264559	negative
S8344	chr9:131997867-131998181	negative
S1085	chr16:31143618-31143900	negative
S1782	chr2:183933411-183933658	negative
S8006	chr6:17541964-17544231	negative
S7680	chr11:62543056-62543681	negative
S2018	chr10:121205253-121205560	negative
S7767	chr5:180228567-180228979	negative
S2693	chr20:21498445-21498890	negative
S7575	chr1:43600701-43601055	negative
S8400	chr12:54765079-54765478	negative
S7620	chr3:13748567-13748856	negative
GEM	chr1:116968539-116968935	negative
S2018	chr12:53824590-53824805	negative
S7680	chr1:153658588-153660455	negative
S1090	chr5:176532881-176533358	negative
S8344	chr22:45000429-45000816	negative
OXA	chr17:58238340-58238728	negative
5-FU	chr14:106321149-106321565	negative
OXA	chr17:56352726-56354134	negative
GEM	chr19:13996894-13997430	negative
S1090	chr5:60971709-60971974	negative
S1233	chr19:43360094-43361023	negative
S1826	chr6:46172699-46173886	negative
S4900	chr7:101260217-101260641	negative
S1095	chr7:20479205-20479819	negative
S1529	chr5:9379832-9381290	negative
S1122	chr11:64980112-64980413	negative
S7596	chr17:40321472-40322409	negative
S7041	chr10:135268758-135269108	negative
S8400	chr3:13748567-13748856	negative
S2244	chr17:81125577-81126288	negative
S2170	chr1:51808210-51808461	negative
S1782	chr16:48147817-48148125	negative
S8006	chr6:17551429-17555533	negative
S8400	chr10:134659251-134659610	negative
S7620	chr22:47769708-47770048	negative
S1826	chr2:98164998-98166478	negative
S7575	chr4:6529547-6529913	negative
S1096	chr2:240390687-240391248	negative
S1848	chr22:43202593-43202853	negative
S8043	chr5:37838847-37839171	negative
S1090	chr2:95826241-95826561	negative
S7596	chr3:194970171-194970534	negative
S7070	chr13:48149368-48149753	negative
S7207	chr7:39950875-39951091	negative
S1181	chr3:59611052-59611626	negative
S7620	chr1:118252589-118253143	negative
S7575	chr3:172167152-172167402	negative
S2759	chr15:86307093-86307395	negative
S2779	chr11:76811819-76812143	negative
S2686	chr5:852669-853710	negative
S8400	chr12:15189664-15190047	negative
S2686	chr7:51387368-51387513	negative
S2198	chr14:106724359-106725425	negative
S7958	chr19:42085157-42085526	negative
S7276	chr19:4830485-4830716	negative
S8146	chr1:38024779-38025118	negative
S1095	chr17:73237813-73238006	negative
S1134	chr7:139023866-139024194	negative
S1090	chr7:91350085-91350382	negative
S2759	chr11:45180157-45180538	negative
S2244	chr3:128631362-128631657	negative
S8043	chr7:20479205-20479819	negative
S1194	chr7:2054874-2055228	negative
PAC	chr13:111415970-111416162	negative
S8400	chr12:6879683-6880050	negative
S1085	chr15:70771354-70771895	negative
S7041	chr12:235134-235529	negative
5-FU	chr9:127542354-127542719	negative
S1122	chr3:194970171-194970534	negative
S8057	chr6:34246501-34246853	negative
S7596	chr7:73381645-73382941	negative
S1181	chr10:121205253-121205560	negative
S1782	chr7:142459325-142459662	negative
S1648	chr12:125942107-125943202	negative
GEM	chr19:40530253-40530697	negative
S2692	chr7:155683492-155683834	negative
S1095	chr5:176532881-176533358	negative
S7555	chr11:66314840-66315172	negative
S2759	chr8:73786732-73787100	negative
OXA	chr17:80934909-80935269	negative
S1090	chr2:240390687-240391248	negative
S7233	chr5:852669-853710	negative
S1090	chr3:183887732-183888031	negative
PAC	chr11:68898572-68898889	negative
S1451	chr10:133147059-133148500	negative
S1451	chr11:76428069-76428346	negative
S1233	chr5:128499255-128499608	negative
S7233	chr14:95981715-95982081	negative
S7041	chr16:50338553-50339829	negative
S8400	chr2:98540839-98541181	negative
S7360	chr9:117777300-117777633	negative
S7596	chr11:32237378-32237846	negative
S7843	chr3:42742706-42743645	negative
S1648	chr19:18491690-18491946	negative
S1529	chr12:100591505-100591852	negative
OXA	chr2:28814289-28814561	negative
S7041	chr16:31422399-31422757	negative
S2736	chr19:16050671-16051310	negative
S7816	chr3:24058416-24058777	negative
S7119	chr7:134198937-134199271	negative
S1782	chr8:38354064-38354646	negative
S8400	chr19:16237199-16237528	negative
S2170	chr19:39668516-39669141	negative
S7041	chr10:671962-672271	negative
S7360	chr17:76666059-76666223	negative
S2759	chr1:6409793-6410338	negative
S1129	chr20:62474611-62475022	negative
S8043	chr1:244361049-244361996	negative
S1047	chr2:111777939-111778520	negative
S7276	chr13:70119187-70120117	negative
S2692	chr5:852669-853710	negative
5-FU	chr11:3021273-3021556	negative
S2736	chr22:47769708-47770048	negative
S2244	chr19:3119156-3119527	negative
S8344	chr19:17394101-17394403	negative
S7680	chr11:2811269-2811620	negative
S7575	chr20:32505541-32506308	negative
S2170	chrX:153761214-153761771	negative
S2779	chr16:58132671-58134233	negative
S2170	chr16:4374528-4374857	negative
S1648	chr5:139118619-139118998	negative
S7207	chr14:89687174-89687211	negative
PAC	chr10:120538596-120538940	negative
S7620	chr10:99300584-99300915	negative
S7569	chr3:140939211-140939466	negative
S7070	chr15:74278824-74279085	negative
S7596	chr2:43201746-43202059	negative
S7569	chr16:31049725-31049993	negative
S7555	chr15:31565896-31566305	negative
S7588	chr12:100591505-100591852	negative
S1194	chr10:99300584-99300915	negative
S7070	chr21:46339980-46340330	negative
S8400	chr11:61959670-61959966	negative
S1648	chr21:47954527-47954843	negative
5-FU	chr15:65490566-65490929	negative
S2170	chr11:62416936-62417317	negative
S2170	chr18:4802645-4803009	negative
S1095	chr22:44840453-44840730	negative
5-FU	chr5:2541487-2541839	negative
GEM	chr5:117740731-117741092	negative
S2244	chr1:16269454-16270422	negative
S2018	chr19:1881635-1882632	negative
5-FU	chr15:89596461-89596831	negative
S1648	chr1:220923052-220923948	negative
S1085	chr1:208139068-208139416	negative
S8400	chr17:76666059-76666223	negative
S8057	chr22:47769708-47770048	negative
S2736	chr16:89370444-89371334	negative
S1782	chr19:13355762-13355936	negative
S1129	chr2:25555476-25556067	negative
S1030	chr7:134774196-134774557	negative
S4900	chr15:73239428-73239572	negative
S7110	chr17:76666059-76666223	negative
S8146	chr1:31976415-31976622	negative
S1233	chr11:133921243-133921427	negative
S7588	chr10:120538596-120538940	negative
S7555	chr13:111109625-111109813	negative
S8400	chr1:247496562-247496876	negative
PAC	chr11:133921243-133921427	negative
S1030	chr7:146203339-146204288	negative
5-FU	chr9:130588465-130588925	negative
S1233	chr8:81143732-81144542	negative
S1194	chr3:128631362-128631657	negative
S1122	chr19:43360094-43361023	negative
S2692	chr8:41002075-41002472	negative
S7360	chr2:202900501-202901027	negative
S7588	chr3:42742706-42743645	negative
S1515	chr6:160251642-160252022	negative
S1090	chr17:80621655-80621987	negative
S2244	chr17:73237813-73238006	negative
S2170	chr19:48178178-48178929	negative
S7958	chr3:168783431-168783730	negative
S1090	chr18:4802645-4803009	negative
GEM	chr11:133526262-133526613	negative
S2244	chr7:148801707-148801764	negative
S7207	chr11:117784809-117785757	negative
S2759	chr5:60971709-60971974	negative
S2170	chr1:16269454-16270422	negative
PAC	chr10:122217256-122217613	negative
S1826	chr4:17568137-17568294	negative
S2244	chr5:176532881-176533358	negative
S1194	chr7:684740-685052	negative
S4900	chr19:16005619-16006062	negative
5-FU	chr8:145688786-145689112	negative
S7816	chr11:117784809-117785757	negative
S7259	chr11:68898572-68898889	negative
S7596	chr5:37838847-37839171	negative
S1090	chr21:45353679-45354342	negative
S7041	chr19:12624267-12624796	negative
S7596	chr16:2294478-2294837	negative
S1090	chr21:40167859-40168129	negative
S7041	chr2:80531618-80531664	negative
S1782	chr17:58504309-58504544	negative
S1047	chr3:128631362-128631657	negative
S1194	chr11:66314840-66315172	negative
S1090	chr7:20479205-20479819	negative
S7360	chr7:73021925-73022169	negative
S7569	chr2:240390687-240391248	negative
S1085	chr19:43360094-43361023	negative
S8146	chr2:20708928-20709284	negative
S8400	chr8:41002075-41002472	negative
S1648	chr2:42984134-42984576	negative
S7816	chr10:77537444-77537560	negative
S2692	chr12:117723716-117724088	negative
S7575	chr2:73384387-73384536	negative
S7070	chr11:74460734-74460912	negative
OXA	chr13:52342243-52342883	negative
S2692	chr22:47769708-47770048	negative
S1030	chr15:86307093-86307395	negative
S8043	chr16:2294478-2294837	negative
S7958	chr3:1159475-1160621	negative
S1096	chr7:20479205-20479819	negative
S8495	chr22:41348456-41348600	negative
S2718	chr11:68898572-68898889	negative
S7070	chr11:64607875-64608237	negative
S2736	chr9:29732232-29732603	negative
S8146	chr17:76245514-76246106	negative
S4900	chr9:131030568-131030899	negative
S1194	chr5:170951309-170951650	negative
S7110	chr7:73021925-73022169	negative
GEM	chr9:138857172-138857567	negative
S1047	chr5:37838847-37839171	negative
S8400	chr8:101755591-101755957	negative
S7620	chr17:32454494-32455095	negative
S7110	chr8:101755591-101755957	negative
S7575	chr15:71124983-71125252	negative
S1095	chr7:139023866-139024194	negative
S2244	chr4:143946996-143947276	negative
S1085	chr7:91350085-91350382	negative
S8146	chr9:138857172-138857567	negative
OXA	chr3:138821804-138822146	negative
S2170	chr12:53262623-53263007	negative
S2693	chr11:64980112-64980413	negative
S8043	chr19:43360094-43361023	negative
S7276	chr11:133372080-133372489	negative
S8400	chr22:47769708-47770048	negative
S2693	chr12:45863442-45863571	negative
S7575	chr1:207987520-207987861	negative
S1648	chr7:1671925-1672312	negative
S1122	chr11:32237378-32237846	negative
S2244	chr12:45863442-45863571	negative
S2170	chr16:83862058-83862610	negative
S1122	chr3:140939211-140939466	negative
S2779	chr1:208139068-208139416	negative
S7041	chr2:46392980-46393670	negative
S7588	chr11:61959670-61959966	negative
S2759	chr3:194970171-194970534	negative
S7596	chr22:44840453-44840730	negative
OXA	chr19:14553623-14555546	negative
S7680	chr11:74559411-74559625	negative
S7588	chr13:111109625-111109813	negative
S7575	chr12:38556904-38557464	negative
S8006	chr7:45690163-45690496	negative
S7596	chr7:142459325-142459662	negative
S7575	chr22:35818638-35819278	negative
OXA	chr13:110882334-110882787	negative
S2170	chr12:56078397-56079082	negative
S1047	chr2:240390687-240391248	negative
S7119	chr7:51310658-51311020	negative
S7816	chr3:134515663-134516005	negative
S2692	chr17:43593278-43593731	negative
S1096	chr6:159876286-159876595	negative
S7843	chr12:100591505-100591852	negative
S7958	chr19:7422201-7424200	negative
S1515	chr3:183534830-183535199	negative
IRI	chr14:77477567-77478179	negative
S1047	chr6:160251642-160252022	negative
S8006	chr17:76666059-76666223	negative
S1848	chr1:30511257-30511642	negative
S2244	chr1:51808210-51808461	negative
S8344	chr3:13748567-13748856	negative
S7276	chr1:45478883-45479055	negative
S7680	chr9:140916217-140916572	negative
S1181	chr12:53824590-53824805	negative
S7119	chr22:25388392-25388536	negative
S1648	chr6:161106162-161106999	negative
GEM	chr19:19572319-19573472	negative
S2198	chr7:39950875-39951091	negative
S2686	chr9:25964239-25964625	negative
S2170	chr1:235254447-235254936	negative
S8495	chr1:115768536-115768939	negative
S1129	chr15:89873002-89873916	negative
S7816	chr7:101260217-101260641	negative
S8344	chr7:73021925-73022169	negative
S1826	chr8:139627117-139627496	negative
IRI	chr17:20113549-20115230	negative
S1233	chr12:63241356-63241878	negative
S8400	chr11:117368800-117369161	negative
S8400	chr1:36027028-36027405	negative
S1515	chr11:76811819-76812143	negative
S1249	chr12:122346671-122347266	negative
PAC	chr14:106724359-106725425	negative
S2693	chr7:148801707-148801764	negative
S2170	chr11:66334574-66334939	negative
S1095	chr11:32237378-32237846	negative
S8057	chr13:79451622-79451983	negative
S2693	chr19:48178178-48178929	negative
S7620	chr19:16237199-16237528	negative
S1090	chr11:75873462-75873758	negative
S1194	chr1:43600701-43601055	negative
S8400	chr21:10201038-10201552	negative
S7680	chr17:26690185-26691131	negative
S1233	chr9:112279965-112280653	negative
S1782	chr1:179797737-179798364	negative
S2779	chr12:15191808-15192009	negative
S2170	chr5:60971709-60971974	negative
S7233	chr8:101755591-101755957	negative
S2170	chr16:10859767-10860212	negative
S1090	chr20:35899555-35900132	negative
S7110	chr11:117368800-117369161	negative
S2718	chr4:787232-788753	negative
S2736	chr1:12858525-12858801	negative
S7680	chr4:49293433-49294088	negative
S1848	chr12:11876817-11877208	negative
IRI	chr4:17568137-17568294	negative
S2244	chr19:39395703-39396760	negative
S8400	chr2:39632016-39632497	negative
S1047	chr17:18220790-18221422	negative
S1194	chr22:37952468-37953100	negative
S7569	chr13:111109625-111109813	negative
S2018	chr16:3017990-3018360	negative
S1095	chr11:76811819-76812143	negative
S1451	chr19:6419380-6420048	negative
S8043	chr14:24529734-24530379	negative
S7958	chr3:119999942-120000183	negative
S1047	chr22:35818638-35819278	negative
S1096	chr20:36748790-36749099	negative
S1648	chr14:91283033-91283671	negative
S2736	chr7:300924-302193	negative
S1122	chr9:96020595-96020925	negative
S8400	chr1:23933726-23934716	negative
S7233	chr8:41002075-41002472	negative
S7596	chr16:55859492-55859825	negative
S2692	chr17:32454494-32455095	negative
S7555	chr18:5530373-5530764	negative
S1233	chr3:182910271-182910885	negative
S2692	chr3:134416727-134417079	negative
5-FU	chr2:79486086-79487576	negative
S1134	chrX:151823223-151823963	negative
S2779	chr3:140939211-140939466	negative
S8344	chr5:178557216-178557573	negative
S7575	chr1:153765723-153765996	negative
S7276	chr8:61194605-61194974	negative
GEM	chr18:4802645-4803009	negative
S7041	chr1:28205834-28206571	negative
S1648	chr5:167850385-167850858	negative
S8400	chr19:35568394-35568978	negative
S1451	chr1:156562482-156562787	negative
S1096	chr1:7001332-7001914	negative
S2244	chr17:71381407-71382055	negative
S7207	chr10:120538596-120538940	negative
S2779	chr20:21498445-21498890	negative
S1030	chr18:4802645-4803009	negative
S7070	chr17:78059842-78061193	negative
S1047	chr17:38081815-38082175	negative
S1047	chr1:244361049-244361996	negative
S7620	chr15:76031935-76032463	negative
S8400	chr22:51116286-51117851	negative
S8043	chr17:18220790-18221422	negative
S7588	chr13:112510434-112512009	negative
S7360	chr8:101755591-101755957	negative
S7569	chr17:80930812-80932806	negative
S7259	chr19:40530253-40530697	negative
5-FU	chr2:97661891-97662255	negative
PAC	chr1:116968539-116968935	negative
S7569	chr18:72999863-73000047	negative
S2692	chr10:124263609-124263911	negative
S1782	chr11:93036905-93037295	negative
S7276	chr16:54966030-54966598	negative
S1096	chr6:160251642-160252022	negative
S2686	chr17:31318376-31318563	negative
S1782	chr12:115181322-115181633	negative
S1249	chr22:22343998-22345209	negative
S7816	chr12:53495788-53496105	negative
S1181	chr12:100591505-100591852	negative
S1047	chr9:100782975-100783280	negative
S1047	chr8:33547579-33548132	negative
S2244	chr15:62865040-62865747	negative
OXA	chr6:36095736-36096848	negative
S7110	chr2:39632016-39632497	negative
S1134	chr15:78096713-78097170	negative
S7680	chr3:51025574-51026339	negative
S7070	chr20:18524583-18525162	negative
S4900	chr5:180228567-180228979	negative
S1648	chr16:25008954-25009979	negative
S2244	chr22:23926209-23926410	negative
S1194	chr11:61959670-61959966	negative
S2018	chr19:35504610-35504971	negative
S7596	chr10:132975764-132976476	negative
S7041	chr22:40802984-40803548	negative
S2759	chr18:4802645-4803009	negative
PAC	chr10:103601371-103601657	negative
S1134	chr19:16050671-16051310	negative
S2244	chr21:9874771-9876895	negative
S7569	chr8:105483822-105484075	negative
5-FU	chr8:37693628-37693823	negative
S1095	chr7:6575390-6575749	negative
S1648	chr2:132293213-132293505	negative
S1194	chr1:244361049-244361996	negative
S7569	chr11:64980112-64980413	negative
S7588	chr11:133921243-133921427	negative
S7620	chr15:68493862-68494432	negative
5-FU	chr19:41822176-41823164	negative
S8043	chr10:99300584-99300915	negative
S1096	chr11:32237378-32237846	negative
S7620	chr17:76666059-76666223	negative
S1181	chr9:138557239-138557579	negative
S2244	chr5:37838847-37839171	negative
S2759	chr15:70771354-70771895	negative
S1090	chr1:43701023-43701349	negative
S7958	chr6:158490508-158490815	negative
S1194	chr12:103358990-103359202	negative
S8043	chr19:48178178-48178929	negative
S8400	chr2:44378116-44378418	negative
IRI	chr5:398303-399502	negative
S8495	chr16:85952868-85953231	negative
S1515	chr17:80930812-80932806	negative
S7070	chr5:33008759-33009628	negative
S1047	chr20:36748790-36749099	negative
S1515	chr7:148801707-148801764	negative
GEM	chr7:73638918-73639236	negative
S7276	chr12:52222639-52222933	negative
S8495	chr4:37803691-37804101	negative
S7680	chr19:6441596-6441890	negative
S7816	chr2:241495322-241495654	negative
S2779	chr1:247496562-247496876	negative
S7555	chr12:63241356-63241878	negative
OXA	chr17:38178414-38178776	negative
GEM	chr10:100145070-100145679	negative
S2693	chr22:35818638-35819278	negative
S1249	chr10:120538596-120538940	negative
S8400	chr17:32454494-32455095	negative
S8344	chr1:156882954-156883626	negative
S7259	chr11:76428069-76428346	negative
S8043	chr12:100591505-100591852	negative
GEM	chr5:85940895-85941242	negative
GEM	chr12:100591505-100591852	negative
S7360	chr3:193542963-193543613	negative
S7360	chr16:89370444-89371334	negative
S7596	chr1:244361049-244361996	negative
S1515	chr11:64980112-64980413	negative
S2686	chr17:32454494-32455095	negative
S7070	chr7:4824884-4825245	negative
S7119	chrX:56755265-56755438	negative
S2718	chr13:46671696-46671850	negative
S1529	chr3:180133767-180134536	negative
S2170	chr21:40167859-40168129	negative
S7680	chr10:32778442-32778586	negative
S2693	chr17:79170069-79170427	negative
S1047	chrX:153761214-153761771	negative
S7620	chr17:72564539-72565233	negative
S1090	chr18:2979215-2979710	negative
S1782	chr17:30119275-30119597	negative
OXA	chr16:81866307-81866658	negative
S7360	chr1:156882954-156883626	negative
S2244	chr7:139265954-139266605	negative
S2170	chr1:110333373-110333872	negative
S7620	chr7:142459325-142459662	negative
S1122	chr16:2294478-2294837	negative
S7958	chr13:113775259-113775624	negative
S2718	chr10:99300584-99300915	negative
S1249	chr18:22094826-22095309	negative
S1194	chr20:45853014-45853308	negative
S2198	chr12:53824590-53824805	negative
S7041	chr5:56719652-56719900	negative
GEM	chr8:56313074-56314101	negative
S1782	chr10:99628184-99628520	negative
S1782	chr11:64980112-64980413	negative
S7680	chr1:178915947-178916228	negative
S8057	chr12:120702365-120702771	negative
S8043	chr2:240390687-240391248	negative
S2779	chr19:36474056-36474382	negative
S7041	chr17:80397409-80398310	negative
S2692	chr11:61959670-61959966	negative
S2693	chr2:45483996-45484515	negative
S8146	chr1:43904460-43905583	negative
S7276	chr10:133579964-133580230	negative
S7233	chr3:24058416-24058777	negative
S4900	chr6:164500034-164500357	negative
S1095	chr12:45863442-45863571	negative
S7843	chr12:31398923-31399407	negative
OXA	chr12:15630493-15630919	negative
S4900	chr15:70927590-70928030	negative
S7233	chr20:55867141-55867494	negative
S8344	chr10:27681839-27682172	negative
S7041	chr17:56349851-56350079	negative
S2170	chr8:145540423-145540738	negative
S8006	chr6:32584063-32584910	negative
OXA	chr16:3520052-3520338	negative
S7360	chr9:131997867-131998181	negative
S7041	chr12:56091899-56093044	negative
S4900	chr18:13622829-13623544	negative
S1122	chr11:66189603-66189957	negative
5-FU	chr3:180947522-180948263	negative
S7680	chr11:118828060-118828372	negative
S8495	chr12:4273775-4273945	negative
S1085	chr14:90088523-90088898	negative
S7596	chr2:210363030-210364101	negative
S7041	chr20:2775578-2779349	negative
S7207	chr1:12858525-12858801	negative
S1095	chr16:30962207-30962521	negative
S2736	chr3:13748567-13748856	negative
S2170	chr7:143096377-143097036	negative
S8495	chr12:49285300-49285501	negative
S1233	chr3:192989278-192989963	negative
S7041	chr7:21953535-21953945	negative
S8495	chr1:220923052-220923948	negative
S1826	chr19:11030971-11033224	negative
S2736	chr11:100144318-100144570	negative
S2693	chr17:40321472-40322409	negative
S1529	chr12:53824590-53824805	negative
S1085	chr2:240390687-240391248	negative
S2779	chr4:1235405-1235734	negative
S7070	chr3:125736861-125737163	negative
S2736	chr15:68493862-68494432	negative
S1194	chr12:56078397-56079082	negative
S8344	chr3:42696617-42697153	negative
GEM	chr2:28761386-28762366	negative
S1095	chr18:13551771-13552070	negative
S8043	chr22:44840453-44840730	negative
S7620	chr7:73021925-73022169	negative
S7767	chr22:23236512-23237210	negative
S8006	chr10:134980964-134981476	negative
S1233	chr6:166247254-166247573	negative
S7816	chr5:852669-853710	negative
GEM	chr22:48001444-48001768	negative
S7843	chr11:61959670-61959966	negative
GEM	chr11:68898572-68898889	negative
S7259	chr1:12858525-12858801	negative
S7767	chr10:99300584-99300915	negative
S1249	chr3:140477836-140478237	negative
S1096	chr16:139287-139924	negative
S8344	chr10:42358765-42359112	negative
S4900	chr17:2685039-2685365	negative
S2693	chr2:95826241-95826561	negative
PAC	chr17:56349851-56350079	negative
S7119	chr1:109941469-109941633	negative
S2244	chr2:45483996-45484515	negative
S7259	chr10:50209456-50210204	negative
S7259	chr19:40147398-40147720	negative
S7575	chr1:151442788-151443191	negative
S1529	chr11:61959670-61959966	negative
S1529	chr2:15793360-15793812	negative
S7588	chr12:31398923-31399407	negative
S2692	chr5:122422073-122422727	negative
S1134	chr11:68898572-68898889	negative
S1529	chr1:166392004-166392574	negative
S2718	chr1:116968539-116968935	negative
S2759	chr5:1730171-1730747	negative
S1451	chr10:42358110-42358457	negative
S1782	chr11:62416936-62417317	negative
S2018	chr1:167464163-167464472	negative
S1030	chr2:238852372-238853357	negative
IRI	chr2:74652732-74653094	negative
S2693	chr7:91350085-91350382	negative
S7596	chr22:44890959-44891193	negative
S2779	chr4:66864236-66865538	negative
S2244	chr18:74242211-74242966	negative
S7110	chr17:43593278-43593731	negative
S7596	chr19:1912657-1913959	negative
S7843	chr19:6312133-6312483	negative
S1030	chr2:240390687-240391248	negative
S7555	chr12:115181322-115181633	negative
S2170	chr5:176532881-176533358	negative
S8006	chr6:17539108-17540370	negative
S8057	chr9:140213809-140214140	negative
S7555	chr2:111777939-111778520	negative
S7596	chr2:111777939-111778520	negative
S1648	chr5:138850216-138850811	negative
S2170	chr8:145886380-145887188	negative
OXA	chr7:75915472-75916095	negative
S7259	chr7:142459325-142459662	negative
S7070	chr3:128212108-128212628	negative
S7680	chr8:145236560-145237189	negative
S7110	chr2:128431069-128431704	negative
S7569	chr20:21498445-21498890	negative
S7575	chr10:134980964-134981476	negative
S7360	chr12:107148209-107148582	negative
S2170	chr17:48877277-48877607	negative
S2170	chr11:64980112-64980413	negative
S8146	chr14:94809609-94809931	negative
IRI	chr22:18942823-18943487	negative
S7041	chr11:71110469-71111101	negative
S8344	chr17:76666059-76666223	negative
S1047	chr5:852669-853710	negative
S2692	chr19:16050671-16051310	negative
S7041	chr2:98355341-98355749	negative
PAC	chr18:5530373-5530764	negative
S2170	chr2:238852372-238853357	negative
S1648	chr22:24612530-24612831	negative
S7110	chr11:61959670-61959966	negative
OXA	chr18:13482417-13482771	negative
S1826	chr19:56160767-56161729	negative
IRI	chr22:25595585-25597587	negative
S7555	chr15:86307093-86307395	negative
S8043	chr2:45483996-45484515	negative
S2244	chr2:240390687-240391248	negative
S2693	chr15:41857274-41857601	negative
S1122	chr19:12940693-12941027	negative
S7041	chr1:156776729-156776997	negative
S2692	chr19:19453255-19453938	negative
S7041	chr17:29253440-29253817	negative
S2759	chr6:160251642-160252022	negative
S1515	chr12:123329134-123330151	negative
S8400	chr1:156882954-156883626	negative
S8344	chr1:157349870-157350814	negative
S7041	chr11:47369296-47370264	negative
S7569	chr5:176532881-176533358	negative
S7041	chr2:25611024-25611169	negative
S1249	chr14:106723209-106723482	negative
S2736	chr9:23044506-23045425	negative
S7588	chr19:1686916-1687202	negative
S7816	chr15:78729193-78729529	negative
S2018	chr5:14397842-14398307	negative
S7070	chr1:223375018-223375331	negative
S1129	chr1:4081671-4082002	negative
S1194	chr21:10200973-10201032	negative
S1090	chr6:169058229-169058599	negative
S8057	chr5:852669-853710	negative
S8043	chr7:6575390-6575749	negative
S1090	chr12:53262623-53263007	negative
S1129	chr7:45453874-45454334	negative
S2693	chr18:2979215-2979710	negative
S1782	chr9:140351615-140352303	negative
S1030	chr4:1187074-1187300	negative
S1085	chr12:45863442-45863571	negative
S8043	chr6:160251642-160252022	negative
S2759	chr16:31143618-31143900	negative
S8146	chr19:12945603-12945902	negative
S7041	chr13:19731498-19731874	negative
S1249	chr22:29263498-29264007	negative
S7816	chr4:17568137-17568294	negative
S1233	chr20:61655348-61655770	negative
S2692	chr2:98350378-98350695	negative
S7041	chr15:28039003-28039617	negative
IRI	chr15:38855588-38855924	negative
S7843	chr11:70804872-70805235	negative
S8400	chr22:45000429-45000816	negative
S7588	chr8:145886380-145887188	negative
S7569	chr11:66358997-66359463	negative
S2244	chr8:133882613-133883268	negative
GEM	chr10:99300584-99300915	negative
S8146	chr7:91350085-91350382	negative
S1047	chr11:29546348-29546746	negative
S7620	chr17:43593278-43593731	negative
S1030	chr16:4374528-4374857	negative
S7575	chr11:116660365-116660931	negative
S2170	chr5:137775932-137776480	negative
S7360	chr20:2315504-2316111	negative
S7233	chr20:59861933-59862955	negative
S1047	chr10:99300584-99300915	negative
GEM	chr10:20820026-20820992	negative
S1249	chr1:178915947-178916228	negative
S1529	chr16:11483724-11484095	negative
OXA	chr11:64952900-64953922	negative
S7070	chr14:104821867-104821997	negative
5-FU	chr9:30188876-30189197	negative
S1848	chr1:11789110-11789417	negative
S1085	chr20:36748790-36749099	negative
S2718	chr1:12858525-12858801	negative
S7041	chr1:153765209-153765607	negative
S4900	chr14:105824371-105824737	negative
S7360	chr17:43593278-43593731	negative
S8495	chr7:27753729-27755661	negative
S7588	chr1:12858525-12858801	negative
S8344	chr9:117777300-117777633	negative
S2736	chr11:61959670-61959966	negative
S7259	chr19:43360094-43361023	negative
S2736	chr22:38518231-38518576	negative
S7596	chr1:51808210-51808461	negative
S7110	chr20:57587419-57587780	negative
S1648	chr2:241571076-241571387	negative
S7569	chr17:48877277-48877607	negative
S8006	chr6:31751791-31753642	negative
S2170	chr14:90088523-90088898	negative
S7119	chr6:170258836-170259167	negative
S2759	chr6:35460988-35461597	negative
S1648	chr22:30682504-30682824	negative
S7070	chr5:87484945-87486535	negative
S7360	chr2:10272902-10273207	negative
S8344	chr17:15861711-15862103	negative
OXA	chr5:179428462-179429783	negative
S7259	chr8:96869405-96869716	negative
S7843	chr1:12858525-12858801	negative
S2692	chr3:13748567-13748856	negative
S7110	chr2:202900501-202901027	negative
S1047	chr17:69989219-69989317	negative
S7555	chr11:66179358-66179646	negative
S2759	chr22:44840453-44840730	negative
S2198	chr13:111109625-111109813	negative
S2244	chr17:80621655-80621987	negative
S2244	chr19:6419380-6420048	negative
S7596	chr13:111109625-111109813	negative
S8400	chr2:206666082-206667005	negative
S7041	chr16:33737752-33738031	negative
S2686	chr2:96499550-96499848	negative
S8006	chr3:191781360-191781953	negative
S7680	chr1:84689923-84690335	negative
S7596	chr8:23001863-23002580	negative
S1648	chr17:47299732-47300076	negative
S2244	chr15:57767374-57767677	negative
S7233	chr17:76666059-76666223	negative
IRI	chr3:119133802-119134864	negative
S2759	chr11:11066984-11067278	negative
S8146	chr2:11656826-11656949	negative
S1451	chr19:39668516-39669141	negative
S7569	chr21:40167859-40168129	negative
S1848	chr7:30452656-30453198	negative
S7276	chr14:101941184-101941515	negative
S2759	chr1:179556745-179557372	negative
S7767	chr8:10383541-10384143	negative
S1181	chr5:852669-853710	negative
S2718	chr2:15793360-15793812	negative
OXA	chr7:156795286-156795928	negative
S7620	chr17:56345954-56346544	negative
OXA	chr13:113439377-113439994	negative
S1233	chr3:111320387-111321045	negative
S8344	chr20:34219499-34221097	negative
S7041	chr17:61774664-61774965	negative
S1096	chr18:3067252-3067634	negative
S1249	chr6:18360507-18360950	negative
S2170	chr15:100332239-100332743	negative
S7070	chr2:104995130-104995819	negative
S1515	chr7:65987229-65987550	negative
S4900	chr17:7980165-7980736	negative
S1451	chr7:1745024-1745512	negative
S8344	chr7:45332148-45332859	negative
S8495	chr20:59478269-59478783	negative
S2693	chr17:73917284-73918320	negative
S1085	chr5:60971709-60971974	negative
S1648	chr10:35016098-35016435	negative
S7276	chr4:163327631-163328806	negative
S8344	chr15:76031935-76032463	negative
S7070	chr5:125935683-125935963	negative
S7588	chr7:151515871-151516164	negative
S7588	chr12:53824590-53824805	negative
S7555	chr13:111415970-111416162	negative
S8400	chr10:131933413-131933654	negative
S1233	chr8:58767589-58768593	negative
S2170	chr9:100153390-100153639	negative
S8043	chr17:79170069-79170427	negative
S8006	chr11:3644381-3644531	negative
S1095	chr2:240390687-240391248	negative
S7276	chr10:50209456-50210204	negative
S1233	chr9:118640139-118640697	negative
S1122	chr19:619700-620010	negative
S7958	chr6:31759336-31760238	negative
S2693	chr3:168409513-168409876	negative
S1181	chr2:15793360-15793812	negative
S7070	chr10:105265814-105266183	negative
S7119	chr3:182414885-182415186	negative
S1030	chr11:10621900-10622579	negative
S8400	chr10:45916584-45916941	negative
S7276	chr2:10689274-10689554	negative
S2170	chr6:159876286-159876595	negative
S1030	chr12:56078397-56079082	negative
S2779	chr7:148801707-148801764	negative
S1096	chr11:68898572-68898889	negative
S7680	chr11:59563494-59563904	negative
S7569	chr4:3038485-3038728	negative
S2692	chr12:53824590-53824805	negative
S1515	chr11:10621900-10622579	negative
S1515	chr20:36748790-36749099	negative
S7767	chr17:43593278-43593731	negative
S7680	chr1:62660557-62660905	negative
S7588	chr12:131615714-131616059	negative
S1090	chr3:168409513-168409876	negative
S7207	chr6:31255035-31256966	negative
S1181	chr20:3903354-3903835	negative
S7620	chr22:45000429-45000816	negative
S2759	chr1:16269454-16270422	negative
S1085	chr8:102243991-102244389	negative
S2736	chr20:36823700-36824440	negative
S2736	chr11:66178146-66178485	negative
S8344	chr19:4495419-4496099	negative
S1515	chr2:95826241-95826561	negative
S7620	chr8:101755591-101755957	negative
S7360	chr19:3807410-3808090	negative
IRI	chr13:29633443-29633818	negative
S8344	chr19:4053459-4054078	negative
S7276	chr10:132063859-132064363	negative
S1122	chr4:88321049-88321718	negative
OXA	chr3:194343551-194344111	negative
S2244	chr7:142459325-142459662	negative
S1529	chr15:25297213-25297632	negative
S7041	chr20:29570459-29570873	negative
S2693	chr1:212934093-212934355	negative
S8043	chr11:32237378-32237846	negative
GEM	chr18:2979215-2979710	negative
S2779	chr15:100331853-100332149	negative
S2170	chr1:17461059-17462024	negative
S8006	chr1:166392004-166392574	negative
S7070	chr14:103984153-103985743	negative
S1451	chr6:35460988-35461597	negative
S2686	chr1:15177512-15178085	negative
S7070	chr12:2973993-2974378	negative
S7233	chr5:2332540-2333260	negative
S8043	chr2:111777939-111778520	negative
S7041	chr7:62498452-62499088	negative
S8400	chr16:10859767-10860212	negative
S1122	chr16:34208208-34208440	negative
S7680	chr8:102526304-102526549	negative
S7233	chr1:152284298-152286586	negative
S7233	chr11:60972296-60972595	negative
S8006	chr6:34200582-34202224	negative
S8043	chr19:6419380-6420048	negative
S1085	chr7:142459325-142459662	negative
S7575	chr4:17568137-17568294	negative
S7680	chr14:103234944-103235194	negative
S2170	chr1:244454945-244455539	negative
S7207	chr17:76142904-76143257	negative
S2198	chr20:36823700-36824440	negative
S2170	chr7:2054874-2055228	negative
S1085	chr19:39668516-39669141	negative
S7259	chr18:19626079-19626280	negative
S8057	chr7:39950875-39951091	negative
S2018	chr2:8981148-8981466	negative
S1129	chr15:68845852-68846141	negative
S7816	chr1:5710803-5711306	negative
S8495	chr2:74652732-74653094	negative
S2693	chr21:45353679-45354342	negative
S7767	chr9:25964239-25964625	negative
S7119	chr15:79385144-79385412	negative
S1030	chr17:80621655-80621987	negative
S7843	chr15:65517004-65517386	negative
S1782	chr4:154050347-154050698	negative
GEM	chr3:125852221-125852900	negative
S2170	chr12:100591505-100591852	negative
S2018	chr1:12858525-12858801	negative
S8006	chr19:41765620-41766079	negative
S7588	chr7:150148165-150148936	negative
S8400	chr11:62416936-62417317	negative
S7680	chr11:203437-204092	negative
IRI	chr8:90715963-90716361	negative
S1095	chr20:36748790-36749099	negative
S7041	chr16:74750106-74751087	negative
S2018	chr17:43593278-43593731	negative
S8043	chr16:30962207-30962521	negative
S7575	chr17:78255477-78255715	negative
S8495	chr10:121362068-121362483	negative
S7596	chr11:72939616-72939950	negative
PAC	chr20:61401724-61402087	negative
S7070	chr17:79206972-79207565	negative
S2693	chr19:619700-620010	negative
S8146	chr19:41292347-41293002	negative
S1515	chr7:91350085-91350382	negative
S7259	chr2:237940807-237941570	negative
S7555	chr1:43701023-43701349	negative
S7680	chr16:70508497-70508717	negative
S7041	chr10:49727513-49727858	negative
S7569	chr15:100331853-100332149	negative
5-FU	chr9:138979683-138980203	negative
OXA	chr17:35203879-35204261	negative
OXA	chr9:111616979-111618251	negative
S2244	chr2:19854344-19854728	negative
S1122	chr10:99300584-99300915	negative
S7207	chr17:46091641-46091979	negative
S8057	chr14:97378846-97379515	negative
GEM	chr22:47448137-47449111	negative
S7596	chr10:112377762-112377910	negative
S2018	chr10:124263609-124263911	negative
S2718	chr12:11916588-11916938	negative
S1030	chr19:13108211-13108633	negative
S1085	chr13:111109625-111109813	negative
S1782	chr12:6879683-6880050	negative
S7569	chr8:145540423-145540738	negative
S1782	chr22:39605730-39606173	negative
S1085	chr8:145540423-145540738	negative
OXA	chr6:90331327-90331677	negative
S2244	chr4:3038485-3038728	negative
S8006	chr13:54784570-54785252	negative
S1030	chr2:98540839-98541181	negative
S2244	chr19:13108211-13108633	negative
S1095	chr11:68898572-68898889	negative
5-FU	chr10:134359758-134360104	negative
S1515	chr17:80621655-80621987	negative
S7575	chr9:127002980-127003497	negative
S1194	chr19:48178178-48178929	negative
S7680	chr10:26995228-26995812	negative
S2244	chr5:117740731-117741092	negative
S8400	chr15:27519145-27519917	negative
S4900	chr5:852669-853710	negative
S2170	chr15:86307093-86307395	negative
S2170	chr7:65987229-65987550	negative
S2759	chr1:226012120-226012504	negative
S7620	chr16:66405927-66406258	negative
S7360	chr17:65253931-65254589	negative
S2759	chr2:121291640-121292245	negative
S8400	chr5:178866391-178866749	negative
S7596	chr20:56989647-56989834	negative
S7958	chr16:28619446-28620013	negative
S2170	chr17:76262920-76263470	negative
S2170	chr7:134774196-134774557	negative
S1047	chr12:100591505-100591852	negative
S2686	chr22:45973346-45974532	negative
S7233	chr17:32454494-32455095	negative
S7041	chr15:90020422-90021042	negative
S7575	chr2:45489727-45490087	negative
S7360	chr13:111970912-111971265	negative
S1782	chr10:131845917-131846615	negative
S8344	chr2:39632016-39632497	negative
S7119	chr1:36623825-36624226	negative
S1085	chr1:43701023-43701349	negative
S2692	chr13:112510434-112512009	negative
S1782	chr12:53702658-53703047	negative
S8146	chr1:43600701-43601055	negative
S7110	chr3:13748567-13748856	negative
S1030	chr7:2054874-2055228	negative
S1095	chr16:2294478-2294837	negative
PAC	chr8:50496208-50496450	negative
S7575	chr19:50292135-50292708	negative
S8495	chrX:56755265-56755438	negative
S2170	chr4:143946996-143947276	negative
S1233	chr11:1077760-1078324	negative
S7041	chr5:71045835-71046141	negative
S1030	chr11:64952169-64952521	negative
S2736	chr20:51194521-51194873	negative
S1233	chr20:58395481-58396569	negative
S2759	chr10:99300584-99300915	negative
S7041	chr8:103622129-103622469	negative
S2170	chr2:95826241-95826561	negative
S7620	chr11:117368800-117369161	negative
S2018	chr17:34888605-34888864	negative
S1233	chr5:22852878-22853971	negative
5-FU	chr21:40734573-40735088	negative
S7070	chr6:17551429-17555533	negative
S1095	chr5:60971709-60971974	negative
S7575	chr2:65299108-65299345	negative
S8400	chr12:6171701-6172041	negative
S2759	chr15:74278824-74279085	negative
S8006	chr4:32411201-32411714	negative
S8400	chr12:117723716-117724088	negative
IRI	chr9:132116665-132116962	negative
S7596	chr7:20479205-20479819	negative
S1782	chr15:70352069-70352460	negative
S1095	chr1:64657580-64658459	negative
S7555	chr9:138857172-138857567	negative
S1122	chr9:137446090-137447083	negative
S1249	chr17:46091641-46091979	negative
S2244	chr1:235254447-235254936	negative
S1233	chr3:128212108-128212628	negative
S1648	chr5:756667-757427	negative
S7843	chr1:36936982-36937612	negative
S7596	chr10:134980964-134981476	negative
S2170	chr17:80621655-80621987	negative
S2759	chr11:68898572-68898889	negative
OXA	chr17:75596505-75596862	negative
S1096	chr12:123632798-123633312	negative
S1047	chr7:142459325-142459662	negative
S2018	chr17:29743309-29743631	negative
S1451	chr8:85704290-85704538	negative
S2244	chr11:134391532-134391845	negative
S7575	chr11:62543056-62543681	negative
S1030	chr1:151442788-151443191	negative
S1095	chr13:113528458-113529192	negative
S1233	chr11:64607875-64608237	negative
S7041	chr2:96014149-96014828	negative
GEM	chr18:8796645-8796913	negative
S4900	chr7:65558260-65558404	negative
S2198	chr5:56719652-56719900	negative
S1233	chr11:1142532-1143210	negative
S1085	chr17:69989219-69989317	negative
S1129	chr1:231243126-231243387	negative
S8400	chr7:155045646-155046025	negative
S2244	chr2:100250018-100250291	negative
S1095	chr4:66864236-66865538	negative
S1529	chr16:25149468-25149850	negative
S1782	chr2:19548974-19549322	negative
GEM	chr12:103358605-103358963	negative
S2692	chr19:35504610-35504971	negative
S7767	chr4:88321049-88321718	negative
GEM	chr8:50496208-50496450	negative
S1030	chr11:17523785-17525089	negative
S7596	chr18:8961883-8962549	negative
S1648	chr15:90446191-90446487	negative
S2779	chr8:140750966-140751304	negative
S1129	chr7:142397524-142398037	negative
S1122	chr8:95372303-95372610	negative
S7555	chr6:167623742-167624010	negative
S7575	chr22:38640897-38641265	negative
S7233	chr12:63241356-63241878	negative
S1782	chr17:37341302-37341651	negative
S1134	chr21:10200973-10201032	negative
S8400	chr19:19849459-19851002	negative
S8043	chr8:125313309-125314052	negative
S2718	chr11:3070397-3070588	negative
IRI	chr2:119781947-119782448	negative
S7070	chr2:159901056-159902363	negative
S1515	chr5:60971709-60971974	negative
OXA	chr7:107714191-107714630	negative
S7233	chr22:28201163-28201524	negative
S8400	chr1:230562832-230563059	negative
S1129	chr15:100271769-100272345	negative
S7360	chr3:42696617-42697153	negative
S2779	chr1:204588390-204588745	negative
S2244	chr11:36902630-36902984	negative
S7575	chr6:40262352-40262999	negative
S8400	chr3:38355674-38355861	negative
S1090	chr17:48877277-48877607	negative
S7041	chr1:183252130-183252498	negative
S2244	chr20:21498445-21498890	negative
S1090	chr1:235254447-235254936	negative
OXA	chr22:43023025-43024321	negative
S7555	chr10:44314454-44314776	negative
S7041	chr18:15000110-15000408	negative
S1194	chr10:134980964-134981476	negative
S2759	chr1:212934093-212934355	negative
S7680	chr7:105253762-105254691	negative
S1134	chr19:17973573-17973979	negative
S1782	chr7:73521090-73521765	negative
S2759	chr10:133147059-133148500	negative
S1782	chr19:33334400-33334714	negative
S1122	chr2:138236586-138237250	negative
S8495	chr6:158490508-158490815	negative
S2244	chr1:113689248-113689597	negative
S7360	chr12:54765079-54765478	negative
S7041	chr7:44322076-44322558	negative
S7588	chr6:169058229-169058599	negative
S2692	chr1:167464163-167464472	negative
S1529	chr3:51812213-51812636	negative
PAC	chr19:16050671-16051310	negative
S2779	chr7:95163739-95164594	negative
S1096	chr20:46822375-46822805	negative
OXA	chr19:46668215-46668575	negative
S2170	chr16:57112827-57113465	negative
S1090	chr17:32454494-32455095	negative
S8146	chr7:39931578-39932519	negative
S8006	chr3:59611052-59611626	negative
5-FU	chr2:219026595-219027270	negative
S2779	chr6:166247254-166247573	negative
S1826	chr6:170761166-170763359	negative
S1451	chr8:117120237-117120677	negative
S7041	chr16:3542237-3542839	negative
S1085	chr18:4802645-4803009	negative
S8344	chr16:89370444-89371334	negative
S7575	chr14:105799362-105800083	negative
S1122	chr11:118563579-118564012	negative
IRI	chr18:13550420-13551389	negative
S7041	chr12:1641012-1641255	negative
5-FU	chr6:35404200-35404496	negative
S8146	chr10:99628184-99628520	negative
OXA	chr14:103218140-103219752	negative
S2244	chr7:2054874-2055228	negative
S1515	chr9:100782975-100783280	negative
S7110	chr17:6617114-6617357	negative
S7596	chr16:80700591-80701589	negative
S2244	chr22:20959011-20959349	negative
S7680	chr4:7117460-7117830	negative
S1529	chr3:59611052-59611626	negative
S7110	chr19:4053459-4054078	negative
S7070	chr3:130567900-130568507	negative
S1129	chr7:157334893-157335849	negative
S7575	chr1:226683191-226683427	negative
S1515	chr14:90088523-90088898	negative
OXA	chr7:106751477-106751852	negative
S1451	chr7:65987229-65987550	negative
S2170	chr1:202568326-202568665	negative
S8495	chr12:112608167-112608434	negative
PAC	chr5:9379832-9381290	negative
S2244	chr8:102243991-102244389	negative
S7767	chr11:61959670-61959966	negative
S7360	chr18:12478156-12478769	negative
S2693	chr20:36748790-36749099	negative
S8344	chr20:3303318-3303715	negative
S1515	chr7:20479205-20479819	negative
S2759	chr15:83348089-83348403	negative
S8344	chr1:23933726-23934716	negative
PAC	chr22:38558596-38558943	negative
S7843	chr21:47980238-47980615	negative
S7620	chr16:89370444-89371334	negative
S8400	chr1:118252589-118253143	negative
GEM	chr21:47954527-47954843	negative
S7259	chr10:133147059-133148500	negative
S7555	chr21:35247327-35247935	negative
S8400	chr19:42751076-42751407	negative
S8043	chr18:4802645-4803009	negative
S8495	chr3:168783431-168783730	negative
S7575	chr9:34688136-34688668	negative
S1090	chr13:111109625-111109813	negative
S2018	chr13:112510434-112512009	negative
S8057	chr11:117784809-117785757	negative
S1090	chr19:48178178-48178929	negative
S7680	chr10:53458141-53458657	negative
S7233	chr10:81261919-81262196	negative
S4900	chr2:23605838-23606071	negative
S1090	chr22:38376811-38377839	negative
S4900	chr5:56719652-56719900	negative
S7596	chr6:160251642-160252022	negative
S1090	chr5:13980444-13980914	negative
S1515	chr17:48877277-48877607	negative
S7119	chr5:95964615-95964798	negative
S1095	chr3:183534830-183535199	negative
S2244	chr8:106275952-106276420	negative
S8400	chr3:14956753-14957661	negative
S7360	chr15:102071045-102071185	negative
S1515	chr22:35818638-35819278	negative
OXA	chr2:129250486-129250757	negative
S2170	chr3:183887732-183888031	negative
S7767	chr1:115902822-115903126	negative
S1194	chr12:100591505-100591852	negative
S8146	chr13:113528458-113529192	negative
S7680	chr1:227731218-227731715	negative
OXA	chr19:19059265-19059779	negative
S7360	chr7:45332148-45332859	negative
S1047	chr17:40321472-40322409	negative
S8057	chr8:120591369-120592285	negative
S2170	chr2:27303438-27303799	negative
S2693	chr7:20479205-20479819	negative
S2244	chr1:153910025-153910342	negative
S2736	chr16:139287-139924	negative
S1181	chr1:167464163-167464472	negative
S2018	chr12:100591505-100591852	negative
S1122	chr7:132139575-132139950	negative
S1134	chr4:7542817-7543148	negative
5-FU	chr6:18360507-18360950	negative
S1047	chr8:125313309-125314052	negative
S7041	chr12:125552406-125552685	negative
S2692	chr1:29573700-29574043	negative
S1515	chr11:32237378-32237846	negative
S7569	chr17:32454494-32455095	negative
S8006	chr1:30795731-30796567	negative
S8043	chr7:148801707-148801764	negative
S7041	chr13:109512686-109512993	negative
S1122	chr20:21498445-21498890	negative
S7569	chr2:210363030-210364101	negative
S1090	chr22:39263737-39264261	negative
S7575	chr16:4374528-4374857	negative
S7680	chr15:85427235-85428232	negative
S7575	chr16:34810566-34811419	negative
S7119	chr8:43831239-43831736	negative
S1096	chr22:35818638-35819278	negative
S7767	chr2:234127331-234127517	negative
S7259	chr19:40364927-40365050	negative
S7569	chr7:142459325-142459662	negative
S7207	chr1:78147274-78147540	negative
S1233	chr13:109512686-109512993	negative
S7575	chr5:99382450-99382666	negative
S7207	chr1:156882954-156883626	negative
S8400	chr17:79355474-79356257	negative
S2718	chr2:186729301-186729894	negative
S2244	chr9:111616395-111616760	negative
S1047	chr2:28543176-28543448	negative
S7360	chr17:32045-32265	negative
S1085	chr11:66179358-66179646	negative
S8043	chr8:121729866-121731084	negative
OXA	chr8:48516856-48517201	negative
S7596	chr22:22734528-22735018	negative
S2244	chr17:37341302-37341651	negative
S7110	chr16:34968065-34968601	negative
S2018	chr11:117784809-117785757	negative
S1122	chr14:20903456-20903791	negative
S1090	chr16:29322776-29323123	negative
S8495	chr10:72533727-72534710	negative
PAC	chr3:52183232-52183663	negative
S7041	chr7:65987229-65987550	negative
S1848	chr22:46682710-46683671	negative
IRI	chr11:75873462-75873758	negative
S7680	chr1:211510613-211511354	negative
S1782	chr6:42979848-42980185	negative
S1090	chr8:145540423-145540738	negative
S1096	chr5:168717880-168718121	negative
S7041	chr14:75001071-75001665	negative
S7276	chr4:41455236-41455394	negative
OXA	chr2:16222103-16222488	negative
S2718	chr14:103578670-103579510	negative
S1451	chr15:43814032-43814381	negative
S8057	chr6:31759336-31760238	negative
S7680	chr3:26637343-26637992	negative
S1194	chr6:169058229-169058599	negative
S8146	chr17:42678719-42679645	negative
S7119	chr17:32454494-32455095	negative
S8400	chr16:11556637-11557550	negative
S1529	chr9:93645108-93646182	negative
S2244	chr12:56078397-56079082	negative
S1249	chr20:22447516-22447803	negative
GEM	chr2:43201746-43202059	negative
S7041	chr3:113891250-113891503	negative
S7767	chr3:29105463-29105898	negative
S2693	chr11:32237378-32237846	negative
PAC	chr20:41465868-41466276	negative
S1529	chr17:43593278-43593731	negative
S7555	chr7:29548374-29548708	negative
S1047	chr16:30962207-30962521	negative
S1848	chr3:44993771-44994555	negative
S2779	chr1:203240613-203240852	negative
S7041	chr1:235525214-235526025	negative
S8006	chr22:22518386-22518671	negative
S2693	chr1:64657580-64658459	negative
S7041	chr1:92875670-92876006	negative
S7588	chr17:42189010-42189346	negative
S1122	chr15:31565896-31566305	negative
S4900	chr10:2713873-2714197	negative
S1096	chr19:1912657-1913959	negative
S7119	chr20:29570459-29570873	negative
S7569	chr11:119246026-119246606	negative
S7041	chr9:26823347-26823713	negative
S1181	chr8:56888913-56889277	negative
S1848	chr19:7709590-7710193	negative
S8146	chr22:37952468-37953100	negative
S2693	chr3:128631362-128631657	negative
S1249	chr13:20936673-20936987	negative
S7041	chr4:3186308-3186637	negative
S1648	chr11:67401303-67401622	negative
OXA	chr16:2347102-2347691	negative
S7680	chr15:68971261-68972514	negative
IRI	chr5:167850385-167850858	negative
S2170	chr1:151442788-151443191	negative
S7276	chr11:106364189-106366129	negative
S2170	chr5:60860850-60861203	negative
S1122	chrX:19391577-19392538	negative
S1047	chr17:81097353-81097868	negative
S7767	chr6:170258836-170259167	negative
S2736	chr21:10201038-10201552	negative
S2244	chr16:49934734-49934765	negative
S1848	chr22:41992949-41993253	negative
S1030	chr1:51808210-51808461	negative
S1030	chr18:56421897-56422561	negative
S7233	chr16:89370444-89371334	negative
S7588	chr15:75125680-75126217	negative
OXA	chr15:71124983-71125252	negative
S7620	chr16:48147817-48148125	negative
S7555	chr4:2982162-2982502	negative
S2686	chr22:22518386-22518671	negative
S1122	chr15:79373707-79374794	negative
S7620	chr9:117777300-117777633	negative
S2718	chr7:71504301-71504788	negative
S1233	chr4:181055149-181055765	negative
IRI	chr11:63276063-63276705	negative
GEM	chr19:34176517-34177447	negative
S7070	chr14:100197884-100199430	negative
S4900	chr14:106724359-106725425	negative
S7233	chr3:13748567-13748856	negative
S2759	chr16:79301499-79302065	negative
S8400	chr19:45412303-45412750	negative
S8495	chr17:15586984-15587694	negative
S1047	chr1:16269454-16270422	negative
S2779	chr1:179797737-179798364	negative
S1095	chr17:32454494-32455095	negative
S8495	chr7:73740593-73741079	negative
S1648	chr10:103900767-103901011	negative
S7360	chr3:13748567-13748856	negative
S7569	chr19:39668516-39669141	negative
S8400	chr3:183536194-183536853	negative
S7110	chr17:65253931-65254589	negative
S2170	chr7:73389505-73389796	negative
S1826	chr2:20708928-20709284	negative
S7555	chr20:41465868-41466276	negative
S4900	chr7:154993919-154994404	negative
S1451	chr1:236647080-236647816	negative
S7119	chr2:215733021-215733471	negative
S7119	chr17:29044924-29045413	negative
S2686	chrX:48545663-48546203	negative
S1648	chr13:113528458-113529192	negative
S2198	chr3:184144464-184144628	negative
S1515	chr1:179797737-179798364	negative
S1782	chr16:74773725-74774089	negative
S2686	chr7:1671925-1672312	negative
S2692	chr14:95981715-95982081	negative
S7816	chr17:19989042-19989403	negative
S7958	chr1:153701802-153702011	negative
OXA	chr7:47761154-47762055	negative
S2244	chr16:88106341-88106519	negative
S7070	chrX:153762841-153763903	negative
S2759	chr6:166247254-166247573	negative
S1090	chr15:38855588-38855924	negative
S1095	chr21:45846617-45846980	negative
S7958	chr3:50160976-50161632	negative
S7843	chr15:47846358-47846693	negative
S1134	chr11:3070397-3070588	negative
S8043	chr1:43701023-43701349	negative
S7233	chr2:102349746-102349973	negative
S2198	chr11:117784809-117785757	negative
S2244	chr22:35818638-35819278	negative
S1648	chr17:18283558-18285205	negative
S7958	chr3:50243302-50243887	negative
S1030	chr17:45026343-45026682	negative
S1030	chr10:99300584-99300915	negative
S8146	chr16:57089018-57089321	negative
S1782	chr7:65987229-65987550	negative
S2693	chr2:87582126-87582420	negative
S2759	chr10:671962-672271	negative
S4900	chr17:35135579-35135933	negative
S1648	chr10:102743779-102744487	negative
S1129	chr7:98482277-98482636	negative
S8400	chr22:23995008-23995260	negative
S2170	chr11:47350295-47351493	negative
S7041	chr2:164098078-164098262	negative
S2692	chr6:29780035-29780340	negative
S1090	chrX:153761214-153761771	negative
S1515	chr19:39668516-39669141	negative
S1096	chr16:57551469-57551843	negative
S2686	chr8:37646495-37647146	negative
S1249	chr1:147807669-147807737	negative
S1848	chr2:53936217-53936557	negative
GEM	chr5:118373218-118373756	negative
OXA	chr5:6519718-6521070	negative
S1782	chr5:60971709-60971974	negative
S1090	chr19:43360094-43361023	negative
S8146	chr17:46797352-46797747	negative
S2718	chr1:226923045-226923426	negative
S1030	chr12:53262623-53263007	negative
S1134	chr20:62744813-62745122	negative
S1090	chr14:90088523-90088898	negative
S2718	chr6:34453810-34454017	negative
S1233	chr8:71936743-71936884	negative
S2686	chr2:220142965-220143297	negative
S1085	chr3:194970171-194970534	negative
S1085	chr11:68898572-68898889	negative
S7680	chr1:95308525-95308861	negative
S1047	chr5:117740731-117741092	negative
S8344	chr2:10272902-10273207	negative
S8344	chr19:1912657-1913959	negative
S2759	chr20:57269417-57270528	negative
S7119	chr19:11305722-11305833	negative
S1129	chr8:143921019-143922221	negative
S1826	chr10:118503634-118504147	negative
S1030	chr21:45353679-45354342	negative
S8400	chr7:90896429-90896771	negative
S7569	chr12:123329134-123330151	negative
S7041	chr16:22320230-22320777	negative
S7041	chr7:29061187-29061564	negative
S1090	chr16:58132671-58134233	negative
S1129	chr10:20380593-20381365	negative
S8006	chr9:126081889-126082208	negative
S1095	chr4:1235405-1235734	negative
S7119	chr5:142556720-142557479	negative
S8400	chr15:73118249-73118392	negative
S1047	chr6:106459623-106459935	negative
S1090	chr22:40799666-40800022	negative
OXA	chr21:40393187-40394346	negative
S1085	chr8:33547579-33548132	negative
S7767	chr7:139023866-139024194	negative
S8057	chr7:35402851-35403181	negative
OXA	chr17:27903767-27904290	negative
S2170	chr15:52064829-52065586	negative
S7276	chr7:20479205-20479819	negative
S1249	chr6:42929667-42930050	negative
S7958	chr13:112036232-112036534	negative
PAC	chr13:28426160-28426908	negative
S2736	chr12:53824590-53824805	negative
S2018	chr2:15793360-15793812	negative
S2198	chr5:852669-853710	negative
PAC	chr19:40530253-40530697	negative
S7680	chr15:102152396-102152774	negative
S2692	chr20:24593747-24594285	negative
S1194	chr8:145886380-145887188	negative
S4900	chr11:117784809-117785757	negative
S1085	chr20:21498445-21498890	negative
S7070	chr3:58101800-58102775	negative
S4900	chr17:21902826-21903369	negative
GEM	chr22:29649738-29650985	negative
S7207	chr2:240198126-240198873	negative
S1047	chr15:100331853-100332149	negative
S1194	chr1:110333373-110333872	negative
IRI	chr8:67433174-67433547	negative
S7575	chrX:152484566-152485335	negative
S1782	chr8:46928719-46929307	negative
S7070	chr19:42205069-42205371	negative
GEM	chr13:41372554-41373011	negative
S1085	chr20:60113620-60114016	negative
S8057	chr7:156778157-156778499	negative
S1515	chr7:2054874-2055228	negative
S8495	chr11:117931251-117932023	negative
S7070	chr5:50455169-50455325	negative
S2779	chr17:42254026-42254677	negative
S7575	chr6:46172699-46173886	negative
S2736	chr6:36095736-36096848	negative
S2198	chr19:3324452-3324860	negative
S7070	chr16:30128828-30129650	negative
S1129	chr15:29696718-29697173	negative
PAC	chr5:159399591-159400202	negative
PAC	chr17:75650289-75650641	negative
S2018	chr16:11483724-11484095	negative
S2693	chr16:57799352-57799709	negative
S7233	chr7:35402851-35403181	negative
S2170	chr15:31557390-31557664	negative
S7596	chr12:63241356-63241878	negative
S7360	chr1:44686004-44686017	negative
S2693	chr5:117740731-117741092	negative
S7596	chr1:16269454-16270422	negative
S1233	chr5:159399591-159400202	negative
S1233	chr13:58203526-58204448	negative
S2170	chr10:55824389-55824783	negative
S1826	chr12:57921142-57921876	negative
S1194	chr19:56418759-56419176	negative
S2244	chr17:79170069-79170427	negative
S2244	chr1:45116813-45117443	negative
S7070	chr7:45666893-45667222	negative
S7259	chr13:97969094-97969786	negative
S1648	chr5:81990009-81990586	negative
S2779	chr5:38907836-38908650	negative
S8043	chr1:202568326-202568665	negative
S1047	chr19:39395703-39396760	negative
S2693	chr5:37838847-37839171	negative
S2244	chr8:144554680-144555043	negative
S7070	chr1:26737440-26738400	negative
S1782	chr17:1633497-1633864	negative
S1047	chr19:39668516-39669141	negative
S7620	chr8:37646343-37646479	negative
S1030	chr8:145540423-145540738	negative
S1090	chr22:18981174-18981416	negative
S7569	chr19:33334400-33334714	negative
S1451	chr15:74278824-74279085	negative
S7070	chr15:96905495-96906990	negative
S2686	chr12:53824590-53824805	negative
S7041	chr15:68605772-68606105	negative
S7588	chr15:65517004-65517386	negative
S7596	chr15:70927590-70928030	negative
S2692	chr7:29548374-29548708	negative
S7843	chr2:39632016-39632497	negative
S1047	chr8:102243991-102244389	negative
S1233	chr13:28426160-28426908	negative
S2170	chr7:20479205-20479819	negative
S2779	chr6:160251642-160252022	negative
S2170	chr2:138140161-138140747	negative
S7276	chr3:125159431-125159967	negative
IRI	chr12:94292131-94293102	negative
S1848	chr5:169807887-169808005	negative
S1134	chr12:31398923-31399407	negative
S7767	chr15:29766589-29766850	negative
S4900	chr9:140358374-140358727	negative
S8400	chr7:90195136-90195724	negative
S7569	chr12:45863442-45863571	negative
S2779	chr10:123845073-123845401	negative
S8006	chr15:94234722-94235338	negative
S7680	chr15:85327076-85327435	negative
S7816	chr11:73365223-73365451	negative
S8344	chr10:132559038-132560169	negative
S1826	chr5:56719065-56719437	negative
S2244	chr2:87582126-87582420	negative
S2693	chr17:18220790-18221422	negative
S2779	chr2:240390687-240391248	negative
S8043	chr15:86307093-86307395	negative
S1096	chr15:86307093-86307395	negative
S7588	chr11:68665912-68666292	negative
S2170	chr17:31318376-31318563	negative
S1782	chr2:54424205-54424828	negative
S7119	chr8:83284069-83284466	negative
S2244	chr17:80930812-80932806	negative
S1030	chr7:150034532-150034800	negative
PAC	chr16:49171683-49172147	negative
S2244	chr12:125262544-125264385	negative
S1529	chr1:55059400-55060062	negative
S1085	chr17:79170069-79170427	negative
S7041	chr15:99976707-99977093	negative
S2686	chr3:134515663-134516005	negative
S1122	chr1:43701023-43701349	negative
S1529	chr11:8055585-8055870	negative
S2686	chr5:180228567-180228979	negative
PAC	chr3:125852221-125852900	negative
S8043	chr13:111109625-111109813	negative
S7041	chr5:176307134-176307502	negative
S7041	chr3:182910271-182910885	negative
S8043	chr20:36748790-36749099	negative
S7620	chr3:183536194-183536853	negative
S8043	chrX:153761214-153761771	negative
S7070	chr19:43360094-43361023	negative
S8400	chr10:50949595-50949979	negative
S7588	chr19:17973573-17973979	negative
S7555	chr11:68898572-68898889	negative
S1529	chr13:94382625-94383604	negative
S7575	chr16:30784796-30785451	negative
S8344	chr11:4167940-4168279	negative
S7233	chr12:461515-462137	negative
S7680	chr8:126523908-126524548	negative
S1030	chr2:47355361-47355625	negative
S7070	chr1:207137134-207137478	negative
S1249	chr9:130588465-130588925	negative
S1090	chr16:4374528-4374857	negative
S7958	chr11:70991340-70991681	negative
IRI	chr16:81866307-81866658	negative
S2692	chr7:44608462-44608850	negative
S7596	chr22:50525687-50526679	negative
S7360	chr17:6617114-6617357	negative
S7041	chr2:19946465-19946807	negative
5-FU	chr2:131096673-131097029	negative
S8400	chr6:34146281-34147553	negative
S2686	chr2:97002629-97002831	negative
S1129	chr2:241571703-241572365	negative
S1047	chr17:80621655-80621987	negative
S2692	chr7:73285201-73286829	negative
S8043	chr8:102243991-102244389	negative
S1194	chr19:1686916-1687202	negative
S8400	chr10:102623885-102624205	negative
S1134	chr1:36936982-36937612	negative
S1047	chr19:1686916-1687202	negative
S7767	chr21:46406526-46406998	negative
S1515	chr20:35899555-35900132	negative
GEM	chr19:16050671-16051310	negative
S2170	chr1:46874124-46874477	negative
S7588	chr17:56349851-56350079	negative
OXA	chr2:219506605-219506930	negative
S1451	chr1:7001332-7001914	negative
S2693	chr16:2294478-2294837	negative
S2736	chr7:35402851-35403181	negative
S7588	chr10:99300584-99300915	negative
S1648	chr5:139736303-139736604	negative
S1085	chr3:168409513-168409876	negative
S2779	chr19:43360094-43361023	negative
S2779	chr1:55072528-55072852	negative
S2779	chr19:38780662-38780992	negative
IRI	chr19:4830485-4830716	negative
S1529	chr16:89370444-89371334	negative
S8400	chr5:60860850-60861203	negative
S7070	chr12:63241356-63241878	negative
S7070	chr11:38482506-38482945	negative
S8146	chr10:3147345-3147731	negative
S2170	chr5:37838847-37839171	negative
S2244	chr19:1912657-1913959	negative
GEM	chr10:104491105-104491481	negative
S1047	chr11:64980112-64980413	negative
S2244	chr13:38619962-38620261	negative
S1122	chr14:73722488-73722778	negative
S7119	chr10:2773845-2774453	negative
S1090	chr19:39668516-39669141	negative
IRI	chr22:18981174-18981416	negative
S7110	chr9:117777300-117777633	negative
S1090	chr7:132139575-132139950	negative
S1515	chr2:242755209-242756436	negative
S7110	chr12:54765079-54765478	negative
IRI	chr5:136373623-136373712	negative
S1030	chr1:39680789-39681025	negative
OXA	chr1:81641163-81641520	negative
S1095	chr2:74652732-74653094	negative
S7070	chr3:80100757-80101597	negative
S1030	chr8:42291999-42292438	negative
S1122	chr11:66314840-66315172	negative
S1085	chr7:148801707-148801764	negative
S7680	chr9:109690682-109691035	negative
S2779	chr13:59431780-59433651	negative
S8057	chr11:64980112-64980413	negative
S7276	chr2:241171699-241172034	negative
S1122	chr20:36748790-36749099	negative
S1047	chr7:20479205-20479819	negative
S1030	chr4:143946996-143947276	negative
S4900	chr12:113408384-113408648	negative
S1194	chr8:145540423-145540738	negative
S1451	chr6:86414948-86415147	negative
S7555	chr3:194970171-194970534	negative
S1515	chr1:6409793-6410338	negative
S1782	chr6:36342230-36342586	negative
S8400	chr16:15021837-15022243	negative
S7041	chr16:2089178-2089476	negative
S7110	chr18:12478156-12478769	negative
OXA	chr3:25608037-25608360	negative
S7555	chr2:137139304-137139883	negative
S7070	chr20:45778451-45778802	negative
S7555	chr17:69989219-69989317	negative
S7588	chr1:36936982-36937612	negative
S1129	chr10:103828112-103828491	negative
OXA	chr2:130570612-130570843	negative
S8495	chr15:78275605-78275982	negative
S1122	chr3:168409513-168409876	negative
S2736	chr15:71124983-71125252	negative
S1095	chr21:45353679-45354342	negative
S7259	chr6:170199581-170200071	negative
S2198	chr1:28287904-28288194	negative
S7110	chr10:27681839-27682172	negative
S2170	chr22:38640897-38641265	negative
S8057	chr14:70355740-70355870	negative
S1233	chr19:761466-761888	negative
S7276	chr2:242487382-242487769	negative
S1096	chr2:240205353-240205868	negative
S1090	chr1:64657580-64658459	negative
S1030	chr7:143096377-143097036	negative
S1096	chr10:134771453-134771780	negative
S2693	chr17:80930812-80932806	negative
S2718	chr7:56680615-56680975	negative
S2693	chr20:46822375-46822805	negative
S7680	chr8:74323471-74324042	negative
S7041	chr3:57933520-57933847	negative
S8146	chr20:21790471-21791095	negative
S1096	chr3:50360000-50360919	negative
S7767	chr11:73365223-73365451	negative
S7276	chr22:31680262-31681433	negative
S7119	chr19:47920079-47921446	negative
S2244	chr1:38583607-38584175	negative
S2170	chr18:2979215-2979710	negative
S1047	chr22:44840453-44840730	negative
S1090	chr1:110333373-110333872	negative
S1782	chr5:62348456-62348616	negative
S1090	chr8:125313309-125314052	negative
S2759	chr18:8961883-8962549	negative
S7276	chr10:66626902-66628068	negative
S7958	chr22:41348456-41348600	negative
S8495	chr3:50243302-50243887	negative
OXA	chr4:17568137-17568294	negative
S2693	chr18:4802645-4803009	negative
OXA	chr7:4801358-4801804	negative
OXA	chr2:27537635-27538109	negative
S8400	chr4:2452792-2453422	negative
S8344	chr3:183536194-183536853	negative
S2244	chr2:43201746-43202059	negative
S1095	chr19:1912657-1913959	negative
S7070	chr1:16065512-16066463	negative
S2759	chr22:22734528-22735018	negative
S8400	chr1:15482067-15482750	negative
S2244	chr22:38862069-38862419	negative
S1826	chr20:55988694-55989058	negative
S1085	chr5:37838847-37839171	negative
S7843	chr11:1688639-1688848	negative
S1122	chr17:32199374-32199674	negative
S1030	chr15:100332239-100332743	negative
S2198	chr17:47440744-47441107	negative
S2244	chr10:121086566-121087288	negative
S7680	chr11:66179358-66179646	negative
S2693	chr22:37323508-37323801	negative
S1529	chr6:45764633-45765939	negative
S1249	chr10:103601371-103601657	negative
OXA	chr12:104561733-104562204	negative
S1085	chr5:852669-853710	negative
S7569	chr21:43387115-43388174	negative
S7233	chr20:36823700-36824440	negative
S2736	chr3:24058416-24058777	negative
S2779	chr15:70771354-70771895	negative
S2244	chr15:28298755-28299672	negative
S1090	chr2:74652732-74653094	negative
OXA	chr8:11630472-11630837	negative
S4900	chr12:23015695-23016038	negative
S7070	chr1:41991698-41992026	negative
S7620	chr2:98350378-98350695	negative
GEM	chr13:113046586-113047241	negative
S7680	chr20:30403430-30404155	negative
S1826	chr2:209596694-209597314	negative
S2736	chr13:112510434-112512009	negative
S7569	chr2:2912724-2912975	negative
S1030	chr2:9529313-9530024	negative
S7843	chr2:106134262-106134671	negative
S8006	chr15:27693905-27694569	negative
S1515	chrX:53285644-53286277	negative
OXA	chr2:3134743-3135325	negative
S2244	chr6:106459623-106459935	negative
S1515	chr21:45353679-45354342	negative
OXA	chr12:53825005-53825305	negative
S7680	chr1:244454945-244455539	negative
S8400	chr6:36095736-36096848	negative
S8400	chr20:58243003-58243505	negative
S7588	chr5:128499255-128499608	negative
S1233	chr20:29570459-29570873	negative
S7575	chr12:125552406-125552685	negative
S7680	chr11:87995746-87996291	negative
S2018	chrX:48545663-48546203	negative
S1095	chr5:37838847-37839171	negative
S7259	chr19:10930811-10931333	negative
S7596	chr5:2333270-2333576	negative
IRI	chr7:73638918-73639236	negative
S8006	chr2:209955785-209956192	negative
S2244	chr20:36748790-36749099	negative
S2244	chr16:61615362-61615740	negative
S7816	chr9:140358374-140358727	negative
S1090	chr15:41857274-41857601	negative
S1515	chr5:62348456-62348616	negative
S1826	chr13:38120153-38121389	negative
S1194	chr17:18220790-18221422	negative
S2244	chr12:48335283-48335626	negative
S2692	chr4:88321049-88321718	negative
S7360	chr18:77161697-77162354	negative
S7816	chr13:26804380-26804663	negative
S7843	chr10:125076295-125076644	negative
S8495	chr13:113528458-113529192	negative
S1047	chr2:210363030-210364101	negative
S8495	chr1:156626839-156628153	negative
S8043	chr11:75873462-75873758	negative
S8400	chr7:2054874-2055228	negative
S1129	chr5:178798983-178799303	negative
S1047	chr8:26298458-26298812	negative
S2018	chr9:140325109-140325913	negative
S1134	chr19:6312133-6312483	negative
S7041	chr11:66260545-66261786	negative
S1134	chr3:134416727-134417079	negative
S2244	chr17:38081815-38082175	negative
S1030	chr9:100153390-100153639	negative
S1085	chr16:51631432-51631728	negative
S7555	chr20:34021204-34023000	negative
S8344	chr19:19497887-19498391	negative
S8006	chr3:29105463-29105898	negative
PAC	chr10:20820026-20820992	negative
S7070	chr22:49291247-49292031	negative
S2244	chr14:24529734-24530379	negative
S7575	chr20:45853014-45853308	negative
S2198	chr6:43415545-43416202	negative
S7207	chr8:38354064-38354646	negative
OXA	chr13:21510714-21511102	negative
S7360	chr1:230562832-230563059	negative
S7620	chr2:128431069-128431704	negative
S7575	chr10:6273428-6273961	negative
S2693	chr2:111777939-111778520	negative
S7575	chr20:42460576-42460799	negative
S7041	chr16:90068649-90068994	negative
S7233	chr16:15843778-15844268	negative
S7041	chr18:33763472-33763972	negative
S1233	chr5:166384610-166385230	negative
GEM	chr11:296596-296938	negative
S1030	chr22:38640897-38641265	negative
S8146	chr8:52093968-52094325	negative
S1090	chr1:244454945-244455539	negative
IRI	chr1:203244101-203244541	negative
S7816	chr5:56719652-56719900	negative
S8344	chr14:103596331-103596638	negative
S1648	chr1:12607678-12608047	negative
S8400	chr3:125781502-125781992	negative
S1451	chr19:43360094-43361023	negative
S7575	chr2:138236586-138237250	negative
S7041	chr14:106318699-106320861	negative
S7276	chr2:43154242-43155255	negative
S2692	chr7:129409303-129409508	negative
S2170	chr5:55751698-55752294	negative
S7555	chr9:137446090-137447083	negative
S2736	chr5:852669-853710	negative
5-FU	chr10:133878395-133878602	negative
IRI	chr12:125942107-125943202	negative
S1030	chr15:41192288-41193264	negative
S2198	chr17:43593278-43593731	negative
S2686	chr1:155160768-155161178	negative
S2692	chr19:1912657-1913959	negative
S2779	chr15:90450658-90451785	negative
S7070	chr9:132229470-132229818	negative
S7588	chr21:47980238-47980615	negative
OXA	chr1:151832297-151833386	negative
S1515	chr18:4802645-4803009	negative
S7680	chr20:39985730-39986063	negative
S2693	chr19:39668516-39669141	negative
S2692	chr13:46671696-46671850	negative
S1030	chr16:19882971-19883354	negative
S8344	chr16:28619446-28620013	negative
S7360	chr2:240742894-240743223	negative
S1030	chr1:64657580-64658459	negative
S7276	chr11:68898572-68898889	negative
OXA	chr16:30419367-30419660	negative
OXA	chr13:41043955-41044678	negative
GEM	chr17:56349851-56350079	negative
S1085	chr1:202568326-202568665	negative
S1648	chr13:29942800-29943511	negative
S1129	chr7:43776648-43777225	negative
S2779	chr1:244361049-244361996	negative
S7680	chr19:43360094-43361023	negative
S1194	chr4:1187074-1187300	negative
S2736	chr7:155657749-155658033	negative
S1085	chr21:45353679-45354342	negative
S1095	chr1:202568326-202568665	negative
S8146	chr2:43201746-43202059	negative
S7119	chr14:97089329-97089682	negative
S2759	chr4:24799859-24800245	negative
S7555	chr17:7974900-7975523	negative
S1030	chr22:37323508-37323801	negative
S1782	chr17:48877277-48877607	negative
PAC	chr2:175606658-175607134	negative
S7575	chr17:20113549-20115230	negative
S1047	chr1:51808210-51808461	negative
S1848	chr13:60122601-60122676	negative
S1181	chr13:111109625-111109813	negative
OXA	chr4:57182223-57182775	negative
S2759	chr22:23411071-23411440	negative
S8006	chr18:14914062-14914477	negative
S7620	chr3:82558233-82558847	negative
S2693	chr7:684740-685052	negative
S7041	chr18:14143387-14145920	negative
S1122	chr17:7974900-7975523	negative
S1249	chr10:99300584-99300915	negative
S1129	chr12:71074414-71075410	negative
S7070	chr3:192989278-192989963	negative
S8043	chr3:194970171-194970534	negative
S1648	chr22:45466009-45467332	negative
S7588	chr19:17652883-17653100	negative
S8400	chr22:21351572-21352715	negative
S7680	chr1:145196905-145196998	negative
S8400	chr17:31318376-31318563	negative
S7041	chr16:70697705-70698264	negative
S8400	chr12:110111031-110112117	negative
S2244	chr22:37128657-37128908	negative
S2018	chr12:121340456-121340665	negative
S1648	chr5:761138-762439	negative
S2244	chr19:1955080-1956071	negative
S7276	chrX:103966483-103966942	negative
OXA	chr2:95428039-95428439	negative
S7596	chr14:24529734-24530379	negative
S7596	chr5:176532881-176533358	negative
S1233	chr1:12601418-12602086	negative
S1122	chr2:9529313-9530024	negative
S2018	chr7:155683492-155683834	negative
S7843	chr16:11483724-11484095	negative
S7207	chr19:12798727-12799060	negative
S2693	chr17:32454494-32455095	negative
S8495	chr9:129263922-129264559	negative
S1047	chr19:6414775-6415072	negative
S8057	chr12:53824590-53824805	negative
S1095	chr19:36474056-36474382	negative
S2244	chr17:40321472-40322409	negative
S1129	chr20:55552205-55552747	negative
S2693	chr9:100782975-100783280	negative
S8344	chr7:45114872-45115122	negative
S7555	chr16:34208208-34208440	negative
S1529	chr6:17541964-17544231	negative
OXA	chr14:106321149-106321565	negative
[truncated: 13,399 more rows]
