# Supplementary material for: Integrated profiling of human pancreatic cancer organoids reveals chromatin accessibility features associated with drug sensitivity
Source: Nat Commun. 2022 Apr 21;13:2169. doi: 10.1038/s41467-022-29857-6 (PMC9023604; doi:10.1038/s41467-022-29857-6)
Supplement: Supplementary file 13 — Supplementary Data 10 [file 41467_2022_29857_MOESM13_ESM.xlsx]

## Sheet: 31 patients
Supplementary Data 10. Clinical follow-up data for the 39 matched patients from the prospective database of Changhai Hospital
Number	Patient Group	Sample ID	Last Communication Contact from Initial Pathologic Diagnosis Date	Adjuvant Chemotherapy	Chemotherapy Detailed	Oraganoid Sensitivity Group	Recurrence Free Status	Recurrence Free (d)
1	upfront radical surgery with adjuvant therapy	CAS-DAC-1	569	Yes	S1	Intermediate	Disease Free	569
2	upfront radical surgery with adjuvant therapy	CAS-DAC-2	504	Yes	Gemcitabine, S1	Resistant	Recurred	418
3	upfront radical surgery with adjuvant therapy	CAS-DAC-3	501	Yes	S1	Sensitive	Recurred	369
4	upfront radical surgery with adjuvant therapy	CAS-DAC-4	407	Yes	S1	Resistant	Recurred	179
5	upfront radical surgery with adjuvant therapy	CAS-DAC-5	604	Yes	S1	Intermediate	Disease Free	604
6	upfront radical surgery with adjuvant therapy	CAS-DAC-7	342	Yes	Gemcitabine	Intermediate	Recurred	138
7	upfront radical surgery with adjuvant therapy	CAS-DAC-8	556	Yes	S1	Resistant	Recurred	217
8	upfront radical surgery with adjuvant therapy	CAS-IPMN-1	579	Yes	S1	Intermediate	Recurred	432
9	upfront radical surgery with adjuvant therapy	CAS-DAC-11	576	Yes	Gemcitabine	Intermediate	Disease Free	576
10	upfront radical surgery with adjuvant therapy	CAS-DAC-13	426	Yes	S1	Resistant	Recurred	265
11	upfront radical surgery with adjuvant therapy	CAS-DAC-15	506	Yes	S1	Sensitive	Recurred	240
12	upfront radical surgery with adjuvant therapy	CAS-DAC-16	519	Yes	Gemcitabine, Capecitabine	Sensitive	Recurred	343
13	upfront radical surgery with adjuvant therapy	CAS-DAC-18	506	Yes	S1	Sensitive	Disease Free	506
14	upfront radical surgery with adjuvant therapy	CAS-DAC-20	416	Yes	S1	Intermediate	Recurred	225
15	upfront radical surgery with adjuvant therapy	CAS-DAC-21	442	Yes	Gemcitabine, S1	Resistant	Recurred	257
16	upfront radical surgery with adjuvant therapy	CAS-DAC-22	307	Yes	S1	Resistant	Recurred	195
17	upfront radical surgery with adjuvant therapy	CAS-DAC-23	432	Yes	S1	Intermediate	Recurred	211
18	upfront radical surgery with adjuvant therapy	CAS-DAC-24	430	Yes	Gemcitabine	Sensitive	Disease Free	430
19	upfront radical surgery with adjuvant therapy	CAS-DAC-25	310	Yes	S1	Intermediate	Recurred	180
20	upfront radical surgery with adjuvant therapy	CAS-DAC-26	310	Yes	S1	Intermediate	Recurred	171
21	upfront radical surgery with adjuvant therapy	CAS-DAC-27	423	Yes	S1	Sensitive	Disease Free	423
22	upfront radical surgery with adjuvant therapy	CAS-DAC-28	423	Yes	Gemcitabine	Sensitive	Disease Free	423
23	upfront radical surgery with adjuvant therapy	CAS-DAC-29	317	Yes	Gemcitabine, S1	Intermediate	Recurred	237
24	upfront radical surgery with adjuvant therapy	CAS-DAC-30	304	Yes	S1	Intermediate	Recurred	146
25	upfront radical surgery with adjuvant therapy	CAS-DAC-31	409	Yes	S1	Sensitive	Disease Free	409
26	upfront radical surgery with adjuvant therapy	CAS-DAC-32	261	Yes	S1	Resistant	Recurred	153
27	upfront radical surgery with adjuvant therapy	CAS-DAC-33	402	Yes	S1, Albumin-bound paclitaxel	Intermediate	Disease Free	402
28	upfront radical surgery with adjuvant therapy	CAS-DAC-35	402	Yes	Gemcitabine, S1	Resistant	Disease Free	402
29	upfront radical surgery with adjuvant therapy	CAS-DAC-37	456	Yes	S1	Sensitive	Disease Free	456
30	upfront radical surgery with adjuvant therapy	CAS-DAC-39	361	Yes	S1	Sensitive	Disease Free	361
31	upfront radical surgery with adjuvant therapy	CAS-DAC-42	205	Yes	S1	Intermediate	Recurred	151

## Sheet: 6 patients
Supplementary Data 10. Clinical follow-up data for the 39 matched patients from the prospective database of Changhai Hospital
Number	Patient Group	Sample ID	Last Communication Contact from Initial Pathologic Diagnosis Date	Adjuvant Chemotherapy	Recurrence Free Status	Recurrence Free (d)
1	upfront radical surgery without adjuvant therapy	CAS-DAC-6	336	NO	Recurred	209
2	upfront radical surgery without adjuvant therapy	CAS-DAC-9	435	NO	Recurred	188
3	upfront radical surgery without adjuvant therapy	CAS-DAC-12	445	NO	Recurred	245
4	upfront radical surgery without adjuvant therapy	CAS-DAC-14	92	NO	Disease Free	92
5	upfront radical surgery without adjuvant therapy	CAS-DAC-19	109	NO	Recurred	83
6	upfront radical surgery without adjuvant therapy	CAS-DAC-34	231	NO	Recurred	105

## Sheet: 2 patients
Supplementary Data 10. Clinical follow-up data for the 39 matched patients from the prospective database of Changhai Hospital
Number	Patient Group	Sample ID	Last Communication Contact from Initial Pathologic Diagnosis Date	Neoadjuvant Chemotherapy
1	neoadjuvant therapy	CAS-DAC-36	417	YES
2	neoadjuvant therapy	CAS-DAC-38	77	YES
