# Supplementary material for: Integrated profiling of human pancreatic cancer organoids reveals chromatin accessibility features associated with drug sensitivity
Source: Nat Commun. 2022 Apr 21;13:2169. doi: 10.1038/s41467-022-29857-6 (PMC9023604; doi:10.1038/s41467-022-29857-6)
Supplement: Supplementary file 14 — Supplementary Data 11 [file 41467_2022_29857_MOESM14_ESM.xlsx]

## Sheet: Sheet1
Supplementary Data 11. Detailed information of chemicals, peptides, and recombinant proteins involved in this study.
REAGENT or RESOURCE	SOURCE	IDENTIFIER
Advanced DMEM/F12	Gibco	Cat#12634010
HEPES	Gibco	Cat#15630080
GlutMAX	Gibco	Cat#35050061
Penicillin-Streptomycin	Gibco	Cat#15140122
Primocin	InvivoGen	Cat#ant-pm-2
B27 supplement	Gibco	Cat#17504044
Wnt3A conditioned medium	Wnt3a-L cell	N/A
Recombinant human R-spondin1	R&D	Cat#4645-RS
Recombinant human Noggin	Peprotech	Cat#250-38
Nicotinamide	SIGMA	Cat#N0636-100G
EGF	Invitrogen	Cat#PHG0313
FGF10	PEPRO TECH	Cat#K2717
N-Acetyl-L-cysteine	SIGMA	Cat#A9165-100G
A83-01	TOCRIS	Cat#2939
Y-27632	Selleck chemicals	Cat#S1049
Forskolin	Selleck chemicals	Cat#S2449
TrypLETM Express	Gibco	Cat#12605028
Collagenase Type II	Gibco	Cat#17101015
Matrigel Matrix (For organoid culture)	CORNING	Cat#356231
Matrigel Matrix (For xenograft)	CORNING	Cat#354234
gemcitabine	TargetMol	Cat#T0251
paclitaxel	Selleck chemicals	Cat#S1150
5-fluorouracil	SIGMA	Cat#F6627
oxaliplatin	Selleck chemicals	Cat#S1124
irinotecan	Selleck chemicals	Cat#S1198
CellTiter-Glo Luminescent	Promega	Cat#G7573
Epigenetics Screening Library	Selleck chemicals	Cat#L1900-Z286589-30uL
DMSO	Innochem	Cat#D3850-500ML
