# Supplementary material for: Integrated profiling of human pancreatic cancer organoids reveals chromatin accessibility features associated with drug sensitivity
Source: Nat Commun. 2022 Apr 21;13:2169. doi: 10.1038/s41467-022-29857-6 (PMC9023604; doi:10.1038/s41467-022-29857-6)
Supplement: Supplementary file 16 — Source Data [file 41467_2022_29857_MOESM16_ESM.xlsx]

## Sheet: Figure 6e
	CAS-DAC-18
	vehicle		GEM
	Length	Width	Length	Width
Day 0	3.92	3.92	5.37	4.82
	5.54	3.82	5.04	5.03
	4.38	4.38	5.15	5.07
	5.17	4.37	5.15	5.15
	5.26	4.38	5.37	5.37
	5.09	4.69	5.51	5.34
Day 2	3.33	3.33	4.99	4.63
	3.86	3.86	4.96	4.89
	3.93	3.93	5.93	4.76
	6.79	3.97	6.69	4.86
	6.6	4.3	6.12	5.39
	7.37	4.75	5.76	5.69
Day 4	6.9	4.97	5.13	4.46
	7.57	5.81	4.76	4.76
	7	6.15	5.57	4.46
	8.3	5.74	5.05	4.69
	7.96	6.02	5.16	4.94
	9.6	6.03	5.57	5.57
Day 6	5.67	5.31	5.37	4.23
	7.78	4.88	5.13	4.6
	8.43	4.79	5.23	4.78
	7.92	5.07	5.06	4.86
	6.88	5.53	5.37	4.79
	8.13	5.77	5.52	5.22
Day 8	8.41	5.04	4.54	4.09
	7.3	5.77	4.39	4.29
	8.11	5.5	4.46	4.46
	11.41	4.74	4.46	4.46
	7.82	5.77	5.46	4.13
	6.97	6.97	4.93	4.77
Day 10	8.76	4.7	3.1	3.1
	8.12	4.99	3.38	3.38
	12.7	4.64	3.39	3.39
	8.07	5.97	3.64	3.53
	8.73	6.21	3.98	3.53
	7.55	7.08	3.74	3.74

## Sheet: Figure 6f
	CAS-DAC-20
	vehicle		GEM		5-FU
	Length	Width	Length	Width	Length	Width
Day 0	6.81	4.81	6.2	6.16	6.31	6.31
	8.17	5.6	6.79	5.89	6.33	6.32
	7.95	6.24	8.7	5.5	6.83	6.16
	8.09	6.23	7.12	6.31	6.44	6.44
	8.17	6.21	8.06	6.29	6.71	6.71
	7.01	6.85	7.12	7.12	7.23	6.87
Day 2	9.09	4.94	5.9	5.37	5.16	4.64
	7.39	5.54	8.34	5.35	4.84	4.84
	6.85	6.07	6.91	5.91	6.1	4.52
	7.31	5.9	6.99	6	6.57	5.58
	8.45	5.66	8.42	6.2	6.76	5.81
	7.07	7.07	6.95	6.95	9.01	5.55
Day 4	7.9	4.89	6.34	4.71	4.69	3.83
	7.35	5.58	7.48	4.5	4.62	4.62
	7.79	6.02	8.41	4.25	5.56	4.7
	7.56	6.22	6.28	5.43	6.13	4.85
	7.36	6.36	6.49	5.72	7.37	4.9
	8.79	6.5	6.25	6.25	6.12	6.12
Day 6	7.86	6.06	5.65	5.65	5.52	4.29
	7.42	6.98	7.45	5.03	5.31	4.7
	7.55	7.55	5.97	5.97	6.72	4.66
	8.19	7.37	7.04	5.79	7.06	5.08
	9.66	7.33	8.17	5.64	6.32	6.08
	10.13	7.11	7.25	6.33	7.01	7.01
Day 8	7.46	6.53	5.39	4.14	7.97	5.02
	7.76	7.06	6.46	4.11	6.9	5.68
	9.93	6.91	5.51	4.49	6.08	6.08
	10.13	6.96	5.21	4.82	6.8	6.8
	8.31	7.82	5.42	5.42	8.36	6.42
	9.68	7.57	6.88	5.15	7.93	6.99
Day 10	9.31	5.84	5.08	4.47	8.59	4.07
	8.01	7.47	6.71	4.62	5.62	5.06
	10.4	6.69	5.65	5.65	5.42	5.29
	10.74	7.18	8.61	4.71	7.69	5.27
	8.22	8.22	5.98	5.98	6.29	6.29
	10.08	8.1	6.26	6.26	7.33	7.33

## Sheet: Figure 6g
	CAS-DAC-36
	control		PTX		5-FU		GEM
	Length	Width	Length	Width	Length	Width	Length	Width
Day0	6.4	4.4	4.2	4.2	6.93	5.5	3.79	3.79
	4.2	4.2	3.93	3.93	3.91	3.91	4.19	4.19
	5	4.6	6.21	4.43	4.71	4.08	4.98	4.98
	4.58	4.58	4.91	4.01	3.87	3.87	4.46	3.49
	5	4.2	4.53	4.53	4.87	4.87	5.55	4.41
	6.31	3.26	5.38	5.38	4.96	4.25	3.96	3.96
Day4	6.51	5.15	5.35	5.22	7.62	5.56	4.2	4.2
	4.7	4.7	3.93	3.73	3.59	3.59	5.14	4.77
	5.82	4.57	6.25	4.54	5.17	4.52	3.88	3.88
	4.68	4.68	4.59	4.26	4.55	4.12	4.5	4.5
	4.92	4.47	4.89	4.68	4	4	6.17	4.39
	6.02	4.01	5.86	5.86	4.79	4.79	4.82	3.92
Day8	6.94	5.39	5.56	5.46	7.97	5.7	4.37	4.27
	4.85	4.85	4.68	4.68	4.8	4.77	4.84	4.08
	6.17	4.9	5.95	5.53	5.21	5.21	5.87	4.68
	5.58	5.58	4.97	4.27	5.87	4.51	4.67	4.37
	5.38	4.76	5.36	4.98	4.67	4.67	4.64	4.45
	6.34	4.31	5.91	5.87	5.65	5.65	6.89	4.19
Day12	7.06	5.83	5.64	4.92	7.84	5.75	4.84	4.84
	5.87	5.87	5.61	4.61	4.85	4.75	5.44	5.74
	6.65	5.43	6.82	5.31	5.62	5.42	5.64	4.65
	6.13	6.13	5.63	5.03	6.32	5.69	5.44	5.43
	4.85	4.85	5.03	4.98	4.69	4.69	4.74	4.55
	6.68	4.45	5.76	5.61	5.64	5.64	5.74	4.75
Day16	7.37	6.83	6.67	5.18	7.99	5.75	5.01	5.01
	5.89	5.76	5.76	5.14	4.98	4.78	5.58	5.86
	6.44	6.04	6.87	5.06	5.92	5.52	5.57	4.76
	6.13	6.03	5.27	5.27	6.79	5.92	5.46	5.06
	5.06	5.06	6.03	5.91	4.84	4.84	4.77	4.57
	6.37	4.53	5.88	5.69	5.48	5.48	5.61	4.76
Day20	7.37	6.84	5.76	5.35	7.92	5.88	5.23	5.23
	5.93	5.93	6.76	5.19	5.64	4.93	5.95	5.99
	6.45	6.05	6.8	5.02	5.92	5.52	5.53	5.08
	6.55	6.55	6.27	6.27	6.44	5.41	5.9	5.46
	5.28	5.28	5.72	4.82	4.98	4.98	4.76	4.36
	6.67	4.68	6.52	5.62	5.68	5.51	5.66	4.21
Day24	7.39	6.87	6.17	6.07	7.77	5.92	5.53	5.53
	5.99	5.89	6.36	5.05	5.54	5.33	6.03	6.01
	6.44	6.44	6.62	5.42	6.28	5.88	5.27	5.17
	6.68	6.68	5.33	5.23	5.84	5.59	5.97	5.94
	5.62	5.42	6.85	4.95	5.04	4.94	5.52	5.45
	6.67	4.2	7.02	6.02	5.93	5.83	5.96	5.01
Day28	7.4	6.9	6.48	5.58	7.59	6.19	6.08	6.08
	6.73	5.89	6.89	5.05	5.94	5.93	6.18	6.18
	6.45	6.45	6.6	5.57	6.33	5.83	5.87	5.41
	6.68	6.68	5.26	5.16	5.84	5.63	6.12	5.92
	5.62	5.62	6.84	5.64	5.34	5.23	5.54	5.5
	6.67	4.88	7.04	5.75	6.12	5.61	5.59	5.44

## Sheet: Supplementary Figure 7c
CAS-DAC-20
Days from recurrence	CA19-9 (U/ml)
0	352
30	342.8
53	336.4
76	261.4
109	295.7
151	396.7
173	573.9

## Sheet: Supplementary Figure 8b
	CAS-DAC-24
	control		GEM
	Length	Width	Length	Width
Day0	4.22	4.22	4.6	3.59
	4.39	3.65	4.68	4.68
	4.96	3.95	5.68	4.31
	5.18	4.53	4.36	4.36
	4.53	4.53	4.46	4.46
	4.53	4.53	4.03	4.03
Day2	5.43	5.43	4.01	4.01
	5.57	3.76	5.07	5.07
	5.23	4.6	5.79	4.45
	5.19	5.19	4.61	4.61
	4.53	4.53	4.19	4.19
	4.91	4.91	4.12	4.12
Day4	5.74	5.74	4.45	4.45
	5.36	5.36	5.95	3.93
	6.23	4.75	4.48	4.48
	5.76	4.6	4.09	4.09
	5.24	5.24	4.02	4.02
	5.1	5.1	4.18	4.18
Day6	6.01	6.01	4.19	4.19
	5.45	5.45	3.8	3.8
	7.34	4.75	4.17	4.17
	5.98	5.08	3.81	3.81
	5.24	5.24	3.72	3.72
	5.71	5.71	4.23	4.23
Day8	6.05	6.05	3.47	3.47
	5.83	5.83	5.16	4.13
	5.98	5.36	4.37	4.37
	5.76	5.76	3.9	3.9
	6.69	6.69	3.48	3.48
	6.34	6.34	3.93	3.93
Day10	6.15	6.15	3.65	3.65
	7.5	4.9	3.65	3.65
	6.19	5.68	3.95	3.95
	5.85	5.85	3.7	3.7
	6.69	6.69	4.3	4.3
	6.19	6.19	3.93	3.93
Day12	6.26	6.26	3.75	3.75
	6.04	6.04	3.37	3.37
	6.43	6.43	5.46	3.99
	7.5	5	3.39	3.39
	6.04	6.04	4.06	4.06
	6.19	6.19	3.9	3.9

## Sheet: Supplementary Figure 8d
	CAS-DAC-22
	control		GEM
	Length	Width	Length	Width
Day0	5.46	4.82	4.82	4.05
	3.73	3.73	4.89	4.89
	5.08	4.2	4.37	4.37
	5.17	3.73	4.8	4.8
	4.58	4.58	4.2	4.2
	4.25	4.25	4.73	4.73
Day2	4.37	4.37	4.69	4.69
	5.43	5.23	5.23	5.23
	5.39	3.73	3.64	3.64
	5.23	5.23	5.06	5.06
	4.81	4.81	4.2	4.2
	4.69	4.69	4.77	4.77
Day4	4.86	4.86	5.18	5.18
	5.98	5.86	5.78	5.78
	5.75	5	4.5	4.5
	5.48	5.48	5.9	5.9
	7.82	4.25	4.93	4.93
	4.91	4.91	5.08	5.08
Day6	5.28	5.28	6.28	6.28
	6.17	6.17	5.16	5.16
	5.75	5.75	5.76	5.76
	5.71	5.71	6.58	6.58
	7.82	4.3	5.38	5.38
	5.4	5.4	5.31	5.31
Day8	6.81	5.65	5.46	5.46
	6.57	6.57	6.29	6.29
	5.8	5.8	5.63	5.63
	6.35	6.35	7.57	5.3
	5.77	5.77	5.95	5.95
	5.75	5.75	5.77	5.77
Day10	6.32	6.32	5.93	5.93
	6.88	6.88	6.94	6.94
	6	6	7.62	5.63
	6.44	6.44	7.03	7.03
	7.95	5.06	6.06	6.06
	6.04	6.04	6.19	6.19
Day12	6.46	6.46	5.69	5.69
	7.13	7.13	6.65	6.65
	6.65	6.65	7.74	6.35
	7.95	5.39	7.16	7.16
	6.12	6.12	6.22	6.22
	6.39	6.39	6.22	6.22

## Sheet: Supplementary Figure 9b
CAS-DAC-38
Days from diagnosis	CA19-9 (U/ml)	CEA (ng/ml)	CA72-4 (U/ml)
0	>1200	800.74	300
23	>1200	696.82	249.4
49	>1200	176.98	25.88
80	>1200	513.96	166.47
